# Supplementary material for: Hyperexpansion of RNA Bacteriophage Diversity
Source: PLoS Biol. 2016 Mar 24;14(3):e1002409. doi: 10.1371/journal.pbio.1002409 (PMC4807089; doi:10.1371/journal.pbio.1002409)
Supplement: S1 Dataset — (ZIP) [file pbio.1002409.s001.zip]

Archive with 143 entries (143 files):
- AIN000.NT.rtf
- AIN001.NT.rtf
- AIN002.NT.rtf
- AIN003.NT.rtf
- AIN004.NT.rtf
- AIN005.NT.rtf
- AIN006.NT.rtf
- AIN007.NT.rtf
- AIN008.NT.rtf
- AIN009.NT.rtf
- AIN010.NT.rtf
- AVE015.NT.rtf
- AVE016.NT.rtf
- AVE017.NT.rtf
- AVE018.NT.rtf
- AVE019.NT.rtf
- AVE020.NT.rtf
- AVE021.NT.rtf
- AVE022.NT.rtf
- AVE023.NT.rtf
- AVE024.NT.rtf
- AVE025.NT.rtf
- AVE026.NT.rtf
- AVE027.NT.rtf
- AVE028.NT.rtf
- AVE029.NT.rtf
- AVE030.NT.rtf
- AVE031.NT.rtf
- AVE032.NT.rtf
- AVE033.NT.rtf
- AVE034.NT.rtf
- AVE035.NT.rtf
- AVE036.NT.rtf
- AVE037.NT.rtf
- AVE038.NT.rtf
- AVE039.NT.rtf
- EMM000.NT.rtf
- EMM001.NT.rtf
- EMM002.NT.rtf
- EMM003.NT.rtf
- EMS000.NT.rtf
- EMS001.NT.rtf
- EMS002.NT.rtf
- EMS003.NT.rtf
- EMS004.NT.rtf
- EMS005.NT.rtf
- EMS006.NT.rtf
- EMS007.NT.rtf
- EMS008.NT.rtf
- EMS009.NT.rtf
- EMS010.NT.rtf
- EMS011.NT.rtf
- EMS012.NT.rtf
- EMS013.NT.rtf
- EMS014.NT.rtf
- EMS016.NT.rtf
- EMS017.NT.rtf
- EOC000.NT.rtf
- EOC001.NT.rtf
- EOC002.NT.rtf
- EOC003.NT.rtf
- EOC004.NT.rtf
- EOC005.NT.rtf
- EOC006.NT.rtf
- EOC007.NT.rtf
- ESE005.NT.rtf
- ESE006.NT.rtf
- ESE007.NT.rtf
- ESE008.NT.rtf
- ESE009.NT.rtf
- ESE010.NT.rtf
- ESE011.NT.rtf
- ESE012.NT.rtf
- ESE013.NT.rtf
- ESE014.NT.rtf
- ESE015.NT.rtf
- ESE016.NT.rtf
- ESE017.NT.rtf
- ESE018.NT.rtf
- ESE019.NT.rtf
- ESE020.NT.rtf
- ESE021.NT.rtf
- ESE022.NT.rtf
- ESE023.NT.rtf
- ESE024.NT.rtf
- ESE025.NT.rtf
- ESE026.NT.rtf
- ESE027.NT.rtf
- ESE028.NT.rtf
- ESE029.NT.rtf
- ESE030.NT.rtf
- ESE031.NT.rtf
- ESE032.NT.rtf
- ESE033.NT.rtf
- ESE034.NT.rtf
- ESE035.NT.rtf
- ESE036.NT.rtf
- ESE037.NT.rtf
- ESE038.NT.rtf
- ESE039.NT.rtf
- ESE040.NT.rtf
- ESE041.NT.rtf
- ESE042.NT.rtf
- ESE043.NT.rtf
- ESE044.NT.rtf
- ESE045.NT.rtf
- ESE046.NT.rtf
- ESE047.NT.rtf
- ESE048.NT.rtf
- ESE049.NT.rtf
- ESE050.NT.rtf
- ESE051.NT.rtf
- ESE052.NT.rtf
- ESE053.NT.rtf
- ESE054.NT.rtf
- ESE055.NT.rtf
- ESE056.NT.rtf
- ESE057.NT.rtf
- ESE058.NT.rtf
- ESO000.NT.rtf
- ESO001.NT.rtf
- ESO002.NT.rtf
- ESO003.NT.rtf
- ESO004.NT.rtf
- ESO005.NT.rtf
- ESO006.NT.rtf
- ESO007.NT.rtf
- ESO008.NT.rtf
- ESO009.NT.rtf
- ESO010.NT.rtf
- ESO011.NT.rtf
- ESO012.NT.rtf
- ESO013.NT.rtf
- ESO014.NT.rtf
- ESO015.NT.rtf
- ESO016.NT.rtf
- ESO017.NT.rtf
- ESO018.NT.rtf
- ESO019.NT.rtf
- ESO020.NT.rtf
- StreptomycesPhi0_L.NT.rtf
- StreptomycesPhi0_M.NT.rtf
- StreptomycesPhi0_S.NT.rtf
