# Supplementary material for: Hyperexpansion of RNA Bacteriophage Diversity
Source: PLoS Biol. 2016 Mar 24;14(3):e1002409. doi: 10.1371/journal.pbio.1002409 (PMC4807089; doi:10.1371/journal.pbio.1002409)
Supplement: S1 Dataset — (ZIP) [file pbio.1002409.s001.zip › AIN000.NT.rtf]

LOCUS       AIN000                  3675 bp    RNA     linear       25-AUG-2015
DEFINITION  AIN000.
ACCESSION   
VERSION
KEYWORDS    .
SOURCE      AIN000
  ORGANISM  AIN000
            Unclassified.
REFERENCE   1  (bases 1 to 3675)
  AUTHORS   Krishnamurthy,S., Janowski,A., Zhao,G., Barouch,D. and Wang,D.
  TITLE     Characterization of RNA bacteriophage Diversity and Biogeography
  JOURNAL   Unpublished
REFERENCE   2  (bases 1 to 3675)
  AUTHORS   Krishnamurthy,S., Janowski,A., Zhao,G., Barouch,D. and Wang,D.
  TITLE     Direct Submission
  JOURNAL   Submitted (25-AUG-2015) Microbiology, Washington University at St.
            Louis, 660 S. Euclid Ave, Saint Louis, Missouri 63110, United
            States
FEATURES             Location/Qualifiers
     source          1..3675
                     /organism="AIN000"
                     /mol_type="genomic RNA"
                     /note="Taxonomy: Viruses;unclassified ss-RNA viruses"
     CDS             141..1553
                     /codon_start=1
                     /product="putative maturation/attachment protein"
                     /translation="MSKRQQSMGSVFVGLRNSTSIGTVTGYSSVPKTTGPPSVNSKVY
                     TNQMFSSHKASFSHGDLRRPVMNYTVHAIRVIRGEYNYKASAHPLATTYFGTTDTSRG
                     LGPTSYATFGLKQAGDFWVPDFGDSLVTQAVSEAKMRLSGDQLNVGTSIAEGLQTLKM
                     ASAIVTSLAGLMARMASTGLKYAGYPAKARISRTQLRDMHDRYVSSRYVSNLGSLRTG
                     YLHTRSRGSRDLARLERNFFEHMTGRRRSPFVSPRSGWRRNQTLDGGLSFAEQAWLQL
                     QYGMFPFIQDIYGLIQLAAAQLQKEDAVVSVNRTITKRRDLPTREIGYPYFKAEGVSK
                     YGAQCQLTYRVSNPSLFQLASIGLTNPFSVGWEVTPYSFVFDWLIPIGNVLAAFSAGQ
                     GLAFSSGFTNRRSHTNFRIETCLHGGAIGVKPNVTFQNSSQVRTAITVDPLPGLYYKN
                     PLSNSHAVSAYALLGQAMRR"
     CDS             1581..1979
                     /codon_start=1
                     /product="coat protein"
                     /translation="MAQAVQVSLADRETTPVTHVFNPGGTKDGVSRFVNNVSGVPVGF
                     EVLTVSSRETSGKHKIRLVLSLPVVQSQVISGITTPVVVRTAFAEVNFTFASTSSLQE
                     RKNAVGMISAALASSQTMLNDTLTNLTPVW"
     CDS             2140..3675
                     /codon_start=1
                     /product="replicase"
                     /translation="MRKTTEKRSLSKRKNRFKLPEHLHDSFLSDFKTVLAETVLPPPL
                     RDVGVKFSHQLLEYTSKLSDVTTTSAELRRSAAISKWLSAEARNRKTNIRLFLDEPVT
                     FVDGVTSKDILNFARLVVRQTIGEEFTDEIYQGEFTNGASTRVSRGPDAISRKFVGEA
                     HATTRGKDLFVQHVLTGSPVWISALMDGSFRLAERESSVMFTVPKNSEIDRVACKEPE
                     INMYLQRGAGLYLRRALKKRGIDLQDQSINQRLACVGSMTKTVATLDLSSASDLISTE
                     LVRKLLPDKWFDYLDAIRVKTVSIDGIDHELEMFSSMGNGFTFELESLIFFALSCAIN
                     RCYKIRGRISVYGDDIITPTAIAALYPRIFSWFGFVVNPRKSFWKGRFRESCGRHYHD
                     GFDVTPFYIRTKLSCVTDLCHQLNQLRYWSTRDSSDYFIPQLYELWVKYSSFVPKYLW
                     GGKRIEDKSCLVTPDSPRSRLIASKRSCKVDQKGSYFQWLHNAQRRRTYAAAWSGLET
                     GLFT"
ORIGIN      
        1 acagatggtt gccgaccatc agcgctttcg cgtgtgatag gactcgtttt aacgagcgag
       61 ttcaacaatt cggcattcgc cacgcataag ttgtgcgtgc ccgagatggg acgggatgat
      121 cccgtgcgga aggagagact atgtctaaac gacaacagtc catgggttcg gtcttcgttg
      181 gattaaggaa ttcaacgtcg atcgggacgg taactggcta ttcgtctgtt cctaagacga
      241 ctggccctcc gtcggtcaat tctaaggttt acaccaatca gatgttctcg tctcataagg
      301 cgagcttctc tcatggtgac cttaggcgtc ctgtaatgaa ctacaccgtg cacgctatac
      361 gcgtgatacg gggtgaatac aattacaagg cgtcggctca cccgctagcg accacgtact
      421 tcggcacgac cgacacctca agagggttag gtcctacgtc gtacgccact tttggtctaa
      481 agcaggctgg tgacttttgg gtccctgatt ttggggactc tctcgtcaca caggcagtat
      541 ccgaagccaa aatgaggctt tcgggtgacc agcttaatgt cggcacctct atagcagagg
      601 gtctgcagac acttaagatg gcctctgcca ttgtcaccag tctcgccggg ttaatggcga
      661 ggatggcttc tacgggtttg aagtatgcgg gttatccagc taaagctagg atttctcgca
      721 ctcagttacg cgacatgcac gaccgctatg taagcagtcg ttatgtttcg aacctgggtt
      781 cacttcgcac ggggtatttg catactcggt cacgtggctc gagggattta gctcgtcttg
      841 agcgaaactt cttcgaacat atgaccgggc gtcgcagatc accctttgtc tctccccgta
      901 gtggatggcg taggaaccag accttagatg gtggtttaag ctttgccgaa caggcttggc
      961 tgcaactcca atatggtatg ttcccgttca tccaagacat atatggcttg attcaactgg
     1021 cggcggcgca actccagaag gaggatgccg ttgtatcggt gaatcgtacc ataacgaaaa
     1081 ggagggatct tcctacccgt gaaatcgggt atccctactt caaagcagaa ggtgtgtcta
     1141 agtacggtgc gcagtgtcaa ctgacgtacc gtgtgtcaaa cccctctctg ttccagctag
     1201 catcgatagg attaacaaat cccttcagtg tcggctggga agtcacgccg tattcgttcg
     1261 tatttgattg gttgattcca atcgggaacg ttctggcggc cttttcagcg ggtcaaggtc
     1321 tagcgtttag ctctggtttc accaatagac gctctcatac aaactttcgt attgagacct
     1381 gtctacacgg tggtgcaata ggcgtcaagc ctaatgtaac tttccagaac tcctcacaag
     1441 tgaggaccgc gataaccgta gacccacttc cgggtttata ctacaagaac ccactctcca
     1501 actcacatgc cgttagtgca tatgcactac tcggtcaagc catgaggcgt taacctcata
     1561 actacagaag gagaccttaa atggctcaag cagtacaagt gagtctcgct gaccgcgaga
     1621 ctacgcccgt cactcacgta ttcaaccctg gtggcaccaa agatggtgtc tcccggtttg
     1681 tgaacaacgt gtctggtgtt cctgtgggat tcgaagtcct cacagtgtcg tctcgggaaa
     1741 ccagcggcaa acacaagatt cgtcttgtgc tttctctacc ggtcgtgcag tcgcaggtga
     1801 tttcgggtat tactacaccc gtagtcgtcc gcactgcatt tgcggaggtg aactttacgt
     1861 tcgcttccac gtcgtctctc caagagcgta agaacgctgt tggcatgatt tcagctgctc
     1921 tcgcgagtag ccagaccatg ttgaacgaca ccctgacgaa ccttacccca gtatggtaaa
     1981 acatacttgg aagggtttgc tgatgttgct agtagcctac ttgcttactg gtaacgctgt
     2041 tacttctacc gcaatacaag atttttgtac ggcgttagga gtattcggga ccaatctgat
     2101 gccgtaataa tgcggcatct ctctcataaa ggataaccaa tgagaaaaac gactgagaag
     2161 agatctctct cgaagagaaa gaaccgcttc aagcttcccg aacatctgca cgattctttc
     2221 ttatcggact ttaaaaccgt cctagcggaa actgtactcc caccacctct tagagacgtt
     2281 ggagtaaagt tctcgcacca gctacttgag tatacgtcta aattatctga cgtaactact
     2341 acgagtgctg agttaagaag gagcgcggcc atttctaaat ggcttagtgc agaagcgcgc
     2401 aaccggaaaa cgaatattag gctctttcta gatgagcccg tcacttttgt tgacggagtc
     2461 actagtaaag atatcctaaa tttcgctaga ctggttgtac gtcagacgat tggtgaggaa
     2521 ttcactgatg aaatttatca gggagagttc accaacggag catctacaag agtgagtagg
     2581 ggccctgacg caatatcgcg taagtttgta ggagaagcac acgctaccac cagaggaaag
     2641 gacctgttcg tacaacatgt actcacgggc tcccctgtct ggatctccgc actgatggac
     2701 ggttcattcc gtctagcaga acgtgagagt agcgttatgt tcaccgtccc aaagaactct
     2761 gaaattgatc gcgtggcttg taaagagccc gagatcaata tgtatctcca gcgcggcgca
     2821 ggtttatacc tgcgtcgtgc actcaaaaag cgtggtatag atctacagga tcagtcgatt
     2881 aatcaacgac tggcctgtgt aggatccatg accaaaacgg tcgccacgct cgacttatca
     2941 tcagcatccg atcttatcag cactgagctg gtaaggaagt tgctgcctga taaatggttc
     3001 gattatctcg atgcaatccg tgtcaaaacg gtaagtatcg atggaatcga ccatgagttg
     3061 gagatgtttt ctagcatggg taacggcttc acgttcgagc ttgaaagtct aatctttttc
     3121 gctctctcgt gtgctatcaa ccgatgctac aaaatcagag gtcgtatatc cgtctatggg
     3181 gatgatatta tcaccccaac tgccatcgca gctctgtatc cgagaatctt ttcttggttc
     3241 ggtttcgtgg ttaatccacg aaaatcgttc tggaaaggac gcttcagaga gagttgcggt
     3301 aggcattacc atgacgggtt cgatgtaacc ccgttttata tacgtacgaa gctaagttgc
     3361 gtaacggatc tatgtcatca gcttaatcag ctgagatatt ggtccacacg tgactcttct
     3421 gactacttca ttccgcagct ttatgagctg tgggtgaagt attcgtcctt cgtccccaag
     3481 tacttgtggg gcgggaaacg tatcgaagat aaatcctgtc tggttacacc cgatagccct
     3541 cgttcgcgcc taattgcgtc gaagaggagc tgtaaggtgg atcagaaagg gagttacttc
     3601 cagtggttac ataacgcaca gcggcgtaga acatacgccg ctgcgtggtc cggactagag
     3661 acgggattgt ttacc
//
