# Supplementary material for: Hyperexpansion of RNA Bacteriophage Diversity
Source: PLoS Biol. 2016 Mar 24;14(3):e1002409. doi: 10.1371/journal.pbio.1002409 (PMC4807089; doi:10.1371/journal.pbio.1002409)
Supplement: S1 Dataset — (ZIP) [file pbio.1002409.s001.zip › AIN001.NT.rtf]

LOCUS       AIN001                  3635 bp    RNA     linear       25-AUG-2015
DEFINITION  AIN001.
ACCESSION   
VERSION
KEYWORDS    .
SOURCE      AIN001
  ORGANISM  AIN001
            Unclassified.
REFERENCE   1  (bases 1 to 3635)
  AUTHORS   Krishnamurthy,S., Janowski,A., Zhao,G., Barouch,D. and Wang,D.
  TITLE     Characterization of RNA bacteriophage Diversity and Biogeography
  JOURNAL   Unpublished
REFERENCE   2  (bases 1 to 3635)
  AUTHORS   Krishnamurthy,S., Janowski,A., Zhao,G., Barouch,D. and Wang,D.
  TITLE     Direct Submission
  JOURNAL   Submitted (25-AUG-2015) Microbiology, Washington University at St.
            Louis, 660 S. Euclid Ave, Saint Louis, Missouri 63110, United
            States
FEATURES             Location/Qualifiers
     source          1..3635
                     /organism="AIN001"
                     /mol_type="genomic RNA"
                     /note="Taxonomy: Viruses;unclassified ss-RNA viruses"
     CDS             20..1207
                     /codon_start=1
                     /product="assembly/maturation protein"
                     /translation="MTQSNISTRVPGREEILLVSGVDWPREFGSYGRFVKDKREHPYS
                     KEHSLWEYSFALHNKDTVPHLYYFYENDPYSAKAYGLPSQSFDNESNILSNLTLTALN
                     RMADRVRNSELQLGNDIGEAKQTFQMIGDKINTITSAIRHLKRGDFSRAQRALGIVDR
                     KRLPRRLRKKHLISKYSRQGIDGLSSAWLELQFGLKPLLSEIKAGYDLMRSSEQNKAT
                     KGVEGFNLLKTKSSASTSFSDPFVAGNVTWIRKKIYRINYRFYYEKKVPTVANTNTRL
                     GLDNPFGVLWEISPWSFLIDYLIPIGNYIAAKEFLNKNPPLFAWKTEVIHFTSKATPS
                     NTNILLGIDSKYSSTSILRKQTTVDELLGGVPFPKPKPFSEVFSVAHVLNAIALLGQT
                     LKK"
     CDS             1268..1738
                     /codon_start=1
                     /product="hypothetical protein"
                     /translation="MFLSLTIVSLILGSPISYFEGSIMPTIAIRDYTGGADVGAVTMD
                     TGSTSQSGATKYVEVSATKPFNGKKSVTATVLDNIKSGLRNRKISYNVPRLNAPVGTN
                     PATGLPFPITVKNSITIGFYVIAPPDVSDAEIGDAIQEMAQISQYSMNNFLKGL"
     CDS             1802..3634
                     /codon_start=1
                     /product="replicase protein, partial"
                     /translation="MYNSKVRSKKPVPPVLGNSLPTNRADLCRLFTVPFSKKSDQQVT
                     KKIASEIIHSLVDYDNSFYDALFINLSYASVIAYVDDNLDYDYGSFISSCLRSLKSLY
                     SHDISVDIGIDRERVAIDKFYESEDRCRLINEKVRRILDRGYDTLDESAYFTAVSHEI
                     SKILGPCPSLADLNMRYGSGSNTTIKKNVTASAKLGAVPICSSNAVSSVPELYSLLPL
                     FSYHHSGKFRVGTGELCCVPKNAKTDRVIMIEPSLNTLVQLGIGSFLKTRLSHFGVDL
                     RDQSINQRRARIASLNGRYATVDLEAASDSIALNLVLLLLPSDWFDLLNNWRTRTVSI
                     KRDRTHVELEKFSSMGNGYTFELESIIFYAASLVACRLSNTPLDVTVYGDDIILPVGA
                     FSTLKNIFDAFGFKLNTDKSFHTGIFRESCGEDYVNGINIRPFYKRDVWTKQSIVRFH
                     NFYESHKYFFYEGSYYDCNTRHLVWQPSYQLLKFLRSFVPFISTHTPGYGDGYLHNYL
                     YQIDYYRNDDLWVGNTRSRGSISLSSVDRLLVFEFNSYYSFDIDVVVSRPYVSKKQYV
                     AKEYRDRGDIMYPAYSIYCRYDVNDTMKPNEVRVRKDNKLSYPSL"
ORIGIN      
        1 tacgcaccgg agtttcttta tgacgcaatc gaatatatcc acacgtgttc ccggaaggga
       61 agaaattctc ttagtcagtg gcgtcgactg gccccgtgaa ttcgggtcct atggtcgttt
      121 tgtcaaagac aaaagagaac atccttattc caaagaacat tctttgtggg aatattcttt
      181 cgcgttacat aataaagata ctgttcctca tttatattat ttttatgaga acgatcccta
      241 ttctgcaaag gcatatggtc ttccgtcgca aagttttgat aacgaaagta atattctctc
      301 taatctaact ttgacggcgt taaatcggat ggctgaccgc gttaggaatt ccgagctaca
      361 attgggtaac gacatcgggg aagcaaaaca aactttccaa atgattggtg ataagattaa
      421 tactatcacc tctgctattc gccacttgaa acgtggcgac ttttctcgtg cccaacgtgc
      481 tctaggtatt gttgatcgga agcgtttgcc aagaagattg cgtaaaaaac atcttattag
      541 caaatattcg cgtcaaggta tcgacggatt gtcgtctgct tggctcgaac tacaatttgg
      601 tttgaaacct ctactatccg aaattaaggc aggttatgat ctaatgagat catctgaaca
      661 aaataaggct actaaaggtg tcgagggttt taacctccta aaaaccaaat catctgcttc
      721 cacttctttc tctgacccct ttgtagcggg taatgtcacc tggatacgta agaaaatcta
      781 tcgtattaat tacaggttct attatgagaa gaaggtccca accgtcgcga atactaatac
      841 tcgcctcggt ctagacaacc ctttcggtgt cttatgggag atctcacctt ggagtttcct
      901 tatagactat ctcattccca ttgggaacta tatagccgct aaggaattcc ttaacaaaaa
      961 tccaccgttg tttgcttgga aaactgaagt gattcatttt acctcgaagg caactccttc
     1021 caataccaat attttgctag gtattgattc aaagtattcg tcgacttcta ttttgcgtaa
     1081 gcaaactact gttgatgaat tgcttggtgg tgtgcccttt ccgaaaccaa aacctttttc
     1141 agaggttttt tcggttgcgc atgttcttaa tgcgattgcc ttacttggtc aaacgcttaa
     1201 gaagtaagta tatatgcatg aagcatttac atatgttctc atgttaaatt aaccggagca
     1261 ttctcatatg tttctatctt taacgatcgt ttcccttatt cttgggagtc cgatctctta
     1321 ctttgaaggt tcaattatgc ctacaatagc aatacgtgac tataccggag gtgccgatgt
     1381 tggtgctgtt acaatggata caggttctac cagtcaatct ggtgcgacca aatacgttga
     1441 agtcagcgca actaagccct ttaacggtaa aaagtccgtt accgcaaccg tactcgacaa
     1501 tatcaagtct ggtctgcgta atcgcaagat ttcttacaac gttccgcgtc ttaacgctcc
     1561 cgttgggact aatcctgcaa ctggcttgcc cttccctatc actgtcaaga acagcattac
     1621 cataggtttc tatgttattg ctcctcctga tgtttctgat gccgagatcg gcgatgccat
     1681 tcaagaaatg gctcaaattt ctcagtacag tatgaacaac ttcttaaaag gactttagtc
     1741 cgaagtttgt tttagggtcg tgttaaattc ttcctccttt ataaattaag gtattaatat
     1801 aatgtacaat tcaaaagtac gtagtaagaa gccagtacca ccggtgttgg gcaattcttt
     1861 accaactaac cgagcagatc tatgtcgtct attcactgtc ccgttttcaa agaaatcgga
     1921 tcaacaggtt accaaaaaga ttgcgtctga aattattcat tcgcttgtcg attatgacaa
     1981 ttctttttac gatgcattat ttattaattt atcttatgca tcggttatag cctacgttga
     2041 cgataatctt gattacgatt atggttcatt catatcatcc tgcttacgct ctcttaaatc
     2101 cctttattca catgatattt cagtggatat tgggattgat agggaacgtg ttgcaattga
     2161 taagttttat gaatcagaag acagatgtcg gctaattaac gaaaaggtcc gacggatctt
     2221 agatcgagga tacgataccc tcgatgagtc agcttatttt acagctgttt ctcatgaaat
     2281 ttctaagatt ttagggcctt gtccatcgtt agcagacttg aacatgagat atggttcagg
     2341 atcaaatacg actattaaaa agaacgtaac tgcctcagca aaattagggg cagtcccaat
     2401 atgtagcagt aatgcggtaa gttccgtacc ggaactttat tcacttctcc ctttattctc
     2461 ataccaccat agtggtaagt ttagagttgg cacaggtgag ctttgctgcg tcccgaagaa
     2521 tgcgaaaacc gaccgtgtca tcatgattga accatcgtta aatacgttag tccaattagg
     2581 tatcggatcg tttttaaaga cccgactctc acactttggt gtggatttgc gtgatcagtc
     2641 tattaatcag agaagagcaa gaatagcttc tctcaatgga cgttatgcaa ctgtcgatct
     2701 tgaagcagca agcgactcaa tcgccttaaa ccttgttctc cttctcttac caagcgattg
     2761 gtttgatttg ttgaacaatt ggcgtactag gacggtttct attaaaagag atcgtaccca
     2821 cgtggaatta gagaaattct catccatggg gaatggttat actttcgaac ttgaaagtat
     2881 aatattctat gcagcttctt tagttgcgtg tcgcttaagt aatactccat tagacgttac
     2941 cgtttacggt gacgatataa tattaccagt cggtgctttt agtaccttga aaaatatttt
     3001 cgatgcgttc ggtttcaaac tgaacacaga taaaagtttt cacactggta ttttccgcga
     3061 atcttgcggg gaggattatg tcaacgggat taatattaga cctttctaca aacgtgatgt
     3121 atggactaaa cagtcaattg ttaggtttca taatttttac gagtcccata aatatttctt
     3181 ttatgaaggc tcttattatg actgcaacac aagacatctt gtgtggcaac caagctacca
     3241 actattgaag ttcctacgct cgtttgtgcc cttcatttca actcacacac caggatacgg
     3301 cgatggctat ctacacaatt atctatatca aattgattat tatcgaaatg atgatctttg
     3361 ggttggtaac acgcggtccc gagggagtat atctcttagt tctgtggatc gtctccttgt
     3421 gtttgaattc aatagttact attcatttga tattgacgtt gtggtctcaa gaccctacgt
     3481 ctctaaaaaa caatacgttg ctaaagaata tcgtgatagg ggtgatatca tgtatcctgc
     3541 ctacagtata tattgtaggt atgatgttaa tgataccatg aagccgaatg aagttcgtgt
     3601 taggaaagat aataaactgt cttatccttc attaa
//
