# Supplementary material for: Hyperexpansion of RNA Bacteriophage Diversity
Source: PLoS Biol. 2016 Mar 24;14(3):e1002409. doi: 10.1371/journal.pbio.1002409 (PMC4807089; doi:10.1371/journal.pbio.1002409)
Supplement: S1 Dataset — (ZIP) [file pbio.1002409.s001.zip › AIN002.NT.rtf]

LOCUS       AIN002                  3846 bp    RNA     linear       25-AUG-2015
DEFINITION  AIN002.
ACCESSION   
VERSION
KEYWORDS    .
SOURCE      AIN002
  ORGANISM  AIN002
            Unclassified.
REFERENCE   1  (bases 1 to 3846)
  AUTHORS   Krishnamurthy,S., Janowski,A., Zhao,G., Barouch,D. and Wang,D.
  TITLE     Characterization of RNA bacteriophage Diversity and Biogeography
  JOURNAL   Unpublished
REFERENCE   2  (bases 1 to 3846)
  AUTHORS   Krishnamurthy,S., Janowski,A., Zhao,G., Barouch,D. and Wang,D.
  TITLE     Direct Submission
  JOURNAL   Submitted (25-AUG-2015) Microbiology, Washington University at St.
            Louis, 660 S. Euclid Ave, Saint Louis, Missouri 63110, United
            States
FEATURES             Location/Qualifiers
     source          1..3846
                     /organism="AIN002"
                     /mol_type="genomic RNA"
                     /note="Taxonomy: Viruses;unclassified ss-RNA viruses"
     CDS             188..1435
                     /codon_start=1
                     /product="maturation protein"
                     /translation="MGEYTDVDVERFIPRTDKGTGSETITESIRYYDDTRGQSKSPLK
                     KMGYRMVGVPPIRWRPPTTYSRAGTSYSRTPSVMTQQYRVNSAYDVFRSQLRHPDHLK
                     LPLGRVETLVVNGGMNFSHEEIVNATNGAVTKALARANDSDANFGQMAFESKQAANFI
                     ARRYNLLYVLAHAGKTGTRWSRRRAMRGLRLYSREFRRNSKDMLSRIHSVSDFWLTYQ
                     YAIMPLISDLYSAHKAMTTRMSLESFTFKTTAMETVSMEGKDETRGGWTGRTKANIKV
                     KCDLWYRITSPAMRNAATLGLVNPATIAWEMTKWSFLVDWLVPIGTTLSALNSYVGTK
                     FMGGTIAKKLSYRMAATRDPVSGWELTSPGSLVKDYFNYDRSILVNPPLPRIFIKSPF
                     STSHVATAAALHASSLPRGNYIK"
     CDS             1477..1878
                     /codon_start=1
                     /product="capsid protein"
                     /translation="MPQLQTLVLTDRATTPVNRTFIPRDIDKDGMASVAHSTGVPVGD
                     QVLTIQTTRTRTGRIKVLIQGKFPVVATETVNGVSMPKVIRYANANHVFYFDATSTEQ
                     ERNDVVGMMASAYAPTKELIHATLVKLEGVY"
     CDS             2006..3766
                     /codon_start=1
                     /product="replicase"
                     /translation="MNKEMVMTMSPATPSPSMNDANFMLSPEITLRITDEVQALWGNP
                     KYEYLRKEFLSKFVSHETDPAEVRRARALEKWLEQEKVNFFTNLKLRRGYAELQIMPG
                     VTWDRFIQSVRKTIGSIIGETLPLEVLYGSFSSGASTSRPRAEGHPALKYIGRADITP
                     AAESWWRTAQAVCPLWHELIPDHGLRSVSGNEFFTVPKKTDIDRACCKEPDINMYLQK
                     GVGDHIRKCLKRFGIDLNDQTRNQELAREGADGGHLATIDLSSASDSVTLGLVELIFP
                     KEWLTLLMDLRSPETRYKRRVEDAVYETHVNEMLSSMGNGFTFEVESLIFFAIARAVA
                     WFNREDFSKLSVYGDDIICPSTMYDDLVIALKYSGFTVNAKKSFASGPFRESCGKHYH
                     HRQDVTPFYIRKPIERLSDLILLLNGIRKWSGSGGTTILDPVLESFWYRHSVFVPRCL
                     WGGRNLGANDQLVTPDRPKSRLIARTVDREVDDLGNYLFWMNSCSDRPVFEPTHVRLV
                     HNGVRLNPAAVTKALAPVKEAHVEVTKITEDAPEGDFYYQSVKHKNSILFDGPLWLHE
                     QNGMRPARVMVDEPLLFSFL"
ORIGIN      
        1 gtaattacat ggttactttg aggtcctcac tgagggctta acttaactat gtagttatta
       61 tcccatgtgc ctcggcacat gtgtcctgcc gtgaggctgg aactttcgat agaaaactat
      121 cgtctggctg ctcgggttcc gacgggaacc cgcgcagtgc tgggcgacca gcaaaaggag
      181 agtctttatg ggcgaatata ctgacgtaga cgtcgagcgc ttcatccctc gtaccgacaa
      241 aggcacgggg agtgagacga tcacggagtc tatcaggtat tacgatgaca ctcgtggtca
      301 aagtaaatca ccgcttaaga agatgggtta tcgtatggtt ggagttccgc cgattcgttg
      361 gcgtcctcct acgacgtact cgcgcgcagg tacatcatac tcgcgcacac cctccgttat
      421 gacccaacaa tatcgggtta actcggctta tgacgtattt cggtcgcaat tgcgacaccc
      481 tgaccatctt aagctgcccc tcgggcgggt tgagacgtta gtggttaatg gggggatgaa
      541 cttctcccat gaagagatcg ttaatgcaac gaacggcgcc gtcacaaagg ccttagctcg
      601 ggcaaatgat tccgatgcta attttggcca aatggcgttc gaatcgaagc aggccgcgaa
      661 ctttatcgct cgacggtata accttttgta cgtgctggct cacgccggca agactgggac
      721 caggtggtcc cggcgacgtg caatgcgggg tttgcgcctt tactcgcgag agtttcggcg
      781 taactctaag gatatgctgt cccgtataca ctcagtatcc gatttctggc taacttacca
      841 gtacgcgatt atgcctctga tctccgattt atattcggct cataaggcta tgaccactcg
      901 gatgtccctc gaatcgttca cgttcaaaac cactgccatg gaaactgttt ccatggaagg
      961 caaggacgag acacgaggtg gctggactgg gcgcacgaag gctaacataa aagtcaagtg
     1021 tgatttatgg taccgtatta cttctcctgc tatgcggaac gccgctacgt tgggtttggt
     1081 aaatccagcc acgatcgcct gggaaatgac taagtggtca tttcttgtcg attggttggt
     1141 accgattgga acaactctca gcgcacttaa ctcgtacgtt gggacgaagt tcatgggagg
     1201 cacgatagct aagaaactgt cgtaccggat ggccgcaaca cgcgaccccg tcagtggctg
     1261 ggaacttacg tcccccggct ctctcgtaaa agattacttc aattacgata ggagcattct
     1321 tgtgaaccct ccgcttccgc ggatattcat taagagtcca ttctcaacat cgcatgtcgc
     1381 gacggcggct gctttacacg cctcttcact gcccagaggt aactatatta aatagggcat
     1441 tcacgcgctt cggcgcacaa tagaggagtg gaaacaatgc cacaacttca gactctggtc
     1501 ctcacagacc gggcaacgac acctgtaaac cgtactttta tccctcggga catcgataaa
     1561 gatggtatgg cttcggtggc gcattcgacg ggcgtgcctg ttggagacca agtactaacc
     1621 atccaaacca cgcgcacgcg cacgggccgg atcaaggtgc ttattcaagg aaaatttccg
     1681 gtcgttgcga ccgaaaccgt taacggcgtg tcgatgccga aggtgatccg ctatgcaaat
     1741 gcgaatcacg tcttctactt cgatgcaacc tcgacggaac aggaacgcaa cgacgtcgtg
     1801 gggatgatgg ccagcgctta cgcgccgacc aaagaactca tccacgcgac tctcgtgaaa
     1861 ctcgaaggtg tgtactaaat gcgcaccgat cgggcgacta atgttcagac gataaccctc
     1921 ttggggttag ccgcctttgt attggttgta atcctagctc ttgtgatggc ctacgcactt
     1981 gcgatggcca accttacgtc atattatgaa caaggaaatg gtaatgacaa tgtcaccagc
     2041 aactccgagt ccgtcgatga acgacgcgaa ctttatgttg agtcccgaaa ttacgctccg
     2101 gataacggac gaagtgcaag cactgtgggg gaacccaaag tacgagtacc ttaggaagga
     2161 attcctcagt aagtttgtct cacatgagac agaccctgcc gaagttagac gggctcgagc
     2221 ccttgagaaa tggctagagc aggagaaggt gaacttcttc acgaacctca agttaaggcg
     2281 tggttatgct gaattgcaaa tcatgcctgg ggtaacgtgg gatcggttta tccaatccgt
     2341 tcgtaagacc atagggtcaa ttatcggcga aacgctgccg ttggaggtcc tctatggatc
     2401 attcagctca ggcgctagca cgagtagacc ccgtgcagaa gggcacccag ctctgaagta
     2461 catcgggaga gcagatatca cacctgctgc cgagtcatgg tggcgcaccg cccaggcggt
     2521 gtgcccatta tggcacgaac tcattccgga ccacgggctc cgctcggtct cgggaaatga
     2581 gtttttcacc gttccgaaaa agacggatat cgatagggct tgttgtaaag agcccgatat
     2641 caatatgtac ctgcagaagg gtgtgggaga ccacatccgc aagtgcctta agcgattcgg
     2701 tatcgatttg aatgaccaaa cacgcaacca ggagttggcg cgcgaaggtg ctgatggtgg
     2761 ccacttagcc actatcgatc tttcaagtgc tagcgacagt gttacgctag gtttagtcga
     2821 attgatattc cctaaggagt ggcttacgct gctcatggat ctacgtagtc ctgagactcg
     2881 gtataaacgc cgggttgaag acgccgttta cgaaacgcac gtcaacgaaa tgctctcaag
     2941 tatgggcaac ggcttcacct tcgaagtgga gtcgctcata ttctttgcta tagcacgtgc
     3001 cgtagcatgg tttaatagag aggattttag caaattgtct gtgtacgggg acgatatcat
     3061 ttgtccctca acaatgtatg acgacctcgt catagcactg aagtatagtg gttttacggt
     3121 taacgccaag aaatcattcg catcagggcc gtttcgtgag tcgtgtggta aacattacca
     3181 ccacaggcag gatgttaccc cattttacat cagaaaaccg attgaacgat tgtctgacct
     3241 gatactgctc ctgaatggga tcagaaaatg gtcgggctcg ggtggtacaa ccatccttga
     3301 cccagtactt gagtcctttt ggtatcggca cagcgttttc gtgccgagat gtttgtgggg
     3361 gggaaggaat ctaggagcta acgaccagtt agtcacacct gatcgaccga agtcccgctt
     3421 gattgcgcgg acggttgacc gggaggttga tgaccttggt aactacctct tctggatgaa
     3481 ctcctgttcg gatagaccgg ttttcgagcc aacccacgtg agacttgtcc ataatggcgt
     3541 ccgattaaat ccggccgctg ttacgaaggc acttgccccc gttaaggagg cccacgtgga
     3601 agtaacgaag ataacggaag acgcccctga gggtgacttc tattaccagt ctgtaaaaca
     3661 caagaatagc atattattcg atggtccttt atggctccat gaacaaaatg gcatgcgtcc
     3721 tgcgcgtgtt atggttgatg agccgttatt gttctccttc ctataagggg atttgaccat
     3781 cggtgtgata ccgatgataa tcggccgggt taaaccggtc aggattcgtg cctcggcgcg
     3841 aatgag
//
