# Supplementary material for: Hyperexpansion of RNA Bacteriophage Diversity
Source: PLoS Biol. 2016 Mar 24;14(3):e1002409. doi: 10.1371/journal.pbio.1002409 (PMC4807089; doi:10.1371/journal.pbio.1002409)
Supplement: S1 Dataset — (ZIP) [file pbio.1002409.s001.zip › AIN003.NT.rtf]

LOCUS       AIN003                  3929 bp    RNA     linear       25-AUG-2015
DEFINITION  AIN003.
ACCESSION   
VERSION
KEYWORDS    .
SOURCE      AIN003
  ORGANISM  AIN003
            Unclassified.
REFERENCE   1  (bases 1 to 3929)
  AUTHORS   Krishnamurthy,S., Janowski,A., Zhao,G., Barouch,D. and Wang,D.
  TITLE     Characterization of RNA bacteriophage Diversity and Biogeography
  JOURNAL   Unpublished
REFERENCE   2  (bases 1 to 3929)
  AUTHORS   Krishnamurthy,S., Janowski,A., Zhao,G., Barouch,D. and Wang,D.
  TITLE     Direct Submission
  JOURNAL   Submitted (25-AUG-2015) Microbiology, Washington University at St.
            Louis, 660 S. Euclid Ave, Saint Louis, Missouri 63110, United
            States
FEATURES             Location/Qualifiers
     source          1..3929
                     /organism="AIN003"
                     /mol_type="genomic RNA"
                     /note="Taxonomy: Viruses;unclassified ss-RNA viruses"
     CDS             183..1457
                     /codon_start=1
                     /product="maturation protein"
                     /translation="MKRIVDVSPDVRLFVQDGLPNSSAGRNAKDFWMYRRTSRVQRGT
                     QTTVTGLAGGNPKVVSSDLYPTTTYGQTSLPYPGHDTFWDSANALPPGVTLAECDRVC
                     INALIDKVMRARENGFNMALFIGELPQAMSLFVDVANRLAVVGTLLARRGKDGLRDAA
                     LYLSDGGRRKNEAIYTHSYRRVKRKELFTSSADNYLAVKYGAAPLIGDVFSACEALAN
                     KLHKVPRFNIRHRIPLKTWETRSALDLNGSMYHERREFGYQAGLSYTVESDLISHAAS
                     LGFTNPMALAYQAYPLSFVFDWLIPVGAWLERFSAFHGLGFVDGWTSRRGLIEQTYTY
                     TGTHAATYQQRQEWNASNTALLTYNLYDGYFDRTPSSVHHKVGGFTRNRMNAFPAVPR
                     LMIAPASTNVVSKALSLVALTRQRLPQWASHP"
     CDS             1604..2029
                     /codon_start=1
                     /product="capsid protein"
                     /translation="MANVAPVTINDGKATPVAHVFNPVENRNGRLVHEDRTVSTSFIG
                     AWKLTHQLVRPTGPAKAANRNLHLTVRVEAPVLETLGTADSGLTPPPTIAYRLVGEAS
                     FTISERASKIERKDIRTLLANALIAAPAVAMVDDLESFW"
     CDS             2244..3929
                     /codon_start=1
                     /product="replicase"
                     /translation="MLSLLAREGEFEQLVACDINPSHYIDAQDFYLDYQATKLLSKNP
                     LVPAGIDRQQVAIKKFIATEVQCREANGRFRDDASPSHGDLRTVFYRAQGKIASVLGD
                     PPALGDLDFRFGPGSAYGVRGMKVSPSHKLQSDLQCTHTMVDILPEFLAEFPSWISQV
                     EDGLPAYFGPTDHHTVEVSLVNGSRLGFVPKDAKTDRITFSEPLLNGLMQKGIGSFMK
                     ARLRRAGIDLTNQEVNAGLARVAVERQLVTADFSSASDTIAYNLVWSLLPPAWAEMLD
                     ACRSPCFEHEGGWYPFQKFSSMGNAYTFELETLIFYALAHACCIECGIEPIVGFNISV
                     YGDDVIIPQGAFVLFERACDYAGFTLNRQKTYAEGPFRESCGADFFTGVLVTPFRLKR
                     GFTTASDVQFGLNLISRVQLRLSSINTNAQKAADVNRRLALVHARGRATSSEKLCFGP
                     WSGSAQLAIEKDPKRYAGDRWCMAPFDAIKPRLGDFGYHHKAILPRQRREVLQWDIAC
                     VLYAAMDLCGDPDSIMLSGGASLREKELRCQKKWVVSPSWDWPDSLSGLYNHTD"
ORIGIN      
        1 cctcgacatc agggagttgg gcatggatcg gtcggtcgtt tacgctattt tgttgttctt
       61 tgcgttcgcg atcgacagac tcgtgccttt tcttcctttg aagtgatgtc ttcagccatc
      121 cgcgtgcctt acagcacgtt acgcgcccgg gacttgactc ccccggggtt ggagcgtaca
      181 ccatgaagcg catcgtggac gtaagtcctg acgtgcgcct cttcgtccag gacggtttgc
      241 cgaacagctc tgctggtcgg aacgccaaag acttctggat gtaccgtagg acgtctcgcg
      301 tgcaacgcgg cacgcagacg acggttaccg gcctagctgg cggtaacccg aaggtggtca
      361 gcagtgacct ctatcctaca accacatacg gccaaacttc attgccgtac ccaggacatg
      421 acacattctg ggactctgct aatgcgctac cccctggggt gacgctcgca gagtgtgata
      481 gagtttgtat caacgcgctc atcgacaagg tcatgcgtgc ccgcgaaaac gggtttaaca
      541 tggctctctt tatcggtgaa ctgccgcagg ctatgagcct gttcgttgat gtagctaacc
      601 gacttgctgt tgtcggtacc ctcctggcaa ggaggggcaa ggatggtctg cgtgacgccg
      661 ccctttacct cagtgatggg ggaaggcgga agaacgaagc catctacacg catagctacc
      721 ggcgggtgaa acggaaagaa cttttcacct catctgccga caactacctc gctgtcaaat
      781 acggagcggc acccctgatc ggggacgtct tttccgcatg cgaggcacta gctaacaagc
      841 tccataaggt cccgaggttc aacatccggc atcgcattcc actgaaaacg tgggagacgc
      901 ggtcggcgct agacctcaat ggatcgatgt accacgaacg tcgtgaattc gggtatcagg
      961 cgggcttgtc ttacactgta gagagcgact tgatttcgca cgcggcgtca ctgggcttca
     1021 caaaccctat ggcgttggcg taccaagcgt acccgctcag ctttgtcttc gattggctaa
     1081 taccagttgg agcctggctc gagcgcttct ctgctttcca cggtctgggt ttcgtggacg
     1141 gatggacctc acgacggggt ctcatcgaac agacgtacac gtataccgga acgcacgcgg
     1201 caacatacca acagaggcag gaatggaacg ccagtaacac ggcgcttttg acctacaatc
     1261 tgtatgacgg ctactttgat aggacacctt catcggtgca ccacaaagtg ggtggtttca
     1321 cccgaaaccg tatgaacgcg ttccccgcgg tgccccgctt aatgatagct ccggcatcaa
     1381 ctaacgttgt gtcgaaggcc ctatcactag tggcactgac gcgccagcgc ctaccgcaat
     1441 gggctagtca cccgtagcgg acagctcttt cccacattga accgggtcat ggccacaagc
     1501 cagaatcccg gactacctaa tgcctccaaa gggacagctt taagctgttg gtaattcaca
     1561 cccttctcgg gtttcttcaa tcctttccta tagcgagaat accatggcaa acgttgcccc
     1621 ggttaccatc aacgacggca aagcaacgcc cgtcgcacac gtgttcaacc cggttgaaaa
     1681 ccggaacggc cgcctcgttc acgaggaccg taccgtgagc acttcgttca tcggcgcctg
     1741 gaagttgacc caccagctgg ttcgaccgac gggccccgcc aaggcggcca accggaacct
     1801 gcacctcacg gtgcgggtcg aggcgccggt cttggaaacg ctcgggaccg cggattcggg
     1861 tttgaccccg cctccgacga tcgcctaccg actggtcggc gaggcttcgt tcacgatcag
     1921 tgaacgggcg tccaagatcg agcgaaagga catccgcacc ctgctggcca acgcgctcat
     1981 cgcagcgccg gccgtcgcca tggtcgatga cctcgagtca ttctggtaac ccgctgacct
     2041 aaaagccagc taacaaaggt accagcgtga cttcttctcg aacgaaagaa gctcgcccgc
     2101 agcgtacgcg cgggcctcaa cgtcgccggg ggcagaacaa gcccccggta ggttcgacgt
     2161 tgagaacggt cgacccgcaa tggcgggacg tgtgtgctta cgcactcgat atatacgcgg
     2221 ctattgatac gccgcgtagc ctgatgttgt ctctgcttgc ccgagagggt gagttcgagc
     2281 agcttgtggc atgtgacatt aacccgtcac attatatcga cgctcaggac ttctacttgg
     2341 attaccaagc taccaagctt ctgtccaaga acccgcttgt tccagccgga attgaccggc
     2401 agcaggtggc aatcaagaag tttatcgcaa ccgaagttca atgccgcgag gcaaacgggc
     2461 gctttcggga tgatgcatca ccttcacatg gtgacttacg tacggtgttt tatcgtgcgc
     2521 aaggaaaaat tgcatctgtc ctgggcgatc cgccagccct tggcgacctg gattttcggt
     2581 tcggtcctgg gtctgcgtac ggcgttaggg ggatgaaggt ctccccgtcg cataaattgc
     2641 agtctgatct gcagtgtacg cacacgatgg tcgacatact accggagttc ctcgcggaat
     2701 ttccgtcctg gatcagccag gttgaagatg gacttccggc ctactttggc ccgacggatc
     2761 accacaccgt cgaagtctca ctcgtcaatg gtagtcgact cggttttgta ccgaaagacg
     2821 ctaaaactga ccgtattacc ttctccgagc cgcttttaaa cgggcttatg cagaaaggga
     2881 ttggcagttt tatgaaggca cggttacgtc gggcaggtat tgacctgacg aaccaagagg
     2941 tgaacgcggg tcttgcccgc gttgctgtcg agaggcagct cgtaactgcg gacttctcat
     3001 ccgccagtga caccattgcc tataaccttg tctggagcct acttccgccc gcttgggcag
     3061 agatgctgga cgcctgccgg tctccgtgct ttgagcacga gggcggttgg tatcctttcc
     3121 agaagttctc ctccatgggg aacgcatata cgtttgagct tgagacgctc atcttctacg
     3181 cgctggctca cgcctgctgc atagaatgcg gtatcgaacc gattgttggg ttcaatatca
     3241 gcgtatatgg ggatgacgtg atcatcccgc aaggtgcgtt tgtgctcttt gagcgcgcct
     3301 gtgattacgc gggttttacc ttgaaccgcc agaaaactta cgccgagggg ccctttcggg
     3361 agtcctgcgg cgctgatttc ttcacagggg tactagtcac cccgtttcgc ttgaaacggg
     3421 gcttcaccac tgcgtctgat gtacaattcg ggctgaacct tatttcacgg gtccagctca
     3481 gactgtcatc tattaacacc aacgctcaaa aggccgcaga tgttaaccgc aggcttgcac
     3541 tcgtgcatgc ccgtggacgc gccacatcat ccgaaaagct ttgctttggc ccttggtcgg
     3601 gttcagcgca gctcgccatc gagaaggacc ccaagcgtta tgctggggat cgatggtgta
     3661 tggcaccttt tgacgctata aaaccgcgtc ttggtgactt cggataccac cacaaggcca
     3721 tccttccccg tcaacgacgg gaggtcttgc agtgggacat tgcctgcgtt ctctacgcag
     3781 caatggattt gtgtggtgac cctgatagca taatgctgtc aggtggagct tcccttcgcg
     3841 agaaggagct caggtgtcaa aagaagtggg ttgtgtcgcc ctcctgggat tggcctgact
     3901 cgctatctgg tttgtataac cacactgac
//
