# Supplementary material for: Hyperexpansion of RNA Bacteriophage Diversity
Source: PLoS Biol. 2016 Mar 24;14(3):e1002409. doi: 10.1371/journal.pbio.1002409 (PMC4807089; doi:10.1371/journal.pbio.1002409)
Supplement: S1 Dataset — (ZIP) [file pbio.1002409.s001.zip › AIN004.NT.rtf]

LOCUS       AIN004                  1209 bp    RNA     linear       25-AUG-2015
DEFINITION  AIN004.
ACCESSION   
VERSION
KEYWORDS    .
SOURCE      AIN004
  ORGANISM  AIN004
            Unclassified.
REFERENCE   1  (bases 1 to 1209)
  AUTHORS   Krishnamurthy,S., Janowski,A., Zhao,G., Barouch,D. and Wang,D.
  TITLE     Characterization of RNA bacteriophage Diversity and Biogeography
  JOURNAL   Unpublished
REFERENCE   2  (bases 1 to 1209)
  AUTHORS   Krishnamurthy,S., Janowski,A., Zhao,G., Barouch,D. and Wang,D.
  TITLE     Direct Submission
  JOURNAL   Submitted (25-AUG-2015) Microbiology, Washington University at St.
            Louis, 660 S. Euclid Ave, Saint Louis, Missouri 63110, United
            States
FEATURES             Location/Qualifiers
     source          1..1209
                     /organism="AIN004"
                     /mol_type="genomic RNA"
                     /note="Taxonomy: Viruses;unclassified ss-RNA viruses"
     CDS             23..1207
                     /codon_start=1
                     /product="replicase"
                     /translation="MRVFNKHFEIVPDDFPSRIGFVPKDSDEFRTIGIEMNGLMPLQM
                     CIGNHFSRMLHKKVGINLNSQERNRHLAKLAQTFGLATIDLKNASGSISLQLVKALLP
                     VEWFCLIEACRSSHGCVPGEDVIEYEMVSSMGNGFTFELESLIFYALAKATCEDEGVS
                     AFECKKSITVFGDDIILPTRCALSFIQNLTLFGFTANKEKSFLKGFFFESCGNDYYDG
                     TDVRPFFLKRTVSTMKDFYFLLNSLVYKAIQQERSDLLDIYKFCYGFIAKKASFGPLH
                     FQTNEYGKVRTDDLEAVLRVPLEFAQSNGGVVYNYSLQAWQYKKWINIALLCPLSKSS
                     QYAVQHARYMTFLRGTKAGEVALRGRVKPRQITDVTSAWDGHLTVKATRVLALMFEHT
                     KPK"
ORIGIN      
        1 cgaaagctat ctcaattatg aaatgcgtgt ttttaataag catttcgaga tagttccgga
       61 tgattttccc agtcgcatcg gctttgtgcc gaaggatagt gatgagtttc gtaccatcgg
      121 tattgagatg aacgggttaa tgcctcttca aatgtgcatc gggaatcatt tttctcgcat
      181 gctacacaag aaggtcggta ttaacttgaa ctctcaggag cgcaataggc acctagcgaa
      241 gttagcccaa acatttgggt tggctacaat agaccttaag aacgctagcg gaagcatttc
      301 gcttcagctc gttaaggcgc tactcccggt tgaatggttc tgtctcatcg aagcatgtcg
      361 atcgtcacac ggatgtgtgc cgggcgaaga tgttatcgaa tatgagatgg tatcatcaat
      421 ggggaacggg ttcacttttg aactcgagtc acttatcttc tacgcactgg ctaaagctac
      481 gtgcgaagat gagggggttt ctgcttttga atgtaaaaag agcattactg tgtttggcga
      541 tgatataata ttgccaacac gttgtgcgct ttctttcata cagaacctta ccctttttgg
      601 gttcacagca aacaaagaga agtccttttt aaagggtttc ttttttgaga gctgcggaaa
      661 tgactattac gatggtacag atgtgcgacc tttcttcctt aaaagaactg tctcaacaat
      721 gaaggatttt tattttcttt tgaacagcct cgtttacaag gctattcaac aagaacgatc
      781 cgacctgttg gacatctata agttctgtta tggatttatc gccaaaaagg catcgttcgg
      841 tcctttacat tttcaaacta atgaatatgg taaagtcagg actgatgacc ttgaagcggt
      901 attgcgtgtt cctcttgagt ttgcccaatc taacggcggt gtagtgtata actactcgtt
      961 acaagcttgg caatacaaaa agtggatcaa catcgcactg ctttgcccat taagtaagtc
     1021 tagtcagtat gctgtccagc atgctcgcta tatgactttc ttacgtggga ctaaagcagg
     1081 agaggttgca cttcgcggtc gagttaaacc ccgacaaatc accgatgtca cttccgcttg
     1141 ggatgggcat ctaacagtta aggccacgcg tgttctcgca ttaatgtttg aacacacaaa
     1201 gccaaaact
//
