# Supplementary material for: Hyperexpansion of RNA Bacteriophage Diversity
Source: PLoS Biol. 2016 Mar 24;14(3):e1002409. doi: 10.1371/journal.pbio.1002409 (PMC4807089; doi:10.1371/journal.pbio.1002409)
Supplement: S1 Dataset — (ZIP) [file pbio.1002409.s001.zip › AIN005.NT.rtf]

LOCUS       AIN005                   924 bp    RNA     linear       25-AUG-2015
DEFINITION  AIN005.
ACCESSION   
VERSION
KEYWORDS    .
SOURCE      AIN005
  ORGANISM  AIN005
            Unclassified.
REFERENCE   1  (bases 1 to 924)
  AUTHORS   Krishnamurthy,S., Janowski,A., Zhao,G., Barouch,D. and Wang,D.
  TITLE     Characterization of RNA bacteriophage Diversity and Biogeography
  JOURNAL   Unpublished
REFERENCE   2  (bases 1 to 924)
  AUTHORS   Krishnamurthy,S., Janowski,A., Zhao,G., Barouch,D. and Wang,D.
  TITLE     Direct Submission
  JOURNAL   Submitted (25-AUG-2015) Microbiology, Washington University at St.
            Louis, 660 S. Euclid Ave, Saint Louis, Missouri 63110, United
            States
FEATURES             Location/Qualifiers
     source          1..924
                     /organism="AIN005"
                     /mol_type="genomic RNA"
                     /note="Taxonomy: Viruses;unclassified ss-RNA viruses"
     CDS             73..924
                     /codon_start=1
                     /product="replicase"
					 /translation="LRPRHGPGAVNERNEWKSKYDFPSWPRRLEAVFPFDWYGSGDLT
                     SSYHPIEEEVTSRVISVPKTQSGPRLIGVEPICNQWIQQGLSRYLSDIIDSTLLRYSI
                     TLRSQSKSREGALKASLDCSACTIDLSSASDRLSARLVGWLFRKSPPLLDALWASRTP
                     KASLPFFLGFQTLRKFATQGSGVTFPIQSICFTILSVHALRVAEGRSADFSNLERDFA
                     RVRVFGDDIITPTHAYTATIALLESCGLKVNTDKSFGSGCFRESCGMDAYKGVDVTPA
                     YLLQPYTD"
ORIGIN      
        1 ctcagattca aggatctccg tcgcttatgc gataggatcg ttggatcttt tggcgaattc
       61 ccctactgga cgctgcgtcc gagacatggt ccgggtgctg tcaacgagag aaacgagtgg
      121 aagtcaaagt atgacttccc ttcgtggcct cgtcgacttg aggcggtgtt tcccttcgac
      181 tggtatggta gtggtgacct tacgtcatca tatcatccaa ttgaagagga ggttacatct
      241 cgagtgatat ctgtgccgaa gacccaatca gggcctcggc taatcggagt tgaacccatc
      301 tgtaatcagt ggattcaaca aggattatct agatatctct cggatattat agatagcaca
      361 ttgctacgct attctataac tctccgctct caatcaaagt cccgtgaagg ggctctgaaa
      421 gcaagccttg attgctccgc ttgtactatt gatctcagta gtgcgagcga tcggctgagt
      481 gcacgattgg ttggatggct ttttaggaaa agcccgccac tccttgacgc cctatgggct
      541 tcaagaacac caaaagcgtc tttaccgttt ttcttaggct tccaaaccct aagaaagttt
      601 gcaacacaag gttctggagt tacgttccct attcagtcaa tctgcttcac gatactttcg
      661 gtccacgctc tacgcgtggc ggaaggtcgt tcagccgact tttctaatct ggaacgcgac
      721 ttcgcccggg tacgcgtgtt tggcgatgat atcataacgc caacacacgc atatacggcc
      781 actatcgctc ttttagagag ctgtggtttg aaggtcaata ccgataagag tttcggcagc
      841 ggttgcttcc gagaatcttg cggcatggat gcgtacaaag gggtcgatgt gaccccagcg
      901 tatctccttc aaccgtatac ggac
//
