# Supplementary material for: Hyperexpansion of RNA Bacteriophage Diversity
Source: PLoS Biol. 2016 Mar 24;14(3):e1002409. doi: 10.1371/journal.pbio.1002409 (PMC4807089; doi:10.1371/journal.pbio.1002409)
Supplement: S1 Dataset — (ZIP) [file pbio.1002409.s001.zip › AIN006.NT.rtf]

LOCUS       AIN006                  1032 bp    RNA     linear       25-AUG-2015
DEFINITION  AIN006.
ACCESSION   
VERSION
KEYWORDS    .
SOURCE      AIN006
  ORGANISM  AIN006
            Unclassified.
REFERENCE   1  (bases 1 to 1032)
  AUTHORS   Krishnamurthy,S., Janowski,A., Zhao,G., Barouch,D. and Wang,D.
  TITLE     Characterization of RNA bacteriophage Diversity and Biogeography
  JOURNAL   Unpublished
REFERENCE   2  (bases 1 to 1032)
  AUTHORS   Krishnamurthy,S., Janowski,A., Zhao,G., Barouch,D. and Wang,D.
  TITLE     Direct Submission
  JOURNAL   Submitted (25-AUG-2015) Microbiology, Washington University at St.
            Louis, 660 S. Euclid Ave, Saint Louis, Missouri 63110, United
            States
FEATURES             Location/Qualifiers
     source          1..1032
                     /organism="AIN006"
                     /mol_type="genomic RNA"
                     /note="Taxonomy: Viruses;unclassified ss-RNA viruses"
     CDS             85..1032
                     /codon_start=1
                     /product="assembly/maturation protein"
                     /translation="MTGRAEPHYMRLNHVGHSELLSLRTLVVDAHAKAINGAYDSNFN
                     IYMTAAGAKQSLGMITSALTTLYKFGSALKKGRLKDAAKALGTTPPGKNFKHAKDLSS
                     RHLEFKFGWQQLYSDFHEAMRLLSEDKKPMISVTAYSRDDRNYHGTLIDYNRMFNRSL
                     PIWPYRPQHQVPSLSEETASDGTTWDPNSILYTMDASAYARVRHDWIVENDTSFLLSQ
                     LGINKPHAVLWDALPYSFLVDMFVAPVSLYLNSLMDPLGLTRVSSCQTTVSESYETLQ
                     IPLTKDGAIPHGGHTYLVDPDKMIQTVNASKTHQRGVKHY"
ORIGIN      
        1 tggaaacgta cggtttacca tactatccaa ggacataatg gggttaatgg ctctagcaag
       61 agacgcctga catctgatca acagatgaca ggccgtgcgg aaccgcatta catgcgctta
      121 aaccatgtag gtcattctga gttattgtct ctcagaaccc tcgtggttga tgctcatgct
      181 aaggcaatca atggtgcgta cgactctaac ttcaacatct atatgacagc cgccggggcg
      241 aaacaaagtc tagggatgat aacttcagcc ctgacaaccc tttacaaatt tggttctgcc
      301 cttaagaagg gtcgtctcaa agatgccgct aaggctcttg ggactacccc tccaggtaag
      361 aactttaaac atgcaaagga cctttcgtcc cgccatcttg aattcaagtt cggatggcaa
      421 cagctgtatt cagattttca tgaagcaatg cgtctcctat cagaagacaa gaagcccatg
      481 atatctgtta ccgcttactc gcgggatgat agaaactacc acggtaccct catagattac
      541 aatcggatgt ttaaccgatc attacctatt tggccgtacc gtcctcagca ccaggttcct
      601 tcactcagtg aggaaactgc ttctgatggt acaacttggg atcctaatag tatattatat
      661 actatggacg ccagtgcgta cgctagggtc cgccacgact ggatagtgga gaacgatacg
      721 tcgttcttac tctctcagct tggcattaac aaacctcacg cggtactatg ggatgcttta
      781 ccctatagtt tcctcgtcga tatgtttgtt gccccagtct cattatacct aaactcctta
      841 atggaccctt taggtttaac gagggtaagt tcctgtcaga ctactgtatc tgaatcatat
      901 gaaacgctcc aaatccctct tacgaaggat ggcgcaattc ctcatggggg tcatacatac
      961 cttgttgacc ccgataagat gattcaaaca gttaatgcat ctaagaccca tcaacggggt
     1021 gttaaacatt ac
//
