# Supplementary material for: Hyperexpansion of RNA Bacteriophage Diversity
Source: PLoS Biol. 2016 Mar 24;14(3):e1002409. doi: 10.1371/journal.pbio.1002409 (PMC4807089; doi:10.1371/journal.pbio.1002409)
Supplement: S1 Dataset — (ZIP) [file pbio.1002409.s001.zip › AIN007.NT.rtf]

LOCUS       AIN007                  1684 bp    RNA     linear       25-AUG-2015
DEFINITION  AIN007.
ACCESSION   
VERSION
KEYWORDS    .
SOURCE      AIN007
  ORGANISM  AIN007
            Unclassified.
REFERENCE   1  (bases 1 to 1684)
  AUTHORS   Krishnamurthy,S., Janowski,A., Zhao,G., Barouch,D. and Wang,D.
  TITLE     Characterization of RNA bacteriophage Diversity and Biogeography
  JOURNAL   Unpublished
REFERENCE   2  (bases 1 to 1684)
  AUTHORS   Krishnamurthy,S., Janowski,A., Zhao,G., Barouch,D. and Wang,D.
  TITLE     Direct Submission
  JOURNAL   Submitted (25-AUG-2015) Microbiology, Washington University at St.
            Louis, 660 S. Euclid Ave, Saint Louis, Missouri 63110, United
            States
FEATURES             Location/Qualifiers
     source          1..1684
                     /organism="AIN007"
                     /mol_type="genomic RNA"
                     /note="Taxonomy: Viruses;unclassified ss-RNA viruses"
     CDS             549..1538
                     /codon_start=1
                     /product="replicase"
                     /translation="MFLQLGLGKMLRRRLKRYGIDLNDQSRNREMARLGSIDQRFCTI
                     DLSSASDTISYEVVRSILPEDWFVYFDTTRCEKSLIDVGAHKGEVVTNQKFSSMGNGF
                     TFELESLIFYCVVLAAIYKRPGEECVSVFGDDIIAENKDYERIAIALEACGFSVNQDK
                     SFYRGPFRESCGGNFINGYDITPLRIKRDIADDSTKYWLYNSLYRQHKHISRNGQSFG
                     LARSMQYVRTRLSARDHFFIPDGIGDVGLITANQNRMNLVFNDDLQTLMVKARVVSFP
                     TSRVGGIRAFFSKSLDAQNVSPISSNASTASSDILIQDQSRPKLKNKKILLWA"
ORIGIN      
        1 gctaccgaag caccgccaga gtggcgggcg cgttccagga gctcacagga attggataca
       61 ccccatatct gtttgtctaa aggccttgct atttccagca agtcacaggt tcagcccaaa
      121 cggccgagcg cgcgatcgag acgtttctac aatgcgaaga tgtatgtttc tacactaatt
      181 gcaggatcct cagtggtgct gaatactacc tgtcagattt gcttgtaaga gctaaggcct
      241 tatgcaaaca gatattaggt gtattcaagt actctgagct acttgaaagc gtccgccact
      301 ctggcggtgc ttcggtagca cgacggagac gtcatggcaa tcctgtctac aaagtcctcg
      361 atcacgaggt tacgctccgt tctaggggtc tgttatatca agtcatacgt gatattcacg
      421 taagcagtga ctttgggtgg tcattatctg acctatcccg aatcactgtt attgaccata
      481 acagaatcag tacggtcccc aaatctaacc aaaccgatag acctataggt cttgagccgt
      541 caggtaatat gttcctgcag cttggtttag gtaagatgct acgtcggcgc cttaagcgat
      601 acggtattga tcttaatgac caatcccgga accgtgaaat ggcgcgttta ggttcaattg
      661 atcagagatt ctgtacaatt gacctttcgt ctgcttctga cacgattagt tacgaagttg
      721 tacgatctat cctccctgag gattggttcg tatacttcga tacaactaga tgtgaaaagt
      781 cgctgattga cgtgggcgct cataagggag aagtcgtcac caatcagaag ttttcttcta
      841 tgggtaacgg tttcaccttt gagctcgagt ctcttatatt ttactgcgtt gttcttgcag
      901 caatctataa aagacctggg gaggagtgcg ttagtgtctt tggcgatgat atcatcgcgg
      961 aaaacaaaga ttacgagcgt atcgcaattg cccttgaggc atgcggtttc tcggttaacc
     1021 aagataaatc tttctaccgt ggtccctttc gggaatcctg cggtggaaat tttattaatg
     1081 gttacgacat aactccgcta cgtattaagc gtgatatagc cgatgactca accaaatatt
     1141 ggttgtacaa ttcgctatat cgtcaacata aacacatatc tcgcaatggt caatcttttg
     1201 gccttgcaag gagtatgcaa tatgtacgaa ctaggcttag tgctagagac catttcttca
     1261 ttcctgatgg aattggagac gttggtctta tcactgctaa ccaaaatcgg atgaatctcg
     1321 tctttaatga cgatcttcag accttaatgg tgaaagcacg ggttgtctcc tttcctacta
     1381 gtagggtcgg aggcatccgg gctttcttta gcaaaagtct agacgctcaa aacgtgagtc
     1441 ctatatcttc taacgcttca acagcatcga gcgatatatt gatccaagat caatctcgtc
     1501 cgaaactgaa gaacaagaag atactcctgt gggcttaaaa acccgtacga tctagtaatc
     1561 atatactagt aaactgatcg ttaatcagtc cgaatttctt cggtggagtg ggttaggttt
     1621 taacgtgccg taaggcaaac ctccctcaaa ccttcttcgc ttattgctta gctgaagttg
     1681 gttc
//
