# Supplementary material for: Hyperexpansion of RNA Bacteriophage Diversity
Source: PLoS Biol. 2016 Mar 24;14(3):e1002409. doi: 10.1371/journal.pbio.1002409 (PMC4807089; doi:10.1371/journal.pbio.1002409)
Supplement: S1 Dataset — (ZIP) [file pbio.1002409.s001.zip › AIN008.NT.rtf]

LOCUS       AIN008                  1054 bp    RNA     linear       25-AUG-2015
DEFINITION  AIN008.
ACCESSION   
VERSION
KEYWORDS    .
SOURCE      AIN008
  ORGANISM  AIN008
            Unclassified.
REFERENCE   1  (bases 1 to 1054)
  AUTHORS   Krishnamurthy,S., Janowski,A., Zhao,G., Barouch,D. and Wang,D.
  TITLE     Characterization of RNA bacteriophage Diversity and Biogeography
  JOURNAL   Unpublished
REFERENCE   2  (bases 1 to 1054)
  AUTHORS   Krishnamurthy,S., Janowski,A., Zhao,G., Barouch,D. and Wang,D.
  TITLE     Direct Submission
  JOURNAL   Submitted (25-AUG-2015) Microbiology, Washington University at St.
            Louis, 660 S. Euclid Ave, Saint Louis, Missouri 63110, United
            States
FEATURES             Location/Qualifiers
     source          1..1054
                     /organism="AIN008"
                     /mol_type="genomic RNA"
                     /note="Taxonomy: Viruses;unclassified ss-RNA viruses"
     CDS             161..979
                     /codon_start=1
                     /product="replicase"
                     /translation="MVKSWPSLQEALDSTRSRKADVPGHGVIRLAKYASMGSALCFPI
                     EAMTFYVIVMMAVHRVHRRRMTRRSLKGYAGKVRIYGDDIIVPEDCVETVIEYLHAFG
                     MKVNLDKTFWRGNFRESCGRDYYAGTDVTTVRVRHIFPRSRSQVPEVISQVSLRNQLY
                     YAGLWKTASWLDERISRVLRGKFPVVHPTSSVLGRHSFLPYEGERDHPHYHSPLVRGY
                     VVSSKIPRSGVSGEGALLKCLLKQGDEPFADRRHLERAGRPDAVDIKLRWASPF"
     CDS             534..881
                     /codon_start=1
                     /product="hypothetical protein"
                     /translation="MQARMLQQSVFVISSLAVGRRFQRSSRRSPFVTSCTTLAFGRPR
                     AGWTNEFLAFYAGNSQSFTQHPLCWADIPSSLTREKGIILTTTRLLSEVTWYPPRSLE
                     VGSRVRAPCSSVC"
ORIGIN      
        1 cgatggcaat gatccgaggg gtcttcagcg tcttaggaac ggaaacgacc ctgacgggac
       61 taatcagatc ctggctaaga aaggctcgct tggacatggt cttgcgacca ttgaccttag
      121 tgaagcctcc gatcgggtct ccaatcagca tgtacggacg atggtgaaat cctggccctc
      181 cttgcaggag gctctggata gcaccagaag ccggaaggct gatgtacctg gccacggcgt
      241 catacgcctc gccaagtacg catccatggg ctctgctctc tgcttcccca tcgaggcgat
      301 gacgttttac gttatcgtca tgatggcggt ccacagagtg cacagacgcc ggatgaccag
      361 acgtagcctt aaaggttacg ctggcaaggt gcgaatctac ggtgacgata tcatcgtccc
      421 cgaagattgc gtcgagaccg tcatcgagta ccttcatgct tttgggatga aggtaaatct
      481 cgacaagact ttctggagag ggaacttcag agagtcttgt gggagggatt actatgcagg
      541 cacggatgtt acaacagtcc gtgttcgtca tatcttccct cgcagtcggt cgcaggttcc
      601 agaggtcatc tcgcaggtct cccttcgtaa ccagctgtac tacgctggcc tttggaagac
      661 cgcgagctgg ttggacgaac gaatttctcg cgttctacgc gggaaattcc cagtcgttca
      721 cccaacatcc tctgtgctgg gcagacattc cttcctccct tacgagggag aaagggatca
      781 tcctcactac cactcgcctc ttgtcagagg ttacgtggta tcctccaaga tccctagaag
      841 tggggtctcg ggtgagggcg ccttgctcaa gtgtctgctg aaacaaggcg atgagccatt
      901 cgccgacagg agacacctgg aacgtgctgg acgtcctgat gccgtcgaca taaagctcag
      961 gtgggccagc cccttctaag gggctggggc gggggacacc ccgccgatgg ggaggcgatg
     1021 cctccttgcg gcctagccgc ggggagatgc attg
//
