# Supplementary material for: Hyperexpansion of RNA Bacteriophage Diversity
Source: PLoS Biol. 2016 Mar 24;14(3):e1002409. doi: 10.1371/journal.pbio.1002409 (PMC4807089; doi:10.1371/journal.pbio.1002409)
Supplement: S1 Dataset — (ZIP) [file pbio.1002409.s001.zip › AIN009.NT.rtf]

LOCUS       AIN009                   832 bp    RNA     linear       25-AUG-2015
DEFINITION  AIN009.
ACCESSION   
VERSION
KEYWORDS    .
SOURCE      AIN009
  ORGANISM  AIN009
            Unclassified.
REFERENCE   1  (bases 1 to 832)
  AUTHORS   Krishnamurthy,S., Janowski,A., Zhao,G., Barouch,D. and Wang,D.
  TITLE     Characterization of RNA bacteriophage Diversity and Biogeography
  JOURNAL   Unpublished
REFERENCE   2  (bases 1 to 832)
  AUTHORS   Krishnamurthy,S., Janowski,A., Zhao,G., Barouch,D. and Wang,D.
  TITLE     Direct Submission
  JOURNAL   Submitted (25-AUG-2015) Microbiology, Washington University at St.
            Louis, 660 S. Euclid Ave, Saint Louis, Missouri 63110, United
            States
FEATURES             Location/Qualifiers
     source          1..832
                     /organism="AIN009"
                     /mol_type="genomic RNA"
                     /note="Taxonomy: Viruses;unclassified ss-RNA viruses"
     CDS             381..830
                     /codon_start=1
                     /product="replicase"
                     /translation="MKTKKYSRLPKVPNLAFAFCKDLVELDPSFKALNLASTHPQSYL
                     DLSTPDVDIASDEFKNRYLSHEIMSKYDAFALNIDREQVAKEGFVLNELKCLETNNRI
                     AKFHHENIHGDLEAVIMTARAKIRSVLPPFRWAMLYEHLDFTNGASVG"
ORIGIN      
        1 ccggatgacg gcaggcgtgg acatgctgac aatagaattg atatatccat ttattggttt
       61 ataaaaaatt cttcgtacat cggatccacc agttactggc gtgattatga ttgtacgacg
      121 ctcgacgata ctactaagtt ttatcgtctt gcgcaagtcg ctgttcccgg aacttcatac
      181 tttgttaacg tggatctaga tcccgatagc aaagatgtga aatttgatac tttctggggt
      241 ggtcaaaatg agtgggttat ggttgttgaa ccaaaacccg acctatttga cccggccata
      301 cacgaggccg catggaataa atccaatgcg ccacttgtgt atatcggacc actccctata
      361 gcaatagcat aggatcccaa atgaaaacga agaaatattc tcgtttacca aaagtaccaa
      421 acctggcatt cgctttctgt aaggatttag ttgaactaga tccttccttc aaggcgttaa
      481 atcttgctag tacacacccg caatcttact tagatttaag tactcctgat gtagatattg
      541 catcagacga atttaaaaat aggtatctgt ctcacgaaat tatgtcaaaa tatgatgcat
      601 ttgcattgaa tattgaccgt gaacaagttg cgaaagaagg ttttgttcta aacgaattaa
      661 aatgtttaga aacaaataat cgaattgcta agtttcacca tgaaaacata catggtgacc
      721 ttgaagccgt cattatgact gccagggcaa aaatacgaag cgttcttcct ccttttcggt
      781 gggctatgct ctatgagcat ttagacttca ctaatggtgc gagtgtcggc ga
//
