# Supplementary material for: Hyperexpansion of RNA Bacteriophage Diversity
Source: PLoS Biol. 2016 Mar 24;14(3):e1002409. doi: 10.1371/journal.pbio.1002409 (PMC4807089; doi:10.1371/journal.pbio.1002409)
Supplement: S1 Dataset — (ZIP) [file pbio.1002409.s001.zip › AIN010.NT.rtf]

LOCUS       AIN010                  1647 bp    RNA     linear       25-AUG-2015
DEFINITION  AIN010.
ACCESSION   
VERSION
KEYWORDS    .
SOURCE      AIN010
  ORGANISM  AIN010
            Unclassified.
REFERENCE   1  (bases 1 to 1647)
  AUTHORS   Krishnamurthy,S., Janowski,A., Zhao,G., Barouch,D. and Wang,D.
  TITLE     Characterization of RNA bacteriophage Diversity and Biogeography
  JOURNAL   Unpublished
REFERENCE   2  (bases 1 to 1647)
  AUTHORS   Krishnamurthy,S., Janowski,A., Zhao,G., Barouch,D. and Wang,D.
  TITLE     Direct Submission
  JOURNAL   Submitted (25-AUG-2015) Microbiology, Washington University at St.
            Louis, 660 S. Euclid Ave, Saint Louis, Missouri 63110, United
            States
FEATURES             Location/Qualifiers
     source          1..1647
                     /organism="AIN010"
                     /mol_type="genomic RNA"
                     /note="Taxonomy: Viruses;unclassified ss-RNA viruses"
     CDS             324..704
                     /codon_start=1
                     /product="hypothetical protein"
                     /translation="MPQIKPLSISNGSATVVYSPAASNLDTTQWVNRGQSLSSVSKIT
                     NKHQPIKQGAAQWQTLSLDKKKEVQLPSGELIISNIGLYELKIANDPSTSTKDERRQA
                     LNELINLLQDPDIITSIVENESFY"
     CDS             907..1647
                     /codon_start=1
                     /product="replicase"
                     /translation="MAYQFAESLDNDEMLKQLFKNYPAIPQFDYCSNIEKQRRDWLAW
                     NILRKSDIVDCGISKDEACLTSWMKTESRLKGLNSSIRSGECTARTTLMVELSRKIAA
                     ILGDFTSDDFVSNLKFTSGASTRLPRRKGSIGFKLAGTPHVTRQAQVLMNALLYTDEV
                     YMRAKLENGPVSPISLSRVIPGSRFEMVPKTFKTYRPIAIEPDLNMIGQRAVGSLISS
                     RLRRFGLDLRTQELNRYYAKVGASTGSLC"
ORIGIN      
        1 attggattat acctgtcgga aacttcttta attcctttga ctcaaccctt ggactaacgt
       61 ttaagggtgg aatgtcgggg ttaaagttag aatctgacgg tgttttacaa tctagtgccg
      121 ttaccggttg gactggtgga gccggcctga cttgctcggt caggaccgtc tccttcgata
      181 gatcgcttat agacgattcg atcgtcttac ccgattttcg aaatcctctt tcaggcgtcg
      241 cctggaagat cgcgacagcc gcctccttgg tggttgccat ttttggaagt ccccaacgga
      301 gagttacgct gtaactttgt tctatgcctc aaatcaaacc tttatccata agtaatggat
      361 ctgcgactgt agtttacagt ccagcagcga gtaacctgga taccactcaa tgggtaaacc
      421 gcggtcaatc gctgtcaagt gtttcgaaga ttacaaacaa acatcagcct attaagcaag
      481 gcgccgccca gtggcagact ctttctcttg ataaaaagaa agaagttcag ctgccgagtg
      541 gtgagttgat aataagcaat attggtttgt atgaacttaa gattgctaat gatccttcaa
      601 cctcaacaaa ggacgagcgg aggcaagctc ttaacgagct tattaacctc ttacaagatc
      661 ctgatattat cacatctatc gtagaaaatg aatcatttta ttaacgcact atttcagtgc
      721 atcataatct gtgccttttt cacggcagtt gtgttactag tgaggtaacg gtatcaatta
      781 gctgcgtctc tcaatttctt tggagatact tttgtgaata atttattcaa aaagcttgac
      841 agtaaagctt gtggtagtag ctttagaaga tgtcttcaaa aagcgtaccg ctttctcgga
      901 actcctatgg catatcagtt tgctgaatcg cttgataatg atgaaatgct taaacagctt
      961 ttcaaaaact atcctgcgat acctcaattt gattactgta gtaatatcga gaaacaaaga
     1021 cgtgactggc ttgcgtggaa tattctacgc aaatctgaca tcgtcgattg cggtatatct
     1081 aaggatgagg cttgcctcac ttcttggatg aaaaccgagt cgagactaaa gggattaaat
     1141 tcatctatcc gctctggcga atgcacagcc cgtacaactc taatggtaga gttgtcacgt
     1201 aaaatagctg cgattttagg tgactttaca tccgatgatt tcgtctcaaa cctaaagttt
     1261 acgtcagggg cgtctactag actccctcgc cgtaaaggat ctataggttt caagcttgcg
     1321 ggcacgccgc atgtcacgag acaggcccaa gttctaatga acgcattact atataccgat
     1381 gaggtatata tgcgtgcgaa attggaaaat ggtcctgttt cacccatttc tttatccaga
     1441 gtcattccag gctctcgctt cgaaatggtt ccaaagacat ttaaaaccta tcgtcctata
     1501 gctattgagc ccgatcttaa tatgatcggg caaagagcag tggggtcctt aatctcgagt
     1561 aggcttcgcc gattcggttt agacctcagg acgcaggaat taaataggta ctatgccaaa
     1621 gttggggcaa gtacagggag tctctgc
//
