# Supplementary material for: Hyperexpansion of RNA Bacteriophage Diversity
Source: PLoS Biol. 2016 Mar 24;14(3):e1002409. doi: 10.1371/journal.pbio.1002409 (PMC4807089; doi:10.1371/journal.pbio.1002409)
Supplement: S1 Dataset — (ZIP) [file pbio.1002409.s001.zip › AVE015.NT.rtf]

LOCUS       AVE015                  4385 bp    RNA     linear       25-AUG-2015
DEFINITION  AVE015.
ACCESSION   
VERSION
KEYWORDS    .
SOURCE      AVE015
  ORGANISM  AVE015
            Unclassified.
REFERENCE   1  (bases 1 to 4385)
  AUTHORS   Krishnamurthy,S., Janowski,A., Zhao,G., Barouch,D. and Wang,D.
  TITLE     Characterization of RNA bacteriophage Diversity and Biogeography
  JOURNAL   Unpublished
REFERENCE   2  (bases 1 to 4385)
  AUTHORS   Krishnamurthy,S., Janowski,A., Zhao,G., Barouch,D. and Wang,D.
  TITLE     Direct Submission
  JOURNAL   Submitted (25-AUG-2015) Microbiology, Washington University at St.
            Louis, 660 S. Euclid Ave, Saint Louis, Missouri 63110, United
            States
FEATURES             Location/Qualifiers
     source          1..4385
                     /organism="AVE015"
                     /mol_type="genomic RNA"
                     /note="Taxonomy: Viruses;unclassified ss-RNA viruses"
     CDS             28..1731
                     /codon_start=1
                     /product="assembly/maturation protein"
                     /translation="MIMLNGCFGDYGITMCFPENGEADRQCASSHMEESKGHNPSGDN
                     NVNHIKSNCAPFISVRREDVIMSGWENFYKEQEFSPLKSQFDGYVWLFPTCKNTQGSI
                     QRIPYNGIVSLSEFFYYRTPHRWQHIREDYNSKYQKRLPRLCCCHHFSVTIDDVERWY
                     IYETTFSWHLTGSYYRPCTCSTLTFINEIAYNDAYIAKIRKDLTASGQNCALLMSAYS
                     IPSIKEVKYQFDWENVKNFSYEEFVRWTEKCAEKFHDRVVATLQTGTTYSKGSHRRHW
                     FDPGFQQPEDPPTNDEMQHFIANWSPEAKQMRDWYSICTESAVDNQQLLTNNMCAFFS
                     ELFEIKSFIQDFITLLRGNVSVKNLSSLFLAIKYGVMTTISDYTEIAESLHSYAESVN
                     EWKHDWRTCRGRFQASTGDGALSWRKYSLELTTKIYYTDPQSLVCGAIKKTMDWDLWP
                     SLANMWDLVPLSFILDWFVSVSDVLEDIDRSLTTLYLDIIGCTNGYKAIYHDIPFPIL
                     RYKLTLQDRVVLGSVDITHYVRSTFPTMPYPPRAFQGGKIKNGFVNWLELSALIVQFT
                     L"
     CDS             1790..2296
                     /codon_start=1
                     /product="hypothetical protein"
                     /translation="MSKILSTNNSNSNFVDTSFTLKVPVYSKDYRVTQDEPDEVVVAN
                     RQQPFGVKNTARYGIRQIADVYRNTTIDRAYQSPSKKGTSLVVQVTETWTVASTDDET
                     YGYSLPFSAHVIVNVPQDALITEEILYDALKRLMGHFYEGNDTTSPTTTSVRLKDMLQ
                     GALVPQSL"
     CDS             2310..4250
                     /codon_start=1
                     /product="replicase"
                     /translation="MKNGFYQDLENLEQSVRGTRSSGAGKPPAVFIDAYILWVILIWD
                     LIDDQPRSRITSYALRFLSRNAWHSILDTLDESADLLFSEIACNSYTDFKHLWKTKLV
                     DFELLTLFKRNLMSCEESMIGRVYEAFCFMRKLTIDDSDLEAAAIESFFSLEEKLDVF
                     SPNGEIIAPILERWLRTFTIEGFIPRHGNGVCADTTNYIVEKYASFGPSDAKLDYFLD
                     HYNLRDVFPRRMSPRKGDRSLVRNAKLICVPKTFKKKRTILAEPAILQYLQQGVLQQL
                     DEFIMNSRGRFGLSRRIDLHDAEKNRDLAEEGSLSGTFDTIDLSAASDGVSRKLVRQA
                     FGRTSLYAPLVLLRSSNVVSPDGVIHELKKFAGMGSAVTFPVECLIFAAACEAAIIQS
                     GGDPVTSGYRVYGDDIVIEREYTETVIKILNQLGFTVNTGKSFTGRSSRGFFRESCGG
                     FFLNMVDITPVKLSRSFRGFSGRPSPQVFSGLVEFSNSCVARHPLLRLAIIRFVKRLF
                     GANILYDSTGLRGFWSNSSTNFHLKGESFEPKNPTDSRWYAGIQTSVAKVKMLTTKRE
                     LPKMFLGLSGPYLQARLEDIRYFEWQRTCQKRRMTLQSILFDYSQGIERPKVAVSRAT
                     QMSLVSEYTLLETRTPKIDTVR"
ORIGIN      
        1 tccttccaga taaggaggta gaatattatg atcatgctaa atggatgttt tggtgactat
       61 ggaattacga tgtgttttcc cgaaaacggg gaagcagata ggcaatgtgc atcatcgcat
      121 atggaagagt ccaaaggaca taatccaagt ggtgataaca atgtcaatca tatcaaatcc
      181 aattgtgcac ctttcatttc cgttcgccgt gaagatgtaa ttatgagtgg ttgggagaat
      241 ttctataaag aacaagagtt ctcccctctc aaatcacagt tcgatggcta cgtttggtta
      301 tttcccacgt gtaaaaacac gcagggctct attcagcgaa ttccgtacaa cggaatagtc
      361 tccttgtctg agttctttta ctatagaact ccacatcgat ggcaacatat acgcgaggac
      421 tacaattcta aatatcagaa acgtcttcct cgattgtgtt gttgccacca tttttcagta
      481 accattgacg acgtcgaaag atggtatatc tatgagacca cgttttcgtg gcatctcaca
      541 ggtagctact atcgaccatg tacgtgtagt accctaactt ttattaacga gattgcgtat
      601 aatgacgcat acatcgcgaa aataaggaag gatcttactg catctgggca aaattgtgcc
      661 cttttgatgt cagcgtacag cattccctct atcaaagagg taaaatacca gtttgattgg
      721 gagaatgtca agaacttttc atatgaagag ttcgtcagat ggactgaaaa gtgcgccgaa
      781 aagtttcacg acagagtcgt ggcgactttg cagactggta ctacctattc taaaggtagt
      841 cacagaaggc actggtttga ccctgggttt caacaacccg aggatccgcc aactaacgat
      901 gagatgcaac atttcatcgc taactggtca ccagaggcga aacaaatgcg ggactggtac
      961 agtatttgta ctgaatccgc cgttgacaac caacagttgt taacgaacaa catgtgtgcg
     1021 ttcttctcgg agcttttcga gataaaatct tttatacagg attttattac gcttttacgt
     1081 ggaaacgtaa gcgtaaagaa cttgtcgtcg ctgtttttag cgattaagta tggtgttatg
     1141 acaaccatat cagactacac agaaattgcc gaaagtctcc attcgtatgc tgagtcagta
     1201 aacgaatgga agcatgattg gcgtacctgt cgaggtcgat ttcaagcctc gacaggcgat
     1261 ggggctctca gttggaggaa atatagtctc gagttgacga ctaaaatcta ctacactgat
     1321 cctcagagtc tagtatgtgg tgccatcaag aaaacgatgg actgggattt gtggccatca
     1381 ttggccaaca tgtgggatct agtcccactg tccttcatac tagactggtt tgtatctgtg
     1441 agtgatgtcc tcgaggacat cgatcgctcg cttacaaccc tatatctcga tatcattggt
     1501 tgtacaaatg gttataaagc catttaccat gatatcccct ttcctatctt gcggtataaa
     1561 cttactttgc aagatcgcgt agtcctcggg agtgtagaca tcacacatta tgtgaggtca
     1621 acgttcccga caatgccgta tccacctcga gcttttcaag gtggaaagat taaaaacggc
     1681 tttgttaact ggctcgaact ctcagcactt attgtgcaat tcacactgtg aagagagcgt
     1741 cacctatcaa cctgttaccc tgggtttaaa ccaggaggaa ggagctatta tgtccaaaat
     1801 actttcgact aataactcaa acagcaactt tgtcgataca tcatttacct taaaggtacc
     1861 ggtatactct aaagattaca gagttaccca agatgaacca gacgaagttg ttgtagctaa
     1921 cagacaacag cctttcggag ttaaaaacac cgcccgttac gggatccgcc aaattgcgga
     1981 tgtctatcga aatacaacga tagaccgtgc gtatcaatct ccatcaaaga aagggaccag
     2041 cttggtcgtt caagtcactg agacttggac cgtcgctagt actgatgatg agacatatgg
     2101 ttatagttta ccatttagtg ctcatgttat agttaatgtg ccacaagatg ctttgatcac
     2161 cgaagaaata ctctacgatg ctctcaagcg acttatgggt catttctatg aaggaaatga
     2221 taccacatca cctacaacga catctgtacg ccttaaagat atgttacaag gcgcactagt
     2281 tcctcagtct ttataactga ggtgtcagca tgaaaaacgg attttatcaa gatcttgaaa
     2341 acctcgaaca atctgttcgg ggtacccgct cttcgggggc tgggaagcct cctgctgtct
     2401 tcattgatgc ctacatactg tgggtgatcc ttatctggga tcttatcgat gaccagccac
     2461 ggtcacgtat cacaagctac gcactgcggt ttttatcccg gaatgcgtgg catagtatac
     2521 ttgatacgct cgacgaatca gcagatctct tattttctga gatcgcgtgc aattcgtaca
     2581 cagactttaa acatctgtgg aagaccaagc ttgtcgattt tgaactttta actttgttca
     2641 aacgcaatct tatgtcttgc gaggaatcga tgattggtag agtttatgaa gccttttgct
     2701 tcatgcgaaa actcacgatc gatgattctg atctagaagc tgccgctatc gaaagttttt
     2761 tctctcttga ggaaaaactc gacgtcttct ccccaaacgg tgagataatc gctccaattc
     2821 tggagcggtg gctgagaacc ttcacaatcg aaggttttat cccacgtcat ggtaacggtg
     2881 tgtgcgcgga tactacgaat tacatcgtag aaaagtacgc ttcttttggg ccaagcgatg
     2941 cgaagttaga ctacttctta gatcattata atctgagaga tgtcttccct cgtcgtatgt
     3001 cacctcgcaa aggtgaccga tcgctcgtta gaaacgcgaa attgatttgc gttcctaaga
     3061 ccttcaagaa aaagcggacc atcctcgccg agcctgccat cctgcaatac ttacagcagg
     3121 gtgttctaca gcaactcgat gaattcatta tgaattcaag aggtcgtttt ggtctatccc
     3181 gtaggataga cctacacgat gctgagaaaa atagagattt ggctgaagaa ggttctctat
     3241 ctggaacctt tgacaccatt gatctctcgg cagcgtcaga cggtgttagt cgaaaacttg
     3301 ttagacaagc tttcggtcgc acatcccttt acgcacctct agtcctcctg cgttcatcaa
     3361 acgtagttag tccagatggt gtgatccacg aactcaaaaa gttcgcaggt atgggttccg
     3421 ctgtgacatt tccagtggaa tgtttgatct ttgctgccgc ttgcgaggct gcaattatcc
     3481 aatccggtgg tgacccagtc acatcgggtt accgggtgta tggcgatgat atcgtcatag
     3541 aaagagagta caccgaaacg gtgattaaaa tactcaacca attaggcttt acagtcaata
     3601 ctggaaagtc ttttactggt cgaagctctc gcggattctt tagagaatca tgcgggggct
     3661 tcttcttgaa catggtagat ataacacctg tcaagctttc acgatctttc agaggtttct
     3721 ctggaagacc gtcaccccag gtcttttctg gtctcgttga gttttcaaac tcttgtgtag
     3781 cgagacatcc actcctccgt cttgcaatca taagatttgt taaacgcctt ttcggcgcaa
     3841 acatacttta tgatagcaca ggattacgcg gcttctggtc gaattcctcg acaaactttc
     3901 atttgaaagg tgaaagtttt gaaccgaaga atcctacaga ttctcgatgg tacgctggca
     3961 tacaaaccag cgttgccaaa gtgaaaatgt tgacaaccaa aagagagctc cctaaaatgt
     4021 ttttggggct ttcaggtccg tatcttcagg caaggcttga agacatacgg tacttcgagt
     4081 ggcaaagaac gtgtcaaaaa agaagaatga cacttcagtc tattctcttc gattattcgc
     4141 aaggaataga gagacccaaa gtagctgtta gccgggctac gcaaatgtct ttagtttctg
     4201 agtatacatt actcgaaaca aggacaccga agatcgatac tgtgaggtaa acctctcaat
     4261 atagatctga ttcctttgtt ttggttattt gttaaccgtt aacattggcg cacaacagag
     4321 tagggtggtg taatttacac cgagggcaga gacactctgc ctagttttta cacaactaag
     4381 caggg
//
