# Supplementary material for: Hyperexpansion of RNA Bacteriophage Diversity
Source: PLoS Biol. 2016 Mar 24;14(3):e1002409. doi: 10.1371/journal.pbio.1002409 (PMC4807089; doi:10.1371/journal.pbio.1002409)
Supplement: S1 Dataset — (ZIP) [file pbio.1002409.s001.zip › AVE016.NT.rtf]

LOCUS       AVE016                  4198 bp    RNA     linear       25-AUG-2015
DEFINITION  AVE016.
ACCESSION   
VERSION
KEYWORDS    .
SOURCE      AVE016
  ORGANISM  AVE016
            Unclassified.
REFERENCE   1  (bases 1 to 4198)
  AUTHORS   Krishnamurthy,S., Janowski,A., Zhao,G., Barouch,D. and Wang,D.
  TITLE     Characterization of RNA bacteriophage Diversity and Biogeography
  JOURNAL   Unpublished
REFERENCE   2  (bases 1 to 4198)
  AUTHORS   Krishnamurthy,S., Janowski,A., Zhao,G., Barouch,D. and Wang,D.
  TITLE     Direct Submission
  JOURNAL   Submitted (25-AUG-2015) Microbiology, Washington University at St.
            Louis, 660 S. Euclid Ave, Saint Louis, Missouri 63110, United
            States
FEATURES             Location/Qualifiers
     source          1..4198
                     /organism="AVE016"
                     /mol_type="genomic RNA"
                     /note="Taxonomy: Viruses;unclassified ss-RNA viruses"
     CDS             78..1430
                     /codon_start=1
                     /product="putative maturation/attachment protein"
                     /translation="MPKNVLERYGKPKYGFLYPGTCKLIHVSDQYPERVNSAIWPVFT
                     SGDLLSPIIWRADHLDWDLGTTFESVHRVVRVTNNGTTFRSVEVRFELTVHYTDPEEN
                     QADLFDQLLSQDSKVTFALDHAPDKRLRPGQDGWYLWDSSPIELSTLIRLLENRQHSI
                     DVDALTHMVWEQHTTADWSKLASAAYKNVSLNSGSNGIAYGLDYLGMYYQVEKFVSGM
                     LSSDPLTAVANTYLGVHYGWKLTLADTKELLKTFNSQFSFKNWKLCQARADGMFYTVY
                     SNPNKVIESVMRQILQKLDLALDSSIIWDLTPYSFVVDWILPIGDYLTQMDSYYTVAT
                     EYDPACVIQTVESESSYKDDMLQVYDADLSLTSYIRLVSTSLVQPSFEESFQPEGALS
                     HMVEAGALVISNLSSSAKLAKRWQAIKNQLFSSKVPSTTYGTLGSYYHNKGLKKTSLK
                     "
     CDS             1526..2029
                     /codon_start=1
                     /product="hypothetical protein"
                     /translation="MSYTQSFGYTIPTEKDTLEIPQYQALLAKKASYMDDSQGKNTAT
                     YMNTAAPKDQPETITFGVNKVDNVYKQSNVQNQTFYASSSKGTKIRIDGKRIWRTQST
                     DVNTGLPVIVDCPLWTSFTLGFADFTLVDDSARKSTIEWMISQLELLKDDGVWSKLCS
                     GVTRIYG"
     CDS             2043..4196
                     /codon_start=1
                     /product="replicase beta subunit"
                     /translation="MSSKFKTVSNIRTNLIDTVSQTSDWLSLAGYERRVYCLKYQEEQ
                     LSYKDSCRVIDAYCLLALMQYDIRLQFLAESSDTPTLYLNYIYRLLDCRIDEVISQLK
                     AFNSWLKRLIPTKTKVSVRSFKKATESQLGWDRHHPVFELMLPVIYGYISKLRCHSQS
                     EDYKNIFKVLNDFSSFITRLTLEDISTSLNANVQKYVDQEEEMKSWKYPQDLVNELRE
                     IIQDDLRGWSFFADNWYPNYHHGSGATAELKKGAGLASKYFVLDNTLPEEYRQFAAYF
                     LMENYRPTGVSIDDLVSMIAFVPKGIDSKRIIGQEPTACVFVQQAFFYACDKFFDTHK
                     NIGVSLHDQSKSRELALWASYGHNFATIDLSAASDSVTYTLMKYLFEGHPIWEFFKAI
                     RSRKGVLPDDSQIDEKWRGLIIPLEKFMGMGSPSTFPVECWIFSAIIRLAMKHCGVND
                     YFVVYGDDMIVSKACEKEVISILQALNFKVNLDKSFLSEEWFKESCGIEAFQFKDVSP
                     CRISRRYDAFELLKKEAENRKQNKVKSTHRSDITPKVVGIIEMRNTIWKHGYRTVAKY
                     FDNKLLKYYPLLLYVDNDNQFGLLSKAPKNEHIVNRQNRGKHCMRYNEALQCTEVLTY
                     TLSVRKEKHLSHDLEYREWLHQSYFHPEREIRPTYIIKNKNGKVIHQRASSIYMGSTK
                     DVFGRVTWAANYTVQMSKPIKDIPLAPPSPSKGFID"
ORIGIN      
        1 tgaaagtgtc taatttcacc tttagaaact gcgttcatca tgcagttact ggtactgttc
       61 atttagcatc ttctcagatg cctaagaacg tcctagagag gtatgggaag ccgaaatacg
      121 gtttcctcta tccaggcaca tgtaaactga ttcacgtaag tgaccagtat ccggagcgtg
      181 ttaattcggc tatatggccg gtattcacgt ccggtgatct gctttcccca ataatttgga
      241 gagctgatca tttagactgg gatcttggga ctacttttga aagtgtccat cgtgtggtca
      301 gagtaactaa taatggaacg acttttcgtt ctgttgaggt tcgctttgaa ctcacagtgc
      361 attacactga tcctgaggaa aatcaagctg atttatttga ccagctactt tcccaagatt
      421 caaaggtgac ctttgctttg gatcacgcac cagacaaacg tctgaggcca ggacaagacg
      481 gatggtatct gtgggattct tcacccattg aactatccac tcttataaga ttgttagaaa
      541 ataggcagca ttcaatcgat gttgatgcgc taacccacat ggtgtgggaa caacacacaa
      601 cagccgactg gagcaagcta gcttctgcag cttataagaa cgtctcgctg aactcaggat
      661 cgaatggcat tgcttacggg ctagactatc ttggtatgta ttatcaagta gagaagtttg
      721 tgagcgggat gctatcttcg gatccattaa cagctgtggc aaacacttat ttgggtgtgc
      781 actacggctg gaaattaact ttagcagaca caaaagagtt attgaaaact ttcaacagcc
      841 aattctcgtt taagaattgg aaactctgtc aagcaagagc ggatggtatg ttttatactg
      901 tttactctaa ccctaacaaa gtgatagaat ctgtcatgcg acagatatta cagaagttag
      961 atttggcatt agattcatca ataatttggg atcttacccc ctactcattt gtagtggact
     1021 ggattctacc tattggtgat tatctgacac agatggacag ctactacact gtcgctactg
     1081 aatatgatcc agcatgtgtc attcaaactg ttgaaagcga aagcagctat aaagatgata
     1141 tgctgcaggt atatgatgct gatctatctc taacaagtta tatcagattg gtatcaacat
     1201 ccctcgtaca gccttccttt gaagaatcgt ttcaacctga aggagcctta agccacatgg
     1261 tagaggctgg cgctctagtt atttcaaact tatcttcaag tgcgaaatta gctaaacgtt
     1321 ggcaagctat caaaaatcaa ctatttagta gcaaggttcc gagtacgact tatggtactc
     1381 ttggcagcta ctaccataat aagggactca agaaaacgag tctcaagtaa ccattattat
     1441 agtatgctgt aactcatcta tattttctcg tatagaaagc agttacagcc tagtgctctt
     1501 gtttagcacg gaaaggagaa caattatgtc atacactcag tcatttgggt atacaatccc
     1561 tacagaaaaa gatacattgg aaattcctca gtatcaggct cttcttgcga agaaagcatc
     1621 ctacatggat gattcgcagg gtaagaatac tgctacatat atgaatactg cagcaccaaa
     1681 agaccagccc gaaactatta cgttcggtgt caataaggtt gacaacgtgt ataagcagtc
     1741 caatgtccag aaccagacct tttatgccag ctcttcgaag ggtacgaaga ttcgtatcga
     1801 cggaaagcgt atttggcgta ctcagagtac cgatgttaac accggtttgc cggtgatcgt
     1861 cgactgtcct ttatggacta gctttactct gggattcgca gattttacac tcgttgatga
     1921 tagcgctcgt aagagtacta tcgagtggat gatctcgcag ttagaactcc tcaaagatga
     1981 tggagtttgg tctaagctat gttctggtgt cactagaata tacggctaga aaggggtaat
     2041 gtatgtcctc caaatttaag acagtatcta atataagaac taatttgata gatactgtaa
     2101 gtcagacaag cgattggcta agtctggccg gttatgaaag gcgagtttac tgtctaaagt
     2161 atcaagagga gcaattgagt tacaaagact catgtcgagt aatcgacgct tattgtcttc
     2221 tcgctctgat gcaatatgat attagacttc aatttctagc tgagtcttcg gacactccaa
     2281 ctctatatct caactatatc tacagattat tagattgtag aatagacgag gtaatatctc
     2341 agttgaaggc tttcaactca tggttaaaaa ggctgatacc taccaaaact aaggttagcg
     2401 ttagaagctt caaaaaagcc acagaaagcc aacttggctg ggataggcat catccagtct
     2461 tcgagctcat gttaccagtc atttatggtt acatttcgaa gctgaggtgt cattctcaat
     2521 ctgaagatta taaaaatatc ttcaaagttt tgaatgattt ttctagtttt attactagat
     2581 taaccctcga agacataagt acttctctta atgctaacgt acaaaagtat gttgaccaag
     2641 aggaggaaat gaaatcctgg aaatatcctc aggatttagt taacgagtta cgtgaaatca
     2701 ttcaagatga cctcagagga tggtccttct tcgcagataa ttggtaccca aattaccatc
     2761 atggttcagg tgctactgca gaattgaaga agggtgctgg acttgcttct aagtatttcg
     2821 ttctggacaa tacattgcca gaggagtacc gccagtttgc tgcttatttc ctgatggaaa
     2881 actacagacc aactggggtc tcaatcgatg acttagtttc tatgatagct tttgttccga
     2941 aaggaataga tagtaagcgt atcatagggc aagaaccgac tgcatgtgtc ttcgtacagc
     3001 aagcgttttt ctatgcgtgt gataagttct ttgacacaca caagaatatc ggcgttagct
     3061 tacatgacca gagtaaatca cgagagcttg ccctttgggc atcatatgga cataactttg
     3121 caacaataga tctttctgct gcatcagatt ctgtcacata tactcttatg aaatacctgt
     3181 ttgaaggaca tccaatttgg gagttcttta aagctattcg tagtcgtaaa ggagtgttgc
     3241 cagatgatag tcaaattgac gaaaagtgga gaggattaat cataccttta gagaaattta
     3301 tgggtatggg atcgccttct acatttcctg tagaatgttg gatcttctct gctatcatac
     3361 gactggcaat gaagcattgt ggtgtaaatg actattttgt cgtttatgga gatgatatga
     3421 tcgtatctaa ggcttgtgaa aaggaggtaa tttccatcct tcaggctcta aactttaagg
     3481 ttaacttgga caaatccttc ctctcggaag aatggttcaa ggaatcttgc ggaatagaag
     3541 ctttccagtt caaggacgta agtccatgca gaatatcacg aagatatgat gcttttgaac
     3601 ttcttaaaaa agaagctgaa aaccgtaagc agaataaagt aaaatctact catcggtcag
     3661 acatcacccc aaaagtagtt ggcattatag aaatgcgtaa tactatctgg aagcatggtt
     3721 acagaactgt agccaagtac tttgataaca aattattgaa gtactatcca ctcttattat
     3781 acgtagataa tgataatcaa tttggtttgc tatccaaagc accaaagaat gaacatatcg
     3841 taaatcgtca gaacagaggg aagcattgta tgcgttataa tgaagcattg caatgtacag
     3901 aagtattaac ttacacactg tctgtaagaa aagagaagca tttaagtcac gatcttgaat
     3961 accgtgagtg gcttcaccaa tcctacttcc acccggaaag agagataaga cctacctata
     4021 tcattaagaa taagaatggt aaggttatcc atcaaagggc ttcatcgatc tacatgggtt
     4081 ccactaaaga tgtatttggt cgtgtcacct gggcagcaaa ctacactgtt cagatgagta
     4141 aaccgataaa agatatacct ttagcaccac cgagcccatc aaagggcttc atcgatct
//
