# Supplementary material for: Hyperexpansion of RNA Bacteriophage Diversity
Source: PLoS Biol. 2016 Mar 24;14(3):e1002409. doi: 10.1371/journal.pbio.1002409 (PMC4807089; doi:10.1371/journal.pbio.1002409)
Supplement: S1 Dataset — (ZIP) [file pbio.1002409.s001.zip › AVE017.NT.rtf]

LOCUS       AVE017                  3483 bp    RNA     linear       25-AUG-2015
DEFINITION  AVE017.
ACCESSION   
VERSION
KEYWORDS    .
SOURCE      AVE017
  ORGANISM  AVE017
            Unclassified.
REFERENCE   1  (bases 1 to 3483)
  AUTHORS   Krishnamurthy,S., Janowski,A., Zhao,G., Barouch,D. and Wang,D.
  TITLE     Characterization of RNA bacteriophage Diversity and Biogeography
  JOURNAL   Unpublished
REFERENCE   2  (bases 1 to 3483)
  AUTHORS   Krishnamurthy,S., Janowski,A., Zhao,G., Barouch,D. and Wang,D.
  TITLE     Direct Submission
  JOURNAL   Submitted (25-AUG-2015) Microbiology, Washington University at St.
            Louis, 660 S. Euclid Ave, Saint Louis, Missouri 63110, United
            States
FEATURES             Location/Qualifiers
     source          1..3483
                     /organism="AVE017"
                     /mol_type="genomic RNA"
                     /note="Taxonomy: Viruses;unclassified ss-RNA viruses"
     CDS             131..1315
                     /codon_start=1
                     /product="assembly/maturation protein"
                     /translation="MAYYPKSSETTTGVIQDITYKEDGTIYRDNSTVRSYYRRYAPWQ
                     PSTQYPEMTDGWRFPSSRTRSYYYADEPNGTYETSVSVPAKGKRVRSAAPEGADAFSK
                     RLHILIEPQAVLVPLNIRNRVDTELRNKLSQGNLNLGVAIAEARQTLSLLSQTVITFI
                     RAYSQARRGNWRQVCKLLAVNNHKFTSKTVSSRWLELQFGWLPLLADISAAYKVLTET
                     QLPERLPLRAVRMVGNTESSVSYVGTTPALRTGEWSVTEKYSRKAVCWYYINDSRLAW
                     ASSLGLLNPQLIMWEKVPFSFVVDWFIPVGNLIESATNTLGLSFLSGTYTDLCDATGT
                     LKRYSTTGKPETAFSTQTFSGRGYTRTTLSSFPLPKPYYKSPLSVIHALDALALMKQR
                     FK"
     CDS             1369..1761
                     /codon_start=1
                     /product="coat protein"
                     /translation="MATHVQFVLVDNGGTGDVTVVPSNNSNGVAEWLSAASRSQAYRV
                     TASVRQSSATNRKYTIKLEVPKMETQEIGGVQLPISAWKATASLDLTVPVYATMDDAS
                     TIAKALAGLFKVGNPIATAIGSNAGFYG"
     CDS             1652..1945
                     /codon_start=1
                     /product="lysis protein"
                     /translation="MPQWTMPPPSRKRWQGCSKWVIRSRQRSALTLVSMAKPSNRRRS
                     LREENPCRAERVPKRTVVFAVSAICLSKYINQYLANLLDLLIQCLQSLIRLLT"
	 CDS             1801..3384
                     /codon_start=1
                     /product="replicase"
                     /translation="MSCRTSTKTDCCIRRFSDLSLEVHKSISCEPLGSPDPMSAEFDP
                     LAYLGKVLLSKHPSIGQGNDEETRASLAIAKLLASDERCKIINETGFLQSDIVSPWML
                     NGILLTAQSLIGNLLSGFTHSLFEHCNYSNGASQGFKLQDAAPYKKFAGRATVTAPVQ
                     QLARQIIKSDPAWMRLMQDTYGDDSSWFRLVYGNGLFTVPKNNEIDRAACKEPDVNMY
                     LQKGAGAFIRRRLRTVGIDLNDQSLNQELARLGSIDGSLATLDMSSASDSISTYLVLQ
                     LLPQDMFDYLDLIRSKFSLVDGKIRRWNLFSTMGNGFTFELESLIFWALSKAVVTHLG
                     LTGNIGIYGDDIIVPVDAAPLLLEVLRVVGFIPNKDKSFYSGYFRESCGAFYYKGVDV
                     KPFYIKRPIDDLPSLMLILNRIRGWGNAGGMADPRLFPIWAKLSLLVPDELKGGCDVA
                     RSDYLVSPEYPRKRLAQMTRTLNGFSNSFGIREDGGRYVAWHHNGSGEILQTIVSDRY
                     ALRRNSEWSTPIPLFPQEV"
ORIGIN      
        1 cgctcttccg atcttggcac caggcgtgtt tctcctctta cgaggtggct cacttccgca
       61 gcctttcata ccttgagacc aaaagtcttt taggcagagg tcttttccat aagaccctga
      121 gggtgaagcc atggcatact atccgaaatc atcggaaacc acaaccggag ttattcaaga
      181 tataacgtat aaggaagacg ggacgattta ccgtgataat tcgaccgtaa ggtcttatta
      241 tcgtcggtat gcgccctggc aacctagtac gcagtatcct gagatgactg acgggtggcg
      301 tttcccttca tctcgtacgc gtagttatta ctatgcagac gaaccgaatg ggacctatga
      361 aacctcggtt agtgtaccgg ctaagggtaa gcgagttcgt tcagctgctc ccgagggagc
      421 ggacgctttt agcaagcgtt tacacatact gatcgaacct caagctgtcc tcgtgcccct
      481 aaatattagg aaccgcgtgg ataccgagtt aaggaataaa ctatcccaag gaaatctaaa
      541 tcttggcgta gctattgctg aagctcggca aacccttagt ttgttatcac aaactgtgat
      601 aacttttatt cgtgcctact ctcaagcccg tcggggtaat tggcgacaag tctgtaagtt
      661 acttgccgtt aataaccata agttcacaag taaaactgtg agctcacgct ggctagagtt
      721 acaattcggg tggttaccct tactcgcaga tatttcagct gcgtataagg tcttaaccga
      781 gacccagtta ccagaacgac tccctttaag ggcagtccgt atggtaggta atactgagtc
      841 ttccgtatcg tatgtcggca caactccggc tctaagaacc ggtgaatggt cggtaactga
      901 gaaatacagc cgaaaggctg tttgttggta ttatatcaac gattctcgtc tggcttgggc
      961 ttccagcctc ggcctgctta atccccaatt aatcatgtgg gagaaagtac cgttctcatt
     1021 cgtggtcgat tggtttatac ctgtaggtaa tttgatagaa tcagctacaa atacgctggg
     1081 actatcattc ctttcaggga cctataccga cctttgcgat gccactggca ctctaaagag
     1141 gtattcaaca acagggaaac ctgagactgc ttttagtacc cagacctttt cgggtcgtgg
     1201 gtatacgaga acgacgcttt cgtcattccc gttaccaaag ccgtactaca aatctcccct
     1261 gtctgtgata cacgctttag atgctttggc actcatgaag cagcgattca agtaattgct
     1321 gtccttttaa actgagcatt atgctcttaa ccatgtaggt aaagaacaat ggctacccat
     1381 gttcaatttg tcctcgtcga taatggcggg actggggacg ttactgtcgt tccaagcaac
     1441 aattccaacg gagttgctga gtggctctcg gctgcatctc gtagtcaagc ttaccgcgtg
     1501 accgcgagcg tgcgtcagtc aagtgcgacg aatcgtaagt acactatcaa gcttgaggtt
     1561 cctaaaatgg aaactcaaga gattggtggt gtacaattac cgatttccgc gtggaaggca
     1621 actgcctccc ttgaccttac ggttccagtg tatgccacaa tggacgatgc ctccaccatc
     1681 gcgaaagcgc tggcagggct gttcaaagtg ggtaatccga tcgcgacagc gatcggctct
     1741 aacgctggtt tctatggcta agccatcgaa ccgtagacgc tctttacgtg aggaaaaccc
     1801 atgtcgtgca gaacgagtac caaaacggac tgttgtattc gccgtttcag cgatttgtct
     1861 ctcgaagtac ataaatcaat atcttgcgaa cctcttggat ctcctgatcc aatgtctgca
     1921 gagtttgatc cgcttgctta cctagggaag gtgctccttt caaagcaccc ctctattggg
     1981 caaggtaacg acgaagagac ccgggcgagc ttagcaattg ctaaactcct cgcgtcggat
     2041 gagaggtgta aaatcattaa cgaaacaggt tttctacaga gcgacatagt gtcgccctgg
     2101 atgttgaacg gaatattact aaccgctcaa tcccttatcg ggaatctgtt atcgggtttt
     2161 acccactcct tgtttgaaca ctgtaattac tccaacggag cctcacaagg gttcaagttg
     2221 caggatgcag cgccttacaa gaagttcgct gggagagcaa ccgttacagc tcctgttcaa
     2281 cagctcgcgc ggcagatcat aaagtctgac ccagcgtgga tgcggttaat gcaggataca
     2341 tacggggacg attcctcatg gtttcgtctc gtgtatggaa acggtttgtt cactgttccg
     2401 aagaacaatg agattgatcg agctgcctgt aaggagcccg acgtgaacat gtaccttcag
     2461 aagggggccg gcgcgtttat acgtcgtcga cttcggactg tcggtattga tcttaatgat
     2521 caatccctga accaggagct tgctagactt ggtagtatcg atggttccct ggctacactc
     2581 gatatgagta gtgccagtga ttccatttct acttatcttg ttttgcaatt gctccctcag
     2641 gacatgtttg actatctcga ccttatacgt agcaagtttt cgcttgttga cggtaagatt
     2701 cgtagatgga atctcttctc cactatggga aacggtttca ctttcgaact agagtccttg
     2761 atattttggg ctctgtcaaa agcagtcgtg actcatcttg gattaaccgg taacatcggc
     2821 atctacgggg atgatatcat cgttcccgtt gacgctgccc cacttctctt ggaagtacta
     2881 cgggtagtcg gttttatccc taataaggat aagtcctttt actccggtta cttccgtgaa
     2941 tcgtgcggcg cgttttacta caaaggtgtt gatgtaaaac ccttctatat caagaggcca
     3001 atagatgatc taccttctct tatgcttatc cttaaccgca ttcgcggttg gggcaacgct
     3061 ggagggatgg ccgatcctag gcttttccct atctgggcta agcttagtct gttggttcct
     3121 gatgagttga agggcggctg tgatgttgcg cgttccgact atctcgtttc acctgagtac
     3181 cctcgtaaga ggcttgccca gatgacacgt acgctcaacg ggttctcaaa ctcgttcggc
     3241 attcgtgaag atggtggccg gtacgtcgcg tggcatcaca atggtagcgg ggagattctc
     3301 caaaccattg tcagcgaccg gtacgcctta cggcgtaatt cggaatggag cacacccata
     3361 cctctcttcc ctcaggaagt gtaggtccag tgggctcgcg cctgttagta caggtttgct
     3421 gattttcagg atgactttgg tcgctttcaa atgaaatgca actaggggca gatcggaaga
     3481 gcg
//
