# Supplementary material for: Hyperexpansion of RNA Bacteriophage Diversity
Source: PLoS Biol. 2016 Mar 24;14(3):e1002409. doi: 10.1371/journal.pbio.1002409 (PMC4807089; doi:10.1371/journal.pbio.1002409)
Supplement: S1 Dataset — (ZIP) [file pbio.1002409.s001.zip › AVE018.NT.rtf]

LOCUS       AVE018                  3746 bp    RNA     linear       25-AUG-2015
DEFINITION  AVE018.
ACCESSION   
VERSION
KEYWORDS    .
SOURCE      AVE018
  ORGANISM  AVE018
            Unclassified.
REFERENCE   1  (bases 1 to 3746)
  AUTHORS   Krishnamurthy,S., Janowski,A., Zhao,G., Barouch,D. and Wang,D.
  TITLE     Characterization of RNA bacteriophage Diversity and Biogeography
  JOURNAL   Unpublished
REFERENCE   2  (bases 1 to 3746)
  AUTHORS   Krishnamurthy,S., Janowski,A., Zhao,G., Barouch,D. and Wang,D.
  TITLE     Direct Submission
  JOURNAL   Submitted (25-AUG-2015) Microbiology, Washington University at St.
            Louis, 660 S. Euclid Ave, Saint Louis, Missouri 63110, United
            States
FEATURES             Location/Qualifiers
     source          1..3746
                     /organism="AVE018"
                     /mol_type="genomic RNA"
                     /note="Taxonomy: Viruses;unclassified ss-RNA viruses"
     CDS             236..1345
                     /codon_start=1
                     /product="hypothetical protein"
                     /translation="MVMTNNITQGTISYEYNSSDNFWSSGHFMKVDWWRVSPYRINYR
                     KTIRFGYYRDGKWIDDYTVIEDDYALITRPFNGLFASQPVFTEADLKRIKDDFRTRYV
                     LPSEDNGYRPLYRDPFPGPNDETLYFACKDSLRQLDTVGINWYENLSMIQEGLKYIPK
                     SVHSAARNVAQALKAGSQRDIKTAFKSASDLFLSKKYGLDNDLRDLNALKGYKDLSIM
                     LQKTVLTLHGSFDGVTATVLCSPFKSGWNIIEAMGIAPSASNLWAVIPFSFAVDWAFK
                     AGHNLREIELSKMWAENEFHIHSICYSYTHQWECSCQEPIISQIPFEPFKIKLNRYRR
                     FVSRTAPDFVYEVPDYFDGMEDHIIEAGALIFTQL"
     CDS             1421..1933
                     /codon_start=1
                     /product="hypothetical protein"
                     /translation="MALSLVIPACTKSDKAWAPNYPTNVVDVSDNSNFDVINAEADYC
                     KITDLTTPAEASRVYQRKHQVVSDIYKNSDIAPDFRIANRRGDKVLMSCNMIGKVVSD
                     TDETYVKYVPFNVSTTITVPQTELVTDQILEQLMFDNLSQFYKVVLEDGALKQKLNLK
                     AELRGAVNPL"
     CDS             1985..3745
                     /codon_start=1
                     /product="replicase"
                     /translation="MVQKSFYALYDNQSNEIDCICKLWKVIYNEITGQLSRNYPEVAE
                     VRDPYRYPTFFDFLEKLSSLRDKLTHGEILPLTTQFTEQDTVHPRHPRDIWDFGRLNV
                     LFTFLKKAPLSSDYLELEALQKHVRDELLRSDCFEKLLDVKWIIKEWCDQIPWDFFPC
                     GFGPGVTSQTKRDKASKYANFNGVIPFSALGDNTFIDVAKCGFWRVGKVAGIGKYVPL
                     FRASRPIAVPKTAKGPRIIGPEPVTLGWAQHGVMEVCYRFLSRHSYLRHRCNLYDQTR
                     NQQMTQFGSRTGMFTTVDLHAASDSNRNSLTEWLFEGTKLGELLKAVRTEYMIVPGTD
                     DLLIPHSKYCGMGSAVCFPVESLIFAAVAEAVSRRAGTPKTIFGFPSWSVYGDDIIIY
                     HENFELLRIYLEALGFEINTTKTFSGLFLESCGKECYCGCDVSPVYFRVRGLANKLVT
                     FENYGSYVALVNNLYHKGLPETRKYVLKLLYSKKVRISSKHTKPIVPMYTSDPDNTSA
                     IYSLTRSNKRRVKIVDGRPTWIYEEYGTHVVPEKVSDECKAPTMQPVFDWLVARAWSN
                     SKISGEQPQSFVPPRGHDLRS"
ORIGIN      
        1 aaaagttctc gattttacta aattccgcga ggtggaccat gtaaaagaga ttgcaccatc
       61 aacgctaacg ccaaaatctg ttattacaga caaggacgga aatcctacag gcgaatccag
      121 agacgtagca gataacggag tatatttctt cgtttataac tgccttgccc caggatacac
      181 ctttaagcag gacgtcgtcc attcatggca atcaacggat ggaccgtacc gtaatatggt
      241 gatgacaaat aacatcactc aaggtacgat ctcgtatgag tacaactcaa gcgataattt
      301 ctggtccagc ggccatttca tgaaggtcga ctggtggaga gttagtccat atagaattaa
      361 ctataggaaa acaatccgtt tcggatatta tcgcgatggc aagtggattg atgactatac
      421 cgtcattgaa gacgattatg cattaatcac tagaccattc aatggtctct ttgcgtcaca
      481 accggtattc acggaagccg accttaagag aattaaggac gacttcagaa cgcgatacgt
      541 cttgccgagc gaggataatg gatatcgtcc attatatcgc gacccttttc cagggcctaa
      601 tgacgagaca ttatacttcg cgtgtaagga ttccttacga cagctcgaca cagtaggtat
      661 caattggtat gaaaacctat caatgataca ggagggatta aaatacatcc caaaatctgt
      721 acattcagct gctcgtaacg tggcgcaagc cttgaaagca ggctcacaac gtgacatcaa
      781 aactgcattc aagtcagcat ctgacctatt tctgagtaag aaatacggct tagataatga
      841 cctgagagat ctcaatgccc ttaaagggta taaagatctt tctattatgt tgcagaagac
      901 cgtgctaact ttgcacggtt cgtttgatgg tgttacggct actgttttat gttctccatt
      961 caaatcagga tggaacataa tagaagcgat gggtatcgca ccatcggcct caaatttatg
     1021 ggccgtgata ccttttagtt tcgcagtaga ctgggcattc aaagcgggcc acaacttgcg
     1081 tgagatcgaa ctcagcaaaa tgtgggcgga gaatgaattc cacattcatt caatctgcta
     1141 ctcctacact caccagtggg agtgctcgtg tcaagagcca atcatttcac aaataccctt
     1201 tgagccattt aagataaagc tcaataggta tcgtagattt gtcagccgaa ctgctccgga
     1261 ttttgtctac gaagtgccag attactttga tggtatggaa gaccatatca ttgaagccgg
     1321 tgcgttaata tttactcagt tgtaagtttt aacgctggca tgtaaccgtt aacttagtag
     1381 cccttggtaa agaacccaag gtgtagaaag gagccttatt atggcattat cactagtcat
     1441 cccggcttgt accaaatcgg acaaggcctg ggcaccaaat tatccgacta acgtcgttga
     1501 cgtatcggac aatagtaact tcgacgtaat taacgctgaa gcagattact gtaagataac
     1561 agatcttact acacctgctg aagcgagtcg agtttaccag aggaagcatc aggtagtatc
     1621 agatatatac aaaaattctg atattgcgcc tgactttcgt attgccaata gacgtgggga
     1681 taaagtcctt atgtcgtgca atatgatagg aaaagtggtt tcagataccg atgagacata
     1741 cgtaaagtat gttccattta acgtatcgac cacaattacc gttcctcaga ctgaacttgt
     1801 aacggatcag atattagaac aactcatgtt cgataatcta tcgcagtttt acaaggtcgt
     1861 ccttgaagat ggtgcactca agcaaaagct taacctcaag gctgagctcc gcggtgctgt
     1921 caacccatta tagggtcgag tactagtgat ttcttccttt caataagaag gagcgtgacc
     1981 aactatggtt cagaaatcat tctacgcgtt atacgacaat caatcaaatg agatcgattg
     2041 tatctgtaag ctgtggaaag tgatatataa tgaaatcact ggacagcttt cgcgtaacta
     2101 tccggaagtt gcggaagtga gggatcctta cagatacccg acctttttcg actttctgga
     2161 aaaattatcg tctctacgtg acaaattaac tcacggagag atcttgccac ttacgactca
     2221 gttcactgag caggacacag tgcacccaag gcatccacgc gatatctggg atttcggtcg
     2281 tctaaatgtt ctttttacct ttttgaaaaa ggcgcctctc agttccgatt atctggaact
     2341 tgaagcatta caaaaacatg ttagagacga acttctcaga agcgattgct ttgaaaaact
     2401 cctcgatgtc aaatggatta tcaaggagtg gtgtgaccag atcccatggg atttctttcc
     2461 atgtggtttt ggacctggcg taacatcaca aaccaaacgt gataaagcta gtaagtacgc
     2521 aaatttcaac ggcgtaatac cattctcagc attaggcgat aatactttta tcgacgtagc
     2581 taagtgcggt ttttggcgcg ttggcaaggt agcgggcatc gggaaatatg tccctttgtt
     2641 ccgtgcatct agaccaatcg ctgttccgaa aactgcaaaa ggaccaagaa tcatcggtcc
     2701 tgaaccggtt acactaggct gggcgcagca tggcgttatg gaagtttgtt accgcttcct
     2761 gtcacgtcat agctatttac gtcaccgttg taacctttac gatcaaacca ggaatcaaca
     2821 gatgacacaa ttcggttcga gaaccggcat gttcacaact gttgacctgc atgcagcgtc
     2881 agatagcaac agaaattccc taaccgaatg gctctttgaa ggaaccaagt taggtgagtt
     2941 gctaaaagcc gtacgtactg agtacatgat tgtacctggt actgacgatc tcctcattcc
     3001 gcatagtaaa tactgcggca tgggtagtgc tgtatgcttc cccgtagaat cgttaatctt
     3061 tgcagcggtc gcggaagcag tttcaaggcg agcaggtaca ccaaagacta tatttggttt
     3121 cccttcttgg agtgtttatg gtgatgatat aataatctat cacgagaatt ttgaacttct
     3181 aagaatttat ttagaagctc tcggattcga gataaacacg accaagactt tctcaggtct
     3241 cttcctagag tcctgtggaa aggaatgcta ctgcggttgc gacgtaagtc ccgtgtactt
     3301 tcgagtacgt ggacttgcaa acaagctcgt tacattcgag aactacggat cttacgtggc
     3361 ccttgtgaat aacttatatc acaaagggtt gccagaaact cgtaaatatg ttttaaagct
     3421 gttatattct aagaaagtta gaataagctc gaaacatact aagccgatcg tgccgatgta
     3481 tacatcggat ccagacaaca ccagcgcgat atactcccta acaaggagta ataaaagacg
     3541 cgttaagatt gttgacggaa gaccgacctg gatatacgag gaatatggta ctcatgtggt
     3601 acctgaaaag gtatctgacg agtgtaaggc cccaaccatg cagccagttt tcgactggtt
     3661 agtggctagg gcgtggagca actccaaaat ttcaggagag caaccacaat ctttcgttcc
     3721 tccgaggggt cacgatctac gtagtc
//
