# Supplementary material for: Hyperexpansion of RNA Bacteriophage Diversity
Source: PLoS Biol. 2016 Mar 24;14(3):e1002409. doi: 10.1371/journal.pbio.1002409 (PMC4807089; doi:10.1371/journal.pbio.1002409)
Supplement: S1 Dataset — (ZIP) [file pbio.1002409.s001.zip › AVE019.NT.rtf]

LOCUS       AVE019                  3737 bp    RNA     linear       25-AUG-2015
DEFINITION  AVE019.
ACCESSION   
VERSION
KEYWORDS    .
SOURCE      AVE019
  ORGANISM  AVE019
            Unclassified.
REFERENCE   1  (bases 1 to 3737)
  AUTHORS   Krishnamurthy,S., Janowski,A., Zhao,G., Barouch,D. and Wang,D.
  TITLE     Characterization of RNA bacteriophage Diversity and Biogeography
  JOURNAL   Unpublished
REFERENCE   2  (bases 1 to 3737)
  AUTHORS   Krishnamurthy,S., Janowski,A., Zhao,G., Barouch,D. and Wang,D.
  TITLE     Direct Submission
  JOURNAL   Submitted (25-AUG-2015) Microbiology, Washington University at St.
            Louis, 660 S. Euclid Ave, Saint Louis, Missouri 63110, United
            States
FEATURES             Location/Qualifiers
     source          1..3737
                     /organism="AVE019"
                     /mol_type="genomic RNA"
                     /note="Taxonomy: Viruses;unclassified ss-RNA viruses"
     CDS             253..1113
                     /codon_start=1
                     /product="assembly/maturation protein"
                     /translation="MDEAVARLAGNYDILMNARSWYDAARAIDGWASNFWTLYRNLRR
                     NPRRAWGSFRRFAKRFFHRSIHKAPEELVRGLPATAREYCAIKYGALPIIHDLRDTLK
                     RVQRPKSTVRVVATASAKASPVLVDGINSDVYKTWRFTDSCSAIAVRYLSTDSIESYS
                     NFGDLVQTPLYTAWDAIPWSFVIDWFLPVGNVLLQVQPFGFNVTRGFDCFRYRGHNVL
                     QVSDGALVNYGCNGAKVREFQRRVNTSMALGLEKAISHYITNNRQLSYVRQVGHHLID
                     LYALGRSRLH"
     CDS             1215..1589
                     /codon_start=1
                     /product="hypothetical protein"
                     /translation="MRLTDVDLTVGEETREYAVSEQQGTLFRFVDKSGTVANNTGVFS
                     LEQRFGAANSNRKVTMLLTDPVVVKDASGADMTIKANASVTFSLPKTYPNEHITKLRQ
                     TLIAWLGQQCVSDPVDSGLNNY"
     CDS             1598..3703
                     /codon_start=1
                     /product="replicase protein, partial"
                     /translation="MKKKRQLPVPKPAAADLIRFARLLSQSVGLNPQTVTKKYYAEGG
                     VSEEAAAKALNKFVARQDRNIALANDPAFWAETRCAWFQVARQFCQRVGLSAYNYLID
                     PRNGIDYLTTGPGAKVLGAGSSGSKPELKINAFFDGCCGQNPELCWSLFSDKFRKQLA
                     HEMLSPFDLVDTNGHPLNGNLKVSPSRDGFSTRAICATLHGHFAKSSPDYPDKICVVP
                     KNAEVGRCIGISSPFLYTVQHQIENALLHALKVCYNVDLDRLAAVNSTLAYYGSIDGS
                     FATLDFQEASDSLSIPLVRSLFEGSPLLPYLEAARSTRYRLPDGTVGTSGSFCLMGNG
                     YTFKLESVIFMALANGATADLTHFDVEGPYCPALSFGDDLTLPEPVPLQSLKAVFGRL
                     GLTLNAEKSFCMQTDPDPNNRFREACGRDFRNGKPVRGFYFKREPDLSEAYRLVNFFK
                     IHYGVPDSLLKRLSKDCNRVYENILDANPRCWQTMPSLRTATPFGELNDYLHSVSIPE
                     DVILVDPIFCQCSELIPVELAETLYDYSRVRLNGRYVYTDSVGKCTSKFRRASVRHRD
                     CLGNLIENVEFYYCDVVTASEHLVRTSMRDKSIKTNLHMLQERRANSPYYWDTRRKAG
                     VLEFRRVNRMGNSFMLGCLEGTRCITREDLTFASEHCARFLTKTKAERISALLLCHLR
                     ESNKATIKSMSETQPSLKN"
ORIGIN      
        1 gccgagacag gcctgtacga ttattcgcca ggcgagtctt tcccgatctg gaagtctata
       61 tctaatgacg tgtgggagtc cgaccatcat cagcctactg actggtgggc ggtcgaacat
      121 atttacaatg gtgatgggct accctgcctt gttgatatta ctaataaata tcatattgcg
      181 ggaaacgcta tcctcgggta tctcggacta gactatgcag ggacagttga gaccattaat
      241 gccgaatggc ttatggacga agctgtcgca cgccttgccg gtaactacga cattctgatg
      301 aatgcccgtt cctggtacga cgctgcaagg gctatagatg gttgggccag taacttctgg
      361 accctctatc gaaacctaag acgaaatccg agacgtgcat ggggatcgtt tagacgattt
      421 gccaagcgct tcttccacag gagcatacat aaagctcccg aggagttggt gcgcggcctc
      481 ccagccacag caagagagta ctgtgctatt aagtacggtg ctctgccgat tatccatgac
      541 ctgcgtgata cgctgaagag ggtccaaaga cccaaatcaa ctgttcgcgt tgtcgccacg
      601 gcttcggcca aagcaagtcc tgtgctagtc gatggcatca attcagatgt ctataagact
      661 tggcgcttta cggactcttg ctcagcaatt gctgttcgtt atctctcgac tgactccatt
      721 gaatcctaca gcaactttgg cgatcttgta cagacgccac tgtatactgc ttgggatgca
      781 ataccttgga gctttgtcat cgattggttc ttaccagtcg gtaacgtgct tcttcaggtg
      841 cagccctttg ggttcaatgt cactaggggc tttgattgtt tccgctatcg cggtcacaat
      901 gtcctccagg tgtccgacgg tgcgctagtt aactacggtt gtaatggtgc aaaggttcgc
      961 gaattccagc gtagggtcaa tacttctatg gcccttggct tggagaaggc gatctcgcat
     1021 tacattacaa acaataggca actatcgtat gtgagacagg ttggtcatca tttgatcgat
     1081 ctgtatgcac taggacgtag tcgactacat tgactggcaa tctgtgtagt tataattgtt
     1141 attgccacag tggctcgcgg gcactgctcg cggttaccac ttgaaagaaa ctaccctaga
     1201 aaggagttat caacatgaga cttaccgatg tggacctcac cgttggtgag gagaccaggg
     1261 agtacgcagt gtctgaacag cagggcaccc tctttcgttt tgtcgataag agtggcactg
     1321 ttgcgaacaa cactggtgtc ttttccctcg aacagaggtt tggtgcggct aacagcaacc
     1381 gtaaggtaac tatgctgctc accgaccccg tcgttgtcaa agacgcttct ggtgctgaca
     1441 tgaccatcaa ggccaacgcc agcgttactt tcagccttcc caagacctac ccgaatgagc
     1501 acattacgaa gctgcgccag actcttattg cctggctcgg ccagcagtgt gtttcggatc
     1561 cggtcgatag tggtttaaac aactactagg gggttgaatg aagaagaagc gtcaactgcc
     1621 ggttcctaag ccggcggctg cagaccttat taggtttgca agactactaa gccagtcagt
     1681 gggtttaaac ccgcagaccg tcacgaagaa gtactacgct gaaggcggcg tctctgaaga
     1741 ggctgccgct aaggcgctta acaaattcgt ggccaggcag gatcgcaata tcgcattagc
     1801 gaatgatccg gccttttggg ctgagacgag gtgtgcttgg ttccaagtcg ctagacagtt
     1861 ctgtcagcga gtaggccttt cggcttacaa ctaccttatt gatccacgca atggtatcga
     1921 ctatctgact accggtccgg gtgcgaaagt actcggcgct ggcagctcag ggtcaaagcc
     1981 agagcttaag atcaacgcat tctttgacgg ctgttgcggg cagaatccgg agctatgctg
     2041 gagtttattc tccgacaagt tcaggaaaca gctcgcgcac gaaatgctta gtccgtttga
     2101 ccttgttgac actaacgggc acccgttaaa cgggaacctt aaagtgtcgc ctagtcgcga
     2161 cggctttagc actcgagcca tttgtgcaac attgcacggg cacttcgcta agtcgagtcc
     2221 agattatccg gacaagatat gtgttgtgcc taagaacgca gaagtaggta ggtgtattgg
     2281 aatttcatca cctttccttt ataccgttca gcatcagatc gagaatgcgc ttcttcacgc
     2341 actcaaagtc tgttataacg tcgatctcga ccgacttgcg gccgttaaca gcacattagc
     2401 gtactacggt tcgattgatg ggtcttttgc tacactggat ttccaggaag catcggattc
     2461 tctttctata ccgttggtgc gctcgctgtt tgaaggctcg ccgctgcttc catacttgga
     2521 ggcggctagg tcgacgaggt accgcctgcc cgacgggact gttggaactt ctggttcctt
     2581 ctgtctcatg ggtaatggct atacctttaa gcttgagtca gttatcttca tggctcttgc
     2641 aaacggcgct actgctgatt taactcactt tgacgtggag ggtccttatt gcccagcact
     2701 gtctttcggc gacgatttaa cgttgcctga gccagtgcca ctacagtctc tcaaggctgt
     2761 attcggcaga ttgggcctta cacttaatgc agaaaagtca ttctgcatgc agactgaccc
     2821 cgatccaaat aataggttca gggaggcctg cggcagggat ttcaggaacg gcaagcctgt
     2881 tcgcggattt tatttcaaac gcgaaccgga tctctccgag gcatatcgcc tagtgaattt
     2941 ctttaagatt cactatggtg tgcccgacag cttattaaag aggctgtcta aggactgcaa
     3001 tcgagtatac gaaaatattc tcgatgcgaa tcccaggtgt tggcaaacca tgccttcact
     3061 taggaccgca acgccctttg gagaattgaa tgattacctc cattcggtat cgataccgga
     3121 ggatgtaata cttgtcgatc caatcttctg tcaatgcagt gagctcatac cagtcgagct
     3181 ggctgaaacc ctgtacgatt actcgcgcgt gaggttaaac ggacgctatg tgtacaccga
     3241 ctctgtcggc aagtgcacta gcaagttccg ccgcgcctct gtgcgtcatc gcgactgctt
     3301 aggcaacctg attgagaacg ttgagtttta ctactgtgac gttgtcacgg caagtgaaca
     3361 cctcgttcgt acatcaatgc gggataagtc aattaagacc aacctacata tgttgcaaga
     3421 gcggcgcgcc aactctccct attactggga cactcgccga aaggcaggtg tactggaatt
     3481 taggagagtg aatcgcatgg gtaacagctt tatgctcggc tgtcttgagg gaacacgatg
     3541 cataacccgt gaggatttaa ccttcgcgag cgagcattgt gcgcgcttcc tgacgaaaac
     3601 caaggcagag cgcatctctg cactcttgct ttgccatctc agggagtcaa acaaggcgac
     3661 gatcaaaagt atgtctgaga ctcagccatc actaaaaaat taaaaaacga tgaccaaact
     3721 cctgcgggag tcagcag
//
