# Supplementary material for: Hyperexpansion of RNA Bacteriophage Diversity
Source: PLoS Biol. 2016 Mar 24;14(3):e1002409. doi: 10.1371/journal.pbio.1002409 (PMC4807089; doi:10.1371/journal.pbio.1002409)
Supplement: S1 Dataset — (ZIP) [file pbio.1002409.s001.zip › AVE020.NT.rtf]

LOCUS       AVE020                  4729 bp    RNA     linear       25-AUG-2015
DEFINITION  AVE020.
ACCESSION   
VERSION
KEYWORDS    .
SOURCE      AVE020
  ORGANISM  AVE020
            Unclassified.
REFERENCE   1  (bases 1 to 4729)
  AUTHORS   Krishnamurthy,S., Janowski,A., Zhao,G., Barouch,D. and Wang,D.
  TITLE     Characterization of RNA bacteriophage Diversity and Biogeography
  JOURNAL   Unpublished
REFERENCE   2  (bases 1 to 4729)
  AUTHORS   Krishnamurthy,S., Janowski,A., Zhao,G., Barouch,D. and Wang,D.
  TITLE     Direct Submission
  JOURNAL   Submitted (25-AUG-2015) Microbiology, Washington University at St.
            Louis, 660 S. Euclid Ave, Saint Louis, Missouri 63110, United
            States
FEATURES             Location/Qualifiers
     source          1..4729
                     /organism="AVE020"
                     /mol_type="genomic RNA"
                     /note="Taxonomy: Viruses;unclassified ss-RNA viruses"
     CDS             81..1973
                     /codon_start=1
                     /product="maturation protein"
                     /translation="MYVVFGRVEKASSIEEAPLTLVIPIRAGCCNRIRLLDNETRLLL
                     QGKSRSYSNGTAVDHLKIDGQVCIDSDPVRADREREFWRYHKTGSLVGMQTTSGISNI
                     GVRTHPSTDTTDRADCLWKLGTRTYRRASYTTDGRYPNHYKPGDTLKGNLFGFTRSGK
                     QSWAWDRAFAEDRVEITIEWDLQPATRQLRIKMLWKYQSSKGWIPNVQTRNCVNRSQS
                     EAYGTGEGEIVLNFSEELANSMSFGRRSEPIDCSPTDFFTGKLALPGKGKYKNQKGEW
                     VSVDNSSNKLQGGFTVFISDGPDWWQTGFIRPKAYLTELTDRWKQQVVFDYGTQSFVP
                     GIYDNDNFNAGRIEWGLDRGGQTIWTTLQSQAIQSNKLLDTDFVDYIVDMLELRESII
                     NLSDQFRKDKIAIQNNLPEDLRNVTWDQLAKEGSNTFLPLHWGYNLTIQSAIEIGEQL
                     DRCWSDVRLATEDRYLGPTRETERFQQLYFFGDISGTRTYAWQATVRPEPNGFSRAFA
                     FLEERSVYPTAQSVWNRVPYSFVIDWFTGAFSNACKAIDLQAWKANYNLLECFRSVKY
                     AVKVRPGRVFYPELMFSDPNSELEMTYYHREWNRKFDPQPLFTTGSGLSILHTIEAGA
                     LIVQRL"
     CDS             2028..2573
                     /codon_start=1
                     /product="hypothetical protein"
                     /translation="MAIVTILPFDTEGTKLAGLKPFYFDPATMTLDSDEPNECILRSA
                     TSPLDQQEYFTFGTTRITNVYDSVIPKETGKDGKQKPIMTISPQNQTARKDGVQILVK
                     YFEVDKITDSEKPEFLKYSPQSWHIVGKIHIHEYSTLDDVSNKICRMIGMLFGSTLDT
                     TRLNQLIRGQLRPTWTANPNP"
     CDS             2573..4696
                     /codon_start=1
                     /product="replicase"
                     /translation="MIMREFSATYEVVRGYYDQFWSLLKKARYTNGEDLSRGDISKMA
                     SALATWTTYIYDLECNRTDVALNTVFSRVYMLVDIYLDEIDTFFVDLKKLTSSVLSTD
                     PIRTCGYKTKFENGRIWCLHHVLSHSYMGKVDVESVRIKRAAFSYIAKLNLDRPTLAI
                     KNEWEYLDHEDYLRSIAPLDEKALKPVRKWFQRFTRGFNANKILKGLKLSNGATAETN
                     RDISKKLRHFPGLTERIREAVEVTLMWSGADEEFMEFLEWPIVEDVPSKVCFVPKTAL
                     TYRVIAEESVVRNFWQNGVSHALVNAPGWPGHLIRLEDQTHSMKMCVEASADGHLATI
                     DSSKASDSIRTDVVEFLCWNENESRTTEVGLLREWLLATRPEAVSLEDPWEGELVIPI
                     TKYASMGAVTTFPLESLIFLCAACAALEDVGLSPGPKTVSVYGDDIVIAVEAVEQLFY
                     YLELLGITVNKDKSFYDEGPCFREACGAFGYHGKDITMPAISRKSFCLFDGSGAGSYD
                     RALAAAQMANDLFFANCNLTRYIYVRYVISCGVQFLTRPPTWEEWQPFYLKKSRGPDY
                     NQEPVTAPILIYCTLSDRVAAEELLMVEPANRNREARFHHSPQPYVIKTFSFKKVRVI
                     EKGLGYKLSVRSTVVTPDKRWSDEDRLSIWLYRSRFEERQSIEPWDFSSLKEPLVVGF
                     GNTASCKKATLKRILLSTSNYRVVV"
ORIGIN      
        1 tgccagtcat cttcaaaaat aatgtgaaag gaggaaaccg agtggtagac ctagtttggc
       61 caaaaccaaa cgaaccgagc atgtatgtag tgttcggtcg cgttgaaaag gcgtcgtcta
      121 tcgaggaagc tcctctgacc ctggtaatac caatcagggc aggttgctgt aatcgtattc
      181 gactgcttga caacgaaaca cgacttctcc tacaaggaaa gtctcggtcg tattcgaacg
      241 gcaccgccgt tgatcatctc aagatcgatg ggcaagtgtg tatcgattcg gatccagtgc
      301 gcgcagaccg cgaacgcgag ttctggcgct atcacaaaac tggcagtcta gttggtatgc
      361 aaacgacatc cggtatatcc aatatcgggg tcaggacaca tcccagcaca gacacgactg
      421 atcgtgccga ctgtttgtgg aagttgggta ctcgcactta tcgccgtgca tcatacacga
      481 cggatgggcg ttaccctaac cactataaac ctggtgatac cttgaaggga aatctcttcg
      541 ggttcacacg ttcaggaaaa cagtcttggg cctgggaccg cgccttcgcc gaagatcgcg
      601 ttgagatcac catcgaatgg gatcttcaac ccgcgacaag gcagcttcgt atcaagatgt
      661 tatggaaata ccagtcctct aagggctgga tacctaacgt ccaaacacgg aattgcgtaa
      721 atcgcagtca aagcgaggca tatggtaccg gggaaggaga aattgtcctc aacttctcgg
      781 aggaactagc caactccatg agttttggca gacgctctga gccaattgat tgcagcccta
      841 ctgacttctt tactggtaag cttgcgctcc ctggtaaagg gaagtacaag aaccagaagg
      901 gtgagtgggt tagcgtggac aactcctcca acaaactcca gggtggtttc actgtattca
      961 tcagtgatgg accagactgg tggcagacgg gtttcattcg cccgaaagcc taccttaccg
     1021 agttgacaga ccgctggaaa cagcaggtcg tgttcgacta cgggacacag tcgttcgtcc
     1081 ctggaatcta cgataacgac aacttcaatg ccggaaggat tgaatggggc ctcgatcgag
     1141 gcggtcagac aatctggacg acattacaaa gccaagcgat tcagagtaat aagctcttgg
     1201 atactgactt cgtcgattat atcgtagata tgctcgaatt acgggaatct attataaact
     1261 tatccgatca gttccgaaag gacaagattg cgatacagaa taatctcccg gaagacctac
     1321 gaaacgtcac gtgggaccaa ttagctaagg aaggaagtaa tacttttctt ccgctgcatt
     1381 ggggttacaa tttaaccatc cagtcagcaa tagaaattgg tgagcaactc gatcgatgct
     1441 ggtctgacgt acgactagca accgaggata gatacctcgg cccgactcga gagacggaac
     1501 gctttcagca gctatatttc ttcggagata ttagcggcac ccgcacttac gcttggcaag
     1561 ctacggtgcg cccagaacct aacggattca gcagggcttt cgctttccta gaggagcgtt
     1621 cggtttatcc aaccgcacaa tccgtatgga atcgcgtacc ttactctttc gtcatcgact
     1681 ggtttacggg agcgttttca aacgcatgca aagcaatcga cttgcaggcc tggaaggcta
     1741 attataacct tctggaatgc tttagatctg ttaagtatgc ggtaaaagta cgccctggta
     1801 gggtctttta tccagagctc atgttcagtg acccgaacag tgagttagaa atgacctact
     1861 accacagaga gtggaatcga aaattcgacc cacaacctct tttcacgact ggatctggcc
     1921 tctcaatatt acatactatt gaagccggag cgcttatcgt gcagcgtctg taacacagga
     1981 atgcaccgac cggtggcgta tcatcccacc agaaaggagc catacctatg gcaatagtca
     2041 ctatacttcc gtttgacacg gagggcacga aattagcagg gcttaaaccc ttttatttcg
     2101 acccagcgac catgacactc gattcggatg aacctaacga gtgtatactg cgttctgcaa
     2161 catcacccct ggatcagcag gaatatttca ccttcgggac aactcgtatt acgaatgtct
     2221 acgattcggt gatacctaaa gagacaggta aggatggtaa gcagaagcct atcatgacca
     2281 tttctcctca gaaccagacg gctcgtaagg atggagtcca gatcctcgtg aagtatttcg
     2341 aggtggacaa gatcactgat agcgagaaac cggagtttct gaagtactcg ccgcagagct
     2401 ggcatatcgt gggtaaaata cacattcacg agtattcgac ccttgacgat gtgtccaaca
     2461 aaatctgccg tatgatcggg atgttatttg gatcaacact cgacacaacg aggctgaacc
     2521 agctcatccg aggccagttg cgtcctacat ggactgccaa ccctaacccg taatgatcat
     2581 gcgagaattt tcagcaacct atgaggttgt taggggatat tacgatcagt tttggtccct
     2641 gctcaagaag gcgaggtaca caaatggcga ggatctctcc cgcggcgaca tttccaaaat
     2701 ggcgtccgcg cttgcgacct ggaccacgta catctatgat cttgagtgca accgcaccga
     2761 tgtagcccta aatacagtct tttctagagt ctacatgtta gtagatatct atttagacga
     2821 gatagacacg ttctttgttg acttaaaaaa gttaaccagt tctgtgttaa gtacagatcc
     2881 tattcggacc tgcggctaca aaaccaagtt tgagaacggt agaatatggt gtttacatca
     2941 tgttttatca cactcctata tggggaaagt cgatgtggaa tcggtacgaa tcaagagagc
     3001 ggcttttagc tacatagcaa agcttaacct tgatagaccg acgctcgcaa ttaagaacga
     3061 atgggaatac ctcgatcatg aggactacct tcgttctatc gcaccgctgg atgagaaggc
     3121 tctcaagcca gtcagaaagt ggtttcagcg atttaccaga gggtttaacg ccaacaagat
     3181 ccttaaaggt ctgaagcttt ccaacggagc cacggcagaa actaaccgtg acatcagtaa
     3241 gaagctgcgt catttccctg gattgactga aagaatcaga gaagccgttg aggttactct
     3301 gatgtggtca ggggcagacg aggagttcat ggaattcctt gaatggccca tcgttgagga
     3361 tgtcccgtcc aaagtctgct tcgtcccgaa aacagcactt acttaccgcg taattgcgga
     3421 agagagtgtt gtgaggaact tttggcagaa cggggtcagt cacgcgctcg tcaacgcgcc
     3481 tggttggcca ggacacctta ttcgtttaga agatcagacg cactcgatga agatgtgtgt
     3541 cgaagcttcg gcggatggac atctcgcgac gatcgactca tcgaaggcct cggactcaat
     3601 tcgcacagat gttgtagaat ttctgtgttg gaacgagaac gaatccagaa cgactgaagt
     3661 cggtctttta cgcgagtggc tattagcaac acggccagaa gcagtgtcac ttgaggaccc
     3721 atgggagggc gagctcgtta ttcccataac gaagtacgca tccatggggg ccgtcacaac
     3781 tttcccgttg gagtccttaa tctttctttg tgctgcttgc gcagcgctag aagacgtcgg
     3841 gctctctccg ggaccgaaga cggtgtccgt ctacggcgat gacatcgtta tcgctgtgga
     3901 ggccgtcgag cagctctttt actatttaga gttgttgggc attacggtga acaaggataa
     3961 atccttctac gacgaagggc cttgttttcg cgaagcgtgc ggagcatttg gatatcacgg
     4021 aaaggatatc actatgcctg caatctcgcg taagtcgttc tgccttttcg acggttcggg
     4081 agcggggtct tatgaccgtg ccctcgcggc agcacagatg gctaatgacc tcttcttcgc
     4141 aaattgtaac ctcacgaggt acatttacgt taggtacgtc attagttgcg gagtacagtt
     4201 cctgaccaga ccgcccactt gggaggaatg gcagcctttc tatctcaaaa agagtagagg
     4261 gcctgattat aatcaggaac cagtaactgc accgattctg atctactgca cgttgagcga
     4321 tcgcgtcgca gcggaggaac tcttaatggt tgagcccgct aaccgtaaca gggaagcgcg
     4381 ctttcaccac tcacctcagc cttatgtgat caagactttc tcctttaaaa aggtgagagt
     4441 gatcgaaaaa ggtttgggct acaagctctc cgtgaggtca accgtggtta caccagacaa
     4501 gagatggtca gatgaggatc gactctcgat atggctttat agaagccgtt tcgaggaacg
     4561 acagtccatc gaaccttggg atttctccag tctcaaggaa cccttagtgg tcgggttcgg
     4621 gaataccgcg tcctgtaaaa aggcaacgtt gaaacgaatc ctcctttcta cctctaatta
     4681 cagggtggtt gtgtaactgc ctactcgtcg tgagtaggcg ggggacgaa
//
