# Supplementary material for: Hyperexpansion of RNA Bacteriophage Diversity
Source: PLoS Biol. 2016 Mar 24;14(3):e1002409. doi: 10.1371/journal.pbio.1002409 (PMC4807089; doi:10.1371/journal.pbio.1002409)
Supplement: S1 Dataset — (ZIP) [file pbio.1002409.s001.zip › AVE021.NT.rtf]

LOCUS       AVE021                  3362 bp    RNA     linear       25-AUG-2015
DEFINITION  AVE021.
ACCESSION   
VERSION
KEYWORDS    .
SOURCE      AVE021
  ORGANISM  AVE021
            Unclassified.
REFERENCE   1  (bases 1 to 3362)
  AUTHORS   Krishnamurthy,S., Janowski,A., Zhao,G., Barouch,D. and Wang,D.
  TITLE     Characterization of RNA bacteriophage Diversity and Biogeography
  JOURNAL   Unpublished
REFERENCE   2  (bases 1 to 3362)
  AUTHORS   Krishnamurthy,S., Janowski,A., Zhao,G., Barouch,D. and Wang,D.
  TITLE     Direct Submission
  JOURNAL   Submitted (25-AUG-2015) Microbiology, Washington University at St.
            Louis, 660 S. Euclid Ave, Saint Louis, Missouri 63110, United
            States
FEATURES             Location/Qualifiers
     source          1..3362
                     /organism="AVE021"
                     /mol_type="genomic RNA"
                     /note="Taxonomy: Viruses;unclassified ss-RNA viruses"
     CDS             419..1237
                     /codon_start=1
                     /product="maturation protein (gtg start codon)"
                     /translation="MHNAFDSVQLAKDLAEACSASARFFASVPTSIRYLRKGNFSKAY
                     TALAGTSTVRQSLPTSYLQYQWAVKPLISEIEELWEKLNPRDRPVFRISEVSGQSASQ
                     SKRLKMSMYNKNIYSHYTQHANASVKVVRYFRHDILDSQGFHFNPLGAIWDGIPWSFL
                     VDWFIPVSDVLKGMSYSIPGCVAGFNNYKYEVRTEVTGVSPYEVWSYDHKRSKRLEWP
                     ETSFRHFEFRRVPSTSTSLNAAQINELLWNSPAGLTLKRTLNLFTVAWVFASRK"
     CDS             1286..1657
                     /codon_start=1
					 /product="hypothetical protein"
                     /translation="MAQISNIVVNNHTADVTFVPMSKDGLDVRWSNPQSSLELSPRIQ
                     AIGHQITSGTNRKFEIRLTQPFEWTSPNNVKSTKLNIVKIQFSLPQEAATADITALRY
                     MASNLLQNGIIADAVDSGALPY"
     CDS             1683..3362
                     /codon_start=1
                     /product="RNA replicase, beta subunit"
                     /translation="MLSVKDDLPGHLNLPKVVRLNRTKYDNLKKKVIACTNKNIGVDL
                     QYGLLPSFDLDEFLQYCDAINQDILVRYPDYETSTVRKKIPPKTKAESEALADKTFAS
                     YMSSVDEAFKIANDLCRRLHQGDILELDYRRIFDTAGDIVERALSNVPFEPQTRFFYG
                     PGASLSGFMNDVTFEGQPRTYKSRLAKLSSLAGELDDLELFFEPSLAEQIRQTAVSSS
                     WSWDKLHQVPKNADKNRVITITSVLRKAKQKGIGEWIRKAYRSIRSCNVNHNLDTCAR
                     DHQVLAWIASKTNFFDTYDFSSASDRITFPILEEVLLGKPRTHCQKLWDMMQRSSCFG
                     FEWKGQRYTYRSFPMGYSFTFELESLVFFALTVAFLLNWGFNLSEAPLDRCIAYLVST
                     YGDDLIVALSRARKSFERFFESIGFKLNAEKSFSIETSFRESCGADFNNGTFVRGFYV
                     KTRNPSIRDFLRITNFVKVNYSVKDSFLETLPFYRKTKSAYGLNLCRLSTDKLIGRNS
                     IFAKDVPVSVLLSDADSTPKFILMYSQTRKTKDWLDAQSTRGRRLSRHTGDR"
ORIGIN      
        1 ccacgccgta gactccacca tcggtggggg ctacctggtt aaaccccctc tccaagagtt
       61 gggtttagat atagtggact ttaattatgt acaaagagga catctgcttc ggttttgtgc
      121 agatactccg ataaggagaa tatctatgac acatcgcagc atccggtatg ataccgaatt
      181 cgcttattac cttaatactc agcacggaaa taatgctatc cccgttgagg ggacagtacc
      241 gtgatattaa tgagtatgcg aggaatgtgc gtaagaccct tcgagcccaa cgcggcgtct
      301 tttatgacgc tcgtgaaagg cagtacgatt atgacacgag actatatcaa gccatcccag
      361 gttggacgcc ggatctcggt agccaaaaac taccatatcg ctaagtgctt atcaaaaaat
      421 gcacaatgcg ttcgattcgg ttcaacttgc caaggacctt gctgaggcgt gttcggccag
      481 cgctcgtttc tttgcgagcg tgcctacgtc gatacgttat ctccgtaaag gaaatttctc
      541 taaagcgtat accgctttag cgggaacatc tacggtgcga caaagtttac ccacctccta
      601 ccttcagtat caatgggctg tgaagccgtt gatcagtgag atagaggaac tatgggaaaa
      661 gctgaatccc cgtgatcgac ctgttttccg tatatcggaa gtttcgggcc agtccgcgag
      721 tcagtctaaa cggctaaaga tgagtatgta taataaaaat atatactcac actacactca
      781 gcacgctaac gcgtctgtaa aggtagtccg ttactttaga catgatatct tggattctca
      841 gggttttcat tttaacccgc ttggtgctat ctgggacggt attccttgga gtttcctagt
      901 agactggttt attccagtca gcgacgttct taaagggatg tcgtacagta tccccggctg
      961 tgtagctggc ttcaataatt ataaatatga agtcagaacc gaggtaacag gggtaagccc
     1021 gtatgaggta tggtcatacg atcataaacg atcgaagaga ttggaatggc cggaaacaag
     1081 tttccgacac ttcgaatttc gacgcgtacc gagtacgtcc acttctttaa acgcagcaca
     1141 aattaacgaa ttactttgga atagtccagc tggacttact ctaaagcgta cgcttaattt
     1201 gtttactgtc gcttgggtat ttgcttctcg caaatagtgt tattttatag accgtaaagt
     1261 ctctaaactt ctatttggag ggcctatggc tcaaatttca aatattgtgg taaacaacca
     1321 cacagctgat gtaacctttg ttccgatgtc gaaggacggt ttagatgtcc gttggagtaa
     1381 tccacagtca tctttagaac tgtcacctcg tattcaagca atcggtcacc agataacttc
     1441 tggaactaat cgcaagttcg aaattcggtt aacacaaccg tttgaatgga cttcgcctaa
     1501 caacgtgaag tcaacaaagc tgaatattgt taagattcag ttttcgttgc ctcaggaagc
     1561 agccaccgca gacataactg ccttaagata tatggcaagt aatctgcttc agaacggcat
     1621 catagctgat gctgtcgata gtggtgctct accttattag tttagttgga ggttaaataa
     1681 tcatgttatc agtaaaggac gaccttccgg gtcatctcaa tctacctaag gtagtgagac
     1741 tgaacagaac taagtacgat aatcttaaga aaaaggttat cgcttgcaca aataagaata
     1801 tcggtgtaga cctgcaatat ggtttactac cgtcttttga tttagatgaa tttcttcagt
     1861 actgtgatgc tattaatcaa gatatccttg ttagatatcc cgattatgaa acatcaacgg
     1921 taaggaagaa gattcctccg aagacaaagg cagaatccga ggctctcgct gacaagacct
     1981 ttgcatcgta tatgtcctca gttgatgagg catttaagat tgcaaacgat ctttgtcgga
     2041 gattacacca aggtgatatt cttgaactcg attatcggcg tatatttgat actgccggtg
     2101 atatagtcga gcgtgctctt agtaatgtac ccttcgaacc ccagacccgt ttcttttatg
     2161 ggccgggtgc gtcgctgagt ggatttatga acgatgttac ctttgaaggg caacctcgca
     2221 catataagtc acgcttagct aagctttcgt cacttgccgg agagctggac gatctcgaat
     2281 tgtttttcga gccatctctc gctgaacaaa tacggcaaac agccgttagt tcttcgtggt
     2341 cttgggataa acttcaccaa gtgcctaaga acgccgacaa gaatagggtg ataactataa
     2401 cctctgtttt gcgtaaagct aaacaaaaag gtataggcga atggatacgt aaagcgtatc
     2461 ggagcataag gtcttgcaac gtcaatcata atcttgatac gtgcgcgcgg gatcatcaag
     2521 tgttggcttg gatagcatcc aagactaatt tctttgatac ctacgacttt tcatctgctt
     2581 ctgataggat aacttttccg attttggaag aggtcctgct agggaaacct agaacccatt
     2641 gtcaaaaact ctgggacatg atgcagagat cgtcgtgttt cggctttgaa tggaaggggc
     2701 aacggtacac gtaccggagc tttcctatgg gatactcgtt cactttcgaa ctagaatccc
     2761 tcgtattctt tgccttaaca gtcgcatttc tcttgaactg gggcttcaat ttaagtgagg
     2821 ctccattaga tcgttgcatt gcatatttag tttctacgta cggcgatgac ttaattgtcg
     2881 ctttaagtag agctaggaag tcgtttgaac ggttctttga atcgattggt tttaaattga
     2941 acgctgaaaa gtcgttctca atcgagacat cgttccgtga gagctgtggt gccgatttta
     3001 ataacggtac ctttgtccgt ggcttttatg ttaagacaag gaacccttca attagggatt
     3061 tccttagaat aacaaatttt gtcaaggtca attacagtgt caaggattca ttccttgaga
     3121 cgcttccttt ctataggaaa acaaagtcag catacgggtt aaacctctgt agactgtcaa
     3181 cagataaact cattggtcga aattcaattt tcgccaaaga tgtacctgtg tccgttttat
     3241 tatcggatgc agatagtaca cctaagttta tattgatgta tagtcaaaca cgtaaaacca
     3301 aagactggct tgacgcgcag tctacgcgtg gtcggcgtct ctcaaggcac acaggggata
     3361 gg
//
