# Supplementary material for: Hyperexpansion of RNA Bacteriophage Diversity
Source: PLoS Biol. 2016 Mar 24;14(3):e1002409. doi: 10.1371/journal.pbio.1002409 (PMC4807089; doi:10.1371/journal.pbio.1002409)
Supplement: S1 Dataset — (ZIP) [file pbio.1002409.s001.zip › AVE022.NT.rtf]

LOCUS       AVE022                  3124 bp    RNA     linear       25-AUG-2015
DEFINITION  AVE022.
ACCESSION   
VERSION
KEYWORDS    .
SOURCE      AVE022
  ORGANISM  AVE022
            Unclassified.
REFERENCE   1  (bases 1 to 3124)
  AUTHORS   Krishnamurthy,S., Janowski,A., Zhao,G., Barouch,D. and Wang,D.
  TITLE     Characterization of RNA bacteriophage Diversity and Biogeography
  JOURNAL   Unpublished
REFERENCE   2  (bases 1 to 3124)
  AUTHORS   Krishnamurthy,S., Janowski,A., Zhao,G., Barouch,D. and Wang,D.
  TITLE     Direct Submission
  JOURNAL   Submitted (25-AUG-2015) Microbiology, Washington University at St.
            Louis, 660 S. Euclid Ave, Saint Louis, Missouri 63110, United
            States
FEATURES             Location/Qualifiers
     source          1..3124
                     /organism="AVE022"
                     /mol_type="genomic RNA"
                     /note="Taxonomy: Viruses;unclassified ss-RNA viruses"
     CDS             729..1343
                     /codon_start=1
                     /product="putative maturation/attachment protein"
                     /translation="MTVKKKGLKAALDLPTRLSDLWLQYRYRYNTTKMDVKEAISFIK
                     WSGVFDLSTNYVCYGSFTNEDEVTCRCKLTVRNKFLSKIDTFWKNLYTYGLQPNMYLV
                     WDFTPFSFIVDWFLPVGDLCEIVDKSNYLDTFECVSCEYSLLYRDKLETNSLHLVYKM
                     YSRWQEHSFPPLEFCYLYEDSESSDKTIIFRCLDSISLLLGRRR"
     CDS             1347..1826
                     /codon_start=1
                     /product="hypothetical protein"
                     /translation="MSKTSSFGFTNSAVSEVKTLAPGLLSIVDNYALKEDEPTQVVED
                     NKTAPLDQPEIITFRCRDIAQVNSAISNQYPAPVSTGVQYVIQVDELLSTRDDTIGYR
                     VDDPIVAYLTIRHPKSGNVTANHIEQVLQRLLGACYKDDGTSRFSDMMRSALKPTNN"
     CDS             2367..3122
                     /codon_start=1
                     /product="replicase"
                     /translation="MKSFLEEVFPKALRVRKMDRYFSNGACYDANTLYKKVQACANEC
                     LDPQGVFGWEFPLPPTGEPSGLWYSENQKYPLPYGITRNIVTRKVAKLQLVNKNYKAA
                     RIIAEEESLRQFDNTAVLLAILRNMKRSKYWKEFQIDNQDMNRDRCRKASIECNLSTI
                     DLSHASDCNTKSLVKQAFPNYLLKDLGNLPTHVQIDGKIRPLQMAATAGCVLTFVLET
                     LIFWSIARTAKYLYEAFTGDLVDEVSVYGDDIIV"
ORIGIN      
        1 gactacgagt agactgagat aagcctgtta ctcatgggaa gttagaaggt ttcgtacgcg
       61 atagtacggg cgagtatttg cgccggtatg acggaaagcc tataggtgac acctataagc
      121 gttactacgt ggataccaac cttattcctg tggaccctgc ttccatcttt tccgacccga
      181 agagatgtcg ggcggcatac gtgtatgttt atacagtaag agatgaagaa gctgttttaa
      241 gcgttaaggg tcacattatt gactaccccc cgtggggcgc taactcagtc cagtggtttg
      301 ctggatcttg gggacagtgc ctttctctaa agcggactaa tgcccgtggg gataggtggg
      361 tctacaatta ccgaaccagt gctgatgtcg gcttcacatc atctgtcgat gatgcgatta
      421 tagcttttaa ggcttgcgct aatttggttc tgtccactcg ttacggtggg cgatggggac
      481 ctaatgatat ctggttgtac cagctatcaa gaaagtctcc gtggttacca tggaccccag
      541 agcgcctacc tgctgtggtt tcgcgtttta aatttaacga acccggctgg atctttgggg
      601 atgattatca accatcctct tatgaattta ggcacttgaa gcagagcgcg ttttgggatg
      661 ccgccgacca agtgaaggtt gtaaacctga actcggttca aagtatagtt gaggctattc
      721 aattcttaat gacagttaag aagaaaggcc taaaggcggc gcttgatcta cccacccgtc
      781 tgtctgacct atggttgcaa tatcgctata ggtataacac aactaagatg gatgtaaaag
      841 aggctattag ttttattaaa tggtctggtg tgttcgattt atctactaac tacgtctgct
      901 acggctcatt caccaatgag gacgaagtga cttgtagatg taagcttact gtgcgcaata
      961 agttcctatc aaaaattgat actttttgga agaacctata cacgtacggc ctacaaccca
     1021 acatgtattt ggtttgggat ttcacaccct tttcctttat cgtggactgg ttcttgccag
     1081 taggggattt atgtgaaata gtggataagt ctaattattt ggatactttt gagtgcgtat
     1141 cctgcgagta ctccctctta taccgggata agttggaaac caactcgctg catcttgtat
     1201 acaagatgta ctctagatgg caggaacatt cctttcctcc actagaattt tgttacttgt
     1261 atgaggactc tgagtcttca gacaaaacca ttatttttcg ttgcctagat agtatttcat
     1321 tactactagg aagaaggagg taaactatga gtaagacatc aagttttggt tttacaaact
     1381 ccgctgttag tgaagtcaag accctagctc caggcctttt aagtatagtg gacaactatg
     1441 ctttaaagga ggacgagccc acccaggttg tagaggataa caagactgct cctcttgatc
     1501 agcctgagat tattacgttt cggtgccgtg atatcgccca ggttaattct gcgatatcta
     1561 accagtaccc tgctccagtt tcaactggtg tgcagtatgt tatccaagtt gatgaacttc
     1621 tatcaacaag ggacgacacc attggttacc gtgtggatga cccgattgtt gcttatttga
     1681 caattaggca tccgaagtct ggcaatgtta ccgcaaatca catagaacaa gttctacaga
     1741 gattgctcgg tgcttgctat aaagacgatg gtactagccg tttcagtgac atgatgagat
     1801 cagcgctgaa gccaactaat aactaattat tactaataac ctttatattc ggccactggc
     1861 cagaaagtga ggtccttatg accagttttg aactaatttc aattaagaag ctttatcagt
     1921 agctactctt gacagctatg atagtaaatt aacatctcag ccggaagtat acgcgtatca
     1981 taatgcacaa tcttattata tcctaattaa tacctggctg aacttgatta atgagaacgc
     2041 acctatatca tgtgaggcta tcaggacgaa gatcctgaac actggcctga tacctgtaat
     2101 tgcatcatgt tcaaatgagg cagacaagta tgtgcatgac aaaggtgact tcctaccgtt
     2161 ttccatgact ttatataatg agttaacggc tagccgagtg aatgaacgcg agaaggagtt
     2221 tctcttcctc cttcggttcc cgaagaggtt ttctcctagt aaggtagatg cccttcatgc
     2281 tgcggctatt aaggaattcc tcgaaacgga gaatcgtagc aagatgatcc agagtaaatg
     2341 aatatccagt gtatatcact acgctgatga aatcattcct tgaagaagtc ttcccgaagg
     2401 ccctgcgggt aaggaagatg gatcgctatt tctccaacgg agcttgttat gatgctaata
     2461 ctttatataa gaaagttcag gcatgcgcta atgagtgttt agacccacaa ggcgtcttcg
     2521 gctgggagtt tccactcccg cctaccggcg aacccagcgg gctctggtat agtgaaaacc
     2581 agaaataccc attaccatac ggtattacac gtaatatcgt aacacggaaa gtcgcaaagc
     2641 tccaactcgt caataagaac tacaaggcag ctcgaatcat cgctgaggaa gaatcacttc
     2701 gccagttcga taacacagct gtcctcctcg ccattctccg aaatatgaaa aggagtaaat
     2761 attggaagga gtttcaaatt gataatcagg atatgaatcg ggataggtgc cgtaaagcat
     2821 ctatcgaatg caatctgagt acaatagact tgtctcatgc ttcagactgc aacactaaat
     2881 cactagtgaa gcaggcgttc ccaaactatc tattaaaaga cttggggaat ttaccgactc
     2941 atgttcaaat tgacggaaag atcagacccc tccaaatggc agcaacagca ggttgcgtgc
     3001 taacctttgt actggagaca ttaatctttt ggtctattgc tcggacggct aaatacttgt
     3061 atgaagcctt taccggggat ctcgtagatg aagtctcagt atacggtgat gatatcatcg
     3121 ttcc
//
