# Supplementary material for: Hyperexpansion of RNA Bacteriophage Diversity
Source: PLoS Biol. 2016 Mar 24;14(3):e1002409. doi: 10.1371/journal.pbio.1002409 (PMC4807089; doi:10.1371/journal.pbio.1002409)
Supplement: S1 Dataset — (ZIP) [file pbio.1002409.s001.zip › AVE023.NT.rtf]

LOCUS       AVE023                  3023 bp    RNA     linear       25-AUG-2015
DEFINITION  AVE023.
ACCESSION   
VERSION
KEYWORDS    .
SOURCE      AVE023
  ORGANISM  AVE023
            Unclassified.
REFERENCE   1  (bases 1 to 3023)
  AUTHORS   Krishnamurthy,S., Janowski,A., Zhao,G., Barouch,D. and Wang,D.
  TITLE     Characterization of RNA bacteriophage Diversity and Biogeography
  JOURNAL   Unpublished
REFERENCE   2  (bases 1 to 3023)
  AUTHORS   Krishnamurthy,S., Janowski,A., Zhao,G., Barouch,D. and Wang,D.
  TITLE     Direct Submission
  JOURNAL   Submitted (25-AUG-2015) Microbiology, Washington University at St.
            Louis, 660 S. Euclid Ave, Saint Louis, Missouri 63110, United
            States
FEATURES             Location/Qualifiers
     source          1..3023
                     /organism="AVE023"
                     /mol_type="genomic RNA"
                     /note="Taxonomy: Viruses;unclassified ss-RNA viruses"
     CDS             362..898
                     /codon_start=1
                     /product="hypothetical protein"
                     /translation="MALPYVSGNWTFSAENQPTSTTTKSITLPNVNWSADYSLSDKMP
                     SPKEELKTDTAMYYSDTTGTGLQRAALFSVGRKTVRNIYEDTEIPASARLPQLAGKKA
                     LEQYSKIYRATNSVSGQEMEFPLKGNFFVNAPMWSAIPKEVLDDFIADFVAHILASAA
                     DPSAYLFLALKGDLDFRS"
     CDS             1046..3022
                     /codon_start=1
                     /product="replicase"
                     /translation="MAEDLVLRAGLIIDLFDDISSATSYRRALFSLKEIDAKSCFSSW
                     KALYSGLIEEDFLLSRNWQTFKQSVSTLPKWMVAPLFRYLKDKEEVTLQDFQKALQWA
                     RFDSKLSFLSVSNYEEAVEYLDDEFVMSTEPVNEELCEKLHSILVEWLEDFPDESFPF
                     TGRHSGGAVNGLSRRQATAHRKTELLRQDEKTEAYLRHRAWDGTNVFSIPVVDDGELK
                     LADFGRSIRPAEISVVFVPKDPVKRRVVSPEDTTNMFLQGDAAEMIAQWLNKKHWCDL
                     TDQQLSRDMAVEGSRTGLYTTMDASKASDFVRHAHLKIILRDTQLEPLYWLTRTDVAY
                     VPEPDPRTGEVLDSEIPVRLQKAAPMGSKICFLMETLVFALLCEYAVRKILGRRSRKG
                     DFRVYGDDTIILTSCYWYLRLLMSLMRYRVNDTKSFSSTSGIIFREACGIFAVNGVDV
                     TPFMWSRRFRGVFAVGNSEGFSKPVKMVVPDPALACGLVDAMNRLTVYGLATVRKWIY
                     AALREKEWLKSIWRVSVSDYEEDVNRIRRGKVPLREYPTPYLLTYDFVDANWNIPITT
                     SVKSPLKSKRVRCQVYTPHRLEIWARATDRSNLDSIDYFHWSTQRSVDQLHCDDSHPI
                     VHATERERRERFSLTAGGMDNPMPSSFAYRKSTRS"
ORIGIN      
        1 cgacccgacc acgcgtaagt acacgtataa aacatagacg attatggtgt actcgggaaa
       61 gttatccttt taaagggttg ccgtcgtagt ttccgaggaa actcgacgtc aacgggtatc
      121 cctcgtaacc ccgtcaagtt cctagcttga ccaggcgtac gaatttagac tcgtaaacga
      181 ttgtatatat taaatattat caccgttggg gatctactgt acttcccgag tttggtatac
      241 tcgaggggta cgatccacgc cttccgtcac tcatcaacat tattgatggt gcgtcattgc
      301 tagttcaatt ttctagctag gcgccctccg gtgtttgaaa ccggagaaag gagattgcct
      361 tatggccctt ccttacgtca gtggtaattg gacctttagt gctgaaaatc agcctacgtc
      421 caccaccaca aaatctatta cccttcctaa cgtgaactgg tctgccgatt attcattatc
      481 ggacaagatg ccaagtccaa aggaggaact caaaaccgat accgcgatgt attattcaga
      541 tacaaccggt acaggtctgc aacgtgcggc tctcttttcc gtcggtcgaa agaccgttcg
      601 gaacatttat gaggatacgg aaattccggc ctcggcgaga ttaccgcaac tcgcgggaaa
      661 gaaggcttta gagcagtact caaaaatcta ccgcgcaact aactcagtta gtggccagga
      721 gatggagttc ccgctcaaag gcaacttttt cgtaaacgca cctatgtggt cagctattcc
      781 gaaggaagtc cttgatgatt tcatcgcgga ttttgtagct cacattttgg cgtcagcagc
      841 ggatccttcc gcttatttat tcctggcgct gaaaggtgat ctagacttca gaagttaaag
      901 gaggcccgta gtgttctcga aggggtacaa ttaccttgaa gacgcgcgga caatagctgc
      961 gcgcatttct cgagacggga aagccctctt ccatcctaat gctaaagacc gcaagtcgaa
     1021 agacgaaacg gccgatgcac tttggatggc agaagatctg gttcttcgag ctggtctaat
     1081 aattgacctt ttcgatgata tcagctctgc taccagctac aggagagctc tattttctct
     1141 aaaagagata gatgctaagt cctgtttctc aagctggaaa gccctttact cagggctaat
     1201 tgaggaggat ttcctcttat cgaggaattg gcagaccttc aaacagtctg tcagcaccct
     1261 tccaaaatgg atggtggctc ctctcttccg atatcttaaa gataaggaag aagttacgtt
     1321 gcaggacttc cagaaagcct tgcaatgggc gcgattcgat agtaaactat cattcctatc
     1381 cgtgagtaat tatgaagaag ccgtcgaata tcttgacgac gaattcgtaa tgtctacgga
     1441 accagtcaac gaagaactgt gtgaaaaact acacagtatc ttagttgaat ggcttgagga
     1501 tttcccggat gagtcattcc cgtttacggg aagacattcg ggaggagccg ttaacggctt
     1561 atcgcgtagg caagcgactg ctcaccgaaa gacggagtta cttcgtcagg atgagaaaac
     1621 agaggcctat ctcaggcata gagcttggga tgggacgaat gtcttttcaa ttcctgtcgt
     1681 tgatgacggc gaattgaaac tcgccgattt cgggaggtct attagaccgg ccgagattag
     1741 tgttgttttt gttcccaaag accctgtcaa acgtcgcgtc gtctcgcctg aggacacaac
     1801 aaatatgttc ctgcaagggg atgcggctga gatgatagcc cagtggctta acaaaaagca
     1861 ctggtgcgat ctgacagacc agcaactctc acgggacatg gctgtggaag gctcgagaac
     1921 cggcttgtat accactatgg atgcaagcaa ggcctcagac ttcgtcaggc atgctcacct
     1981 gaaaattatt ctcagggata cacaactgga accattatat tggttaacaa ggacggacgt
     2041 tgcgtacgtc cccgaaccgg atcctcggac tggtgaagtc ttggattcgg aaataccagt
     2101 aaggctccag aaagctgctc caatgggaag caaaatttgt ttccttatgg agacgctcgt
     2161 gttcgcatta ttatgcgagt atgccgtgcg caaaatcctt ggccgtagat cgcggaaagg
     2221 tgattttcgc gtctacggtg acgacacaat tattctgact tcctgctact ggtacctgcg
     2281 actcctaatg tcattaatgc gatatcgcgt caatgacacg aagagtttct caagtacttc
     2341 cggaattatc ttccgggagg cttgtggtat tttcgcagtt aacggtgtcg acgtcacacc
     2401 atttatgtgg tcgcgtcggt tccgtggggt ctttgctgtg ggaaacagtg aaggctttag
     2461 caagccagtg aaaatggttg tgcccgatcc tgcattagcc tgtgggctgg tagacgccat
     2521 gaatcgtcta acggtctacg gacttgcaac ggtgcgtaaa tggatttacg ctgctcttcg
     2581 cgaaaaagag tggctaaagt ccatttggcg cgtctcggtt tcagactatg aagaagatgt
     2641 aaaccgtatt cgcagaggga aagtcccttt gcgagagtat cctactcctt accttttgac
     2701 gtatgacttt gttgatgcta attggaatat tccaattaca acatcagtaa aatcaccgct
     2761 gaaaagtaaa agagttcgat gccaggttta cacacctcat aggcttgaga tttgggcgcg
     2821 tgcgactgat cggagtaatc ttgacagtat agattatttc cattggtcaa cgcaaagatc
     2881 agttgatcag ttgcattgcg acgactcgca tccgatagtt catgctacgg aaagagaacg
     2941 tcgggaacgc ttcagcctta cagctggagg catggataat ccaatgccaa gctccttcgc
     3001 atatcgcaag tctactcgta gtc
//
