# Supplementary material for: Hyperexpansion of RNA Bacteriophage Diversity
Source: PLoS Biol. 2016 Mar 24;14(3):e1002409. doi: 10.1371/journal.pbio.1002409 (PMC4807089; doi:10.1371/journal.pbio.1002409)
Supplement: S1 Dataset — (ZIP) [file pbio.1002409.s001.zip › AVE024.NT.rtf]

LOCUS       AVE024                  2784 bp    RNA     linear       25-AUG-2015
DEFINITION  AVE024.
ACCESSION   
VERSION
KEYWORDS    .
SOURCE      AVE024
  ORGANISM  AVE024
            Unclassified.
REFERENCE   1  (bases 1 to 2784)
  AUTHORS   Krishnamurthy,S., Janowski,A., Zhao,G., Barouch,D. and Wang,D.
  TITLE     Characterization of RNA bacteriophage Diversity and Biogeography
  JOURNAL   Unpublished
REFERENCE   2  (bases 1 to 2784)
  AUTHORS   Krishnamurthy,S., Janowski,A., Zhao,G., Barouch,D. and Wang,D.
  TITLE     Direct Submission
  JOURNAL   Submitted (25-AUG-2015) Microbiology, Washington University at St.
            Louis, 660 S. Euclid Ave, Saint Louis, Missouri 63110, United
            States
FEATURES             Location/Qualifiers
     source          1..2784
                     /organism="AVE024"
                     /mol_type="genomic RNA"
                     /note="Taxonomy: Viruses;unclassified ss-RNA viruses"
     CDS             379..852
                     /codon_start=1
                     /product="hypothetical protein"
                     /translation="MAVTKTWGFTNTTNSASSITPKQLGLVSNYALLADEPTECTLTN
                     LTSPVDQAELITFRCKKIPTVNTGLTVQYPNLVKAGVQYSATLETSLRVTAEDGVVTD
                     HPIVVYTTLRHDASGDISDDDVKTVLIRALSALIADDGEWRLGRLRRSALKPTAD"
     CDS             876..2783
                     /codon_start=1
                     /product="replicase"
                     /translation="MSHFMKVPFTSRNDIKGLARVDYDYLKPRKQLSGGGSRAISFSK
                     YLKEQGGPTAIVANLTVLVVSDGMGDKCATRVEAAIRRNGLVRTVIDLSKQADAVRGG
                     KPTYEWISEACSDPAVGPAAVIIALSFGKRFAVPYLNAVSSSAFDKFCDIQRMLKTFV
                     TFSVDDQVPTKTPAIRGRFYYEVTHAMREYLRELIGDGPEEYDGIIRTSPGASLVGGE
                     IHTSRCQGYKLYNCASCDWSQPNFTKEWVTDRYNWQDVVYDVVVQPRIDEGTFYYDSP
                     QEVADPIMLLARIMSGQWQPLNLSAADWFTPIVSVWDDSQTVTQGYNRNYRMMGPVTC
                     IGSGNPSLKFPRWQSAGTTRRVRIEGVRLPRHGFVTKVYHYLSADVVEYVDVPKSATA
                     RRGITMERAERMNRQLFIKEQMERRMCSTWVGRLWCDPRDQERNREVSAFGATTGQFA
                     STDISSASDWISVQIAKDVFPGGWYRAFLQTRPTRFVLNDAVNPRVLYTLAPMGCGWC
                     FIMELAFYWAVGRVSYDYAEALGLDVVPNAIPDHFEKLARYALDHDNYHGVSVRTAGG
                     APILLTVFGDDAEMPVEVARVYLGLCEFLGITVNTDKSFLEGPFRESCGSDWYLEPGV
                     YAWSALKAHRG"
ORIGIN      
        1 gacgggatca ttaccacaaa gggaaatctg atcgcgcatg caaaggagat cggacttgcg
       61 accgtgctcc ggtattttgt cctggacagc atgtcgctgg acaacatcag gaagcagtcc
      121 catgtcaagt gggattcgca gccggacgtc attgagatcc ttcccggcat cctggtcccg
      181 aagatgatcc ggaagatcac tgccagcagc aggatcccgg tcatatgcgg agggctcatc
      241 caggaaaagg aggatgtgat gaacgcgcta tcgagcggtg ccgccgcgat ctcaacaaca
      301 agctctgacg tatggttcat gtagtgggga cttagtccgt atgcgggggt atgcggacga
      361 aaagaaggag gtaatcttat ggcagtgacc aagacttggg gtttcacgaa cactacgaat
      421 agtgcgtcgt ctattacccc taagcaactg ggtctcgtga gcaactacgc tcttttggct
      481 gatgagccta ccgagtgcac gcttacgaac ctcacatcgc cggttgatca ggcagaactc
      541 attacttttc gttgtaagaa gattccgact gtcaataccg gtctcacagt gcagtacccg
      601 aacctggtta aagccggggt ccagtattct gcaacgctcg aaacgtcgct tcgtgtaacc
      661 gcggaggacg gtgtagtaac cgaccatccg atcgtcgttt acacgacgct gcgccatgac
      721 gcaagcggtg acattagcga tgatgacgtt aagactgttc tcattcgtgc gctttcagct
      781 ctgattgctg atgacggtga gtggagactt ggcagacttc gtcgctcggc gctgaagccg
      841 accgctgatt aatcacaaat tccaaggagg tttctatgag tcactttatg aaggtaccct
      901 tcacgtcgcg taatgacatc aagggtctgg ctcgagtcga ttatgactac ctgaagcccc
      961 gcaagcaatt gtcgggggga ggttctcgtg ctatttcgtt tagcaagtac ctcaaagagc
     1021 agggcggtcc aaccgcaatc gtagccaatc ttactgttct cgtcgtttct gacggtatgg
     1081 gcgataagtg tgcgacaagg gtcgaagctg ccatccggcg caacggcctg gtccgtacag
     1141 tcatcgatct ctccaagcag gcggatgcgg ttcgcggtgg gaagcccacc tacgaatgga
     1201 tttccgaagc atgctctgat ccggccgttg gtccggccgc ggttatcatt gccctgtcgt
     1261 tcggaaagcg tttcgctgtg ccgtacttga atgccgtctc ctcttcggcg ttcgataagt
     1321 tctgcgatat ccagcggatg ctgaaaacct tcgttacgtt cagtgtggac gatcaggtgc
     1381 cgactaagac ccctgcaata aggggccggt tctattacga ggtcacgcat gcgatgcgtg
     1441 agtacctcag agagctgatt ggcgatgggc ccgaggagta cgacggaatc atccgtacct
     1501 cgcccggagc ctcacttgtc gggggcgaaa tccacacttc gcgctgtcag ggttataagc
     1561 tgtacaactg cgcaagctgc gattggtctc agcctaactt cacaaaggag tgggttaccg
     1621 accgttacaa ctggcaggat gtagtgtacg acgtggtagt gcagccaagg atcgatgagg
     1681 ggactttcta ctatgacagt cctcaggagg tcgctgatcc gatcatgctt ctggctagaa
     1741 tcatgtccgg gcagtggcag cctttaaact tgtccgctgc ggattggttc accccgatcg
     1801 tgtcagtctg ggacgattct cagacggtta cgcagggtta caaccgcaac tatcgtatga
     1861 tggggcccgt tacttgtatc gggtccggaa acccctctct gaagtttccg cgttggcaga
     1921 gcgctggaac tactcgccgc gtgcgcattg agggagtcag actaccgcgc catggattcg
     1981 tcacgaaggt ttaccattac ctgagtgccg atgtggtcga gtatgtcgat gtcccgaagt
     2041 ccgcgactgc tcgtcgcggg ataacgatgg agcgcgcgga gcgcatgaac cgccagttgt
     2101 ttatcaagga gcaaatggag cgacggatgt gctccacctg ggttggccgc ttgtggtgcg
     2161 accctcgcga ccaggagagg aaccgtgagg tctctgcctt cggtgccaca actggtcagt
     2221 ttgcatcaac tgacattagc tctgcttcgg actggatctc ggtccagatc gcgaaggacg
     2281 tcttccctgg tggatggtat cgtgcattcc tgcagacacg acccacgaga tttgtcctga
     2341 acgatgcagt caacccaaga gtgctttata cgctagcccc tatgggctgc ggctggtgct
     2401 tcattatgga gcttgccttc tattgggcgg tcggccgcgt ctcgtacgac tatgcagagg
     2461 cgcttggact tgacgttgtt ccgaacgcga ttccggacca ttttgagaag ttggcacgct
     2521 acgcactgga ccacgacaac tatcatggtg tctcggttcg tactgcgggt ggcgcgccga
     2581 tccttctcac ggtattcggc gacgacgccg agatgcctgt ggaggtcgca agggtctatc
     2641 ttgggctctg tgagttcctt ggtatcaccg taaataccga caagtctttc ctcgagggtc
     2701 ccttccggga gtcctgtggg agtgactggt atttggaacc cggagtctac gcgtggtcgg
     2761 ctctcaaggc acacagggga tagg
//
