# Supplementary material for: Hyperexpansion of RNA Bacteriophage Diversity
Source: PLoS Biol. 2016 Mar 24;14(3):e1002409. doi: 10.1371/journal.pbio.1002409 (PMC4807089; doi:10.1371/journal.pbio.1002409)
Supplement: S1 Dataset — (ZIP) [file pbio.1002409.s001.zip › AVE025.NT.rtf]

LOCUS       AVE025                  1925 bp    RNA     linear       25-AUG-2015
DEFINITION  AVE025.
ACCESSION   
VERSION
KEYWORDS    .
SOURCE      AVE025
  ORGANISM  AVE025
            Unclassified.
REFERENCE   1  (bases 1 to 1925)
  AUTHORS   Krishnamurthy,S., Janowski,A., Zhao,G., Barouch,D. and Wang,D.
  TITLE     Characterization of RNA bacteriophage Diversity and Biogeography
  JOURNAL   Unpublished
REFERENCE   2  (bases 1 to 1925)
  AUTHORS   Krishnamurthy,S., Janowski,A., Zhao,G., Barouch,D. and Wang,D.
  TITLE     Direct Submission
  JOURNAL   Submitted (25-AUG-2015) Microbiology, Washington University at St.
            Louis, 660 S. Euclid Ave, Saint Louis, Missouri 63110, United
            States
FEATURES             Location/Qualifiers
     source          1..1925
                     /organism="AVE025"
                     /mol_type="genomic RNA"
                     /note="Taxonomy: Viruses;unclassified ss-RNA viruses"
     CDS             17..382
                     /codon_start=1
                     /product="hypothetical protein"
                     /translation="MVSAHLVLTLPKECVQDIVQQKAGSTGRDCAISHIATVLGILET
                     LLPRGNGKSFPIIYGDGSGLAATADAAIPVTVSTAEAVPAVHGHIEGAQALTTLIDRA
                     CRGYTPLADVDEVGVQPLP"
     CDS             414..1925
                     /codon_start=1
                     /product="replicase"
                     /translation="MSKSPALMQSADWWAYSLTSTLPSDPCGSSSPLASNSQCPLPGV
                     QPSQSYEAALNVLREGTLKSSEAKTLLALAKCMRKWRFSASSEAKARKDKALDGFVAR
                     NNAARALIGCETIPWAIRLRMRFLLDSWLPEIGSVADGRFGPGACAEKWSHCKRFKHL
                     AQWCHDSAHWPDVPRGHADMDAHVARLCAVPKQFDKDRLITVEPAYRTFAQQAVRDTL
                     LASIHFGPLSGSCMDLGFTNGQRIQRSLAKLASASKAYATLDLKDASDNITWEDVQNV
                     FPRWVVMLLEATRSDSFTDPRDRSVHPMAIFAGMGNATTFVVETLFFSAYVKAFAWTR
                     GMKCRVSTFGDDVICTDKVAQALLAEGQAPCFVVNEHKSFVGMDALRESCGIFAYNGV
                     DITVPRIDGYDNSPGGREALSALSRSLNRDPLFWGLASAVAAEGGLPVTRGWILGYPT
                     LVDPLCCTPVNEELEQSVVRDPGLQRLAVKVAWYEPRYAEVRCTNAPDDDVTAG"
ORIGIN      
        1 gagccgctcc gtcgggatgg tgtcagcgca tcttgtgctg acgttgccta aggagtgcgt
       61 gcaggacatc gtccagcaga aagccggttc gactggccgc gattgtgcga tttcgcatat
      121 cgcgaccgtg ctcggtattc tggaaaccct cctgccgcgc ggtaatggca agagcttccc
      181 cattatttat ggagatggct ccggcctcgc tgcgacggcg gatgcggcta tcccggttac
      241 tgtctccaca gcggaggcag tgcctgcggt gcatggtcac atcgaaggtg cacaagcgtt
      301 gacgacgttg atcgatcgtg cgtgtcgggg ttatacccct ctcgcagacg tcgacgaagt
      361 tggcgttcag ccccttccgt aacctaaccg tagttacacg ggagtctaga attatgagca
      421 agtcaccggc ccttatgcag agcgcggatt ggtgggctta ttcgcttacc agcaccttgc
      481 ctagtgatcc gtgtgggtcc agctcgccgt tggcgagcaa ctcacagtgc cctctccctg
      541 gcgttcagcc gtctcagtca tacgaggcgg cattgaatgt cttacgagaa ggtactctta
      601 aatcctcgga agccaagaca ctgctggcgc ttgcgaaatg catgcgcaaa tggcggttct
      661 cggcatcttc agaagcaaaa gctcggaagg acaaggcttt ggatggcttt gtcgcgcgga
      721 ataatgccgc aagagctctg ataggttgtg aaacaattcc gtgggcgatt cgcctacgga
      781 tgcggttcct ccttgatagt tggctccctg aaattgggag cgttgctgat ggtaggttcg
      841 gtccgggtgc atgtgctgag aagtggtccc attgtaaaag gtttaaacac ctcgcgcaat
      901 ggtgccatga ctcggcgcat tggccggacg ttccgagagg tcacgccgac atggatgccc
      961 atgtggcgcg tctctgtgcc gttccaaaac agtttgacaa ggatcgacta attactgtcg
     1021 agcctgccta tcgcacattc gcccaacagg cggtgcgaga tacactgtta gcctcgattc
     1081 acttcggacc cctctcgggg tcctgtatgg atcttggatt cacaaacggg cagagaatac
     1141 agcgttcgct tgcaaaactt gcgagcgctt ccaaggcgta tgccactcta gaccttaagg
     1201 atgccagcga caatatcacc tgggaggacg ttcaaaatgt cttcccacgg tgggtcgtga
     1261 tgctccttga ggcgacgagg tcggattcgt tcaccgaccc ccgagatcga agtgttcacc
     1321 caatggcaat ttttgccgga atgggaaacg cgacgacttt tgtggtagaa accttgttct
     1381 tcagcgcata cgtcaaagcc tttgcgtgga cacgaggcat gaaatgtcga gtgtctacgt
     1441 tcggtgatga cgtcatctgc accgataagg tagctcaagc gctactcgcg gagggccaag
     1501 ccccctgctt tgtggttaat gagcataagt ccttcgttgg tatggatgca ttgcgcgagt
     1561 cctgtggtat cttcgcctat aacggcgttg atatcaccgt tccccgaatt gacggttacg
     1621 acaattcgcc tggaggccgt gaggctctct cggcgttgag tcgctccctt aacagggatc
     1681 cgttgttttg gggcctcgcc tcggctgttg cagctgaggg agggctcccg gttacgcgcg
     1741 gatggatcct agggtatcca actctggttg atccgttgtg ttgtactccg gttaatgagg
     1801 aattagaaca atccgtggtt agggacccag gtctgcaacg acttgcggtc aaggttgcat
     1861 ggtatgaacc gcgttatgcc gaagttcggt gcacgaatgc accggatgac gacgtaacgg
     1921 ctggg
//
