# Supplementary material for: Hyperexpansion of RNA Bacteriophage Diversity
Source: PLoS Biol. 2016 Mar 24;14(3):e1002409. doi: 10.1371/journal.pbio.1002409 (PMC4807089; doi:10.1371/journal.pbio.1002409)
Supplement: S1 Dataset — (ZIP) [file pbio.1002409.s001.zip › AVE026.NT.rtf]

LOCUS       AVE026                  1727 bp    RNA     linear       25-AUG-2015
DEFINITION  AVE026.
ACCESSION   
VERSION
KEYWORDS    .
SOURCE      AVE026
  ORGANISM  AVE026
            Unclassified.
REFERENCE   1  (bases 1 to 1727)
  AUTHORS   Krishnamurthy,S., Janowski,A., Zhao,G., Barouch,D. and Wang,D.
  TITLE     Characterization of RNA bacteriophage Diversity and Biogeography
  JOURNAL   Unpublished
REFERENCE   2  (bases 1 to 1727)
  AUTHORS   Krishnamurthy,S., Janowski,A., Zhao,G., Barouch,D. and Wang,D.
  TITLE     Direct Submission
  JOURNAL   Submitted (25-AUG-2015) Microbiology, Washington University at St.
            Louis, 660 S. Euclid Ave, Saint Louis, Missouri 63110, United
            States
FEATURES             Location/Qualifiers
     source          1..1727
                     /organism="AVE026"
                     /mol_type="genomic RNA"
                     /note="Taxonomy: Viruses;unclassified ss-RNA viruses"
     CDS             670..1455
                     /codon_start=1
                     /product="assembly/maturation protein"
                     /translation="MTAKDLIDANKMAVDWFRRMSRAAPFLRKMQWGRAYRAFFGNKS
                     ASKNACNSWLEFQFGVMPTKMAVQEAYTTYAKSQLPGQSVQVNGVPSCLRLVARSRTE
                     YAQQDSDEYWSYASGFMRERYQCIRYLSKEDITQALYRFNLFEVAWDATPWSFAVDWF
                     IPVGDWLKQFGYLTTTQCDGCDTSDTTISVHGRTDYHSSSFRVEQVIDYDLYTMHRSQ
                     NATLEYTMSLSEMLNKSSVGLSCKRAVSAFSLCRQRFSGRGWW"
ORIGIN      
        1 gactacgtag atcgtgtggt gaaagagcca cagtccttca aggggggagc aaaccgctcc
       61 cagggcagcg aaagctgctg ccggtcggta aatgccgact ataaagaacc gcaaaggtct
      121 caacataaag atcgtataag tactaacttg gtacgaagtc gatccctttg tgaaggtgca
      181 ttaggtagtt aaaataatat cgagtcagtt gcccgagctc gagggcctat cctaatgttt
      241 ccttggtggt tagtttgaca gacgtgtttt actaactctt attattcatt gttactgacg
      301 agtagcctac ccgaggtagc ttccaatgac tgatcagact actgttctgt atgtaccatc
      361 gtaccgagag acccgtgatt cacagggcca ctggcatcga acggatatgg gtgaccaagt
      421 tacaaaggtc atctttaagc ggggcacaat aataaagatt tgcgaccttg ctctccgtat
      481 gcggcagaat atgaatctgc cccttatggc acaagaggac gagcttatga gatagtggat
      541 ggcaagtgga ctctcactga gatatatgtg ggagctcaac gcgccgattc ctatcctagc
      601 aagctgatca gggaaggatc cctggaagac gcacagcgtg ccctttatgg gcaaacgctt
      661 aacgtagcaa tgacagcaaa ggacttgatc gatgccaaca aaatggctgt cgactggttc
      721 cgacgcatgt ctagagctgc accctttctg cgtaaaatgc agtggggtcg tgcgtaccgg
      781 gctttctttg ggaacaagtc agcttcgaaa aatgcatgta actcctggct ggaattccag
      841 tttggggtaa tgcctacgaa gatggctgtt caagaagctt ataccacgta tgctaaaagc
      901 caactgcctg gacagtccgt tcaggtcaat ggtgtaccat cctgtctgcg tttagtcgcg
      961 cgttctcgta cagagtatgc gcagcaagac tcagatgagt attggtctta cgccagtggc
     1021 tttatgcgtg agcgatatca gtgtattcgg tatctatcta aagaagatat tacgcaagcg
     1081 ctgtatcgat tcaacctgtt tgaagtcgcc tgggatgcaa ctccttggag cttcgccgtt
     1141 gactggttca ttccagttgg cgattggtta aaacaatttg gttatttaac tacgacgcag
     1201 tgtgacgggt gcgatacgtc tgatacgacg atatctgtac acgggcgcac ggactaccat
     1261 tcaagtagtt tccgtgttga gcaggtcatt gattatgatc tgtacacaat gcataggagt
     1321 caaaatgcca cgttggaata taccatgtcg ctttccgaaa tgcttaacaa atcctcagtg
     1381 ggtttgtcgt gcaagagggc ggtgtccgct tttagccttt gcaggcagcg gttttcaggt
     1441 cggggatggt ggtgagaacc cactaggttt atgcaatacc tcaaattgct gttggttggg
     1501 tctcgattgc aagagatctt ttttgtgtgc gtatgcacgt tcctataagg agaagcctaa
     1561 tggctgctat atctaatatc gttcttaacg atggtactaa cgatgtaacc tttgtcccac
     1621 aaaataagga cggggctact accgtttggg cctttaaggg cgcaagcgct gagctggact
     1681 cgagacgatc tgcgtggtcg gcgtctctca aggcacacag ggatagg
//
