# Supplementary material for: Hyperexpansion of RNA Bacteriophage Diversity
Source: PLoS Biol. 2016 Mar 24;14(3):e1002409. doi: 10.1371/journal.pbio.1002409 (PMC4807089; doi:10.1371/journal.pbio.1002409)
Supplement: S1 Dataset — (ZIP) [file pbio.1002409.s001.zip › AVE027.NT.rtf]

LOCUS       AVE027                   955 bp    RNA     linear       25-AUG-2015
DEFINITION  AVE027.
ACCESSION   
VERSION
KEYWORDS    .
SOURCE      AVE027
  ORGANISM  AVE027
            Unclassified.
REFERENCE   1  (bases 1 to 955)
  AUTHORS   Krishnamurthy,S., Janowski,A., Zhao,G., Barouch,D. and Wang,D.
  TITLE     Characterization of RNA bacteriophage Diversity and Biogeography
  JOURNAL   Unpublished
REFERENCE   2  (bases 1 to 955)
  AUTHORS   Krishnamurthy,S., Janowski,A., Zhao,G., Barouch,D. and Wang,D.
  TITLE     Direct Submission
  JOURNAL   Submitted (25-AUG-2015) Microbiology, Washington University at St.
            Louis, 660 S. Euclid Ave, Saint Louis, Missouri 63110, United
            States
FEATURES             Location/Qualifiers
     source          1..955
                     /organism="AVE027"
                     /mol_type="genomic RNA"
                     /note="Taxonomy: Viruses;unclassified ss-RNA viruses"
     CDS             233..640
                     /codon_start=1
                     /product="replicase"
                     /translation="MLPFEWWSLLDDIRVKSTIIEDYPTPKNESILHEMEMFSSMGNG
                     FTFELESLLFYAITRIVCWKSGVRGVISVYGDDIIAPSGIVPRLKRIFDYVGFTVNTR
                     KDFCRAFPGRVAGDITITASTSLPFISEGSFFH"
     CDS             640..954
                     /codon_start=1
                     /product="replicase"
                     /translation="MDLILHLNHILEWDGRGWGFFLTPALADFHRRWSRYVPARLHGG
                     IDPSDPGALVTGDSPRHRLVPVTKPVKHNHLSSELHWLMMKEATDLPISVDPQKEIDT
                     CRS"
ORIGIN      
        1 tacgttccga agaagacaga cattgaccgt gtggcttgta aagagccttg aggccaatgt
       61 gctactggca aagggactgt gggtaaccac attcgtccgg cggctacgga aacatggcgt
      121 tgatctcaac gaccagaccg taccaaggct cgctcgtgtt ggcccgtgag ggctcgccac
      181 ggtcgacctt agcagtgcta gtgactccat ctctaggcag ctagttatcg atatgctgcc
      241 gttcgagtgg tggtcactac tggatgacat ccgcgtgaag tccactatca ttgaggacta
      301 tcccactccc aaaaatgagt ctattctcca cgagatggag atgttctcat ctatgggtaa
      361 cgggttcacg ttcgaactgg agtccctgct tttctatgcg atcactcgca tagtttgctg
      421 gaaatccggt gttcggggtg tcatttccgt ttatggcgat gatatcattg caccttccgg
      481 gatcgtgcct cgattgaagc gaatcttcga ttatgttggc tttactgtca acacgagaaa
      541 agacttttgt cgggcctttc cgggtagagt tgcgggagac attaccataa cggcttcgac
      601 gtcactccct tttatatccg aagggagctt ctttcactga tggatttgat actccatctt
      661 aatcacatcc tcgagtggga tggtcggggc tggggcttct ttcttacccc agctttggcc
      721 gacttccacc gacgatggtc caggtacgtc cctgcccgcc tacatggcgg gattgatcct
      781 tcggatccag gggctttggt gacgggggat tccccgcgcc atcgcttagt acctgtgact
      841 aaacctgtga agcataatca cttgagcagt gagctacact ggcttatgat gaaagaagcc
      901 actgatctac cgatcagtgt tgatccgcag aaggagatcg atacgtgtcg tagtc
//
