# Supplementary material for: Hyperexpansion of RNA Bacteriophage Diversity
Source: PLoS Biol. 2016 Mar 24;14(3):e1002409. doi: 10.1371/journal.pbio.1002409 (PMC4807089; doi:10.1371/journal.pbio.1002409)
Supplement: S1 Dataset — (ZIP) [file pbio.1002409.s001.zip › AVE028.NT.rtf]

LOCUS       AVE028                   798 bp    RNA     linear       25-AUG-2015
DEFINITION  AVE028.
ACCESSION   
VERSION
KEYWORDS    .
SOURCE      AVE028
  ORGANISM  AVE028
            Unclassified.
REFERENCE   1  (bases 1 to 798)
  AUTHORS   Krishnamurthy,S., Janowski,A., Zhao,G., Barouch,D. and Wang,D.
  TITLE     Characterization of RNA bacteriophage Diversity and Biogeography
  JOURNAL   Unpublished
REFERENCE   2  (bases 1 to 798)
  AUTHORS   Krishnamurthy,S., Janowski,A., Zhao,G., Barouch,D. and Wang,D.
  TITLE     Direct Submission
  JOURNAL   Submitted (25-AUG-2015) Microbiology, Washington University at St.
            Louis, 660 S. Euclid Ave, Saint Louis, Missouri 63110, United
            States
FEATURES             Location/Qualifiers
     source          1..798
                     /organism="AVE028"
                     /mol_type="genomic RNA"
                     /note="Taxonomy: Viruses;unclassified ss-RNA viruses"
     CDS             54..797
                     /codon_start=1
                     /product="replicase"
                     /translation="MRPVKAGRVQSQVMKLAPIQRIGDTAKNLDIAVLRPLASVKRTR
                     VSEYWEVTGFDSDAALTEEIVPEFEYDYAVNRILTLQKGLYLSGGVIGDGVHQSVTVG
                     KVCGSPARLEARINYFLRRGSQKPIAVPGIRVACVQCEETVWPVRELVIDVQEHAGWA
                     VEVPKQYNKRRLITLESPSRMSRQLLLKEALERALKHSGYDAIIAARRQGQNRLLCAI
                     GARTGLYATVDQSSASDYLTRTLMEDLLPD"
ORIGIN      
        1 agcaagcttc atgacctgtg atttggaaga cgggcatttt ggatgcagga gcgatgcgcc
       61 cggtgaaagc cggacgagtc caatcacagg tcatgaagct tgctcccatc cagcgcatcg
      121 gcgacacagc gaaaaatctt gacatcgcgg tgctgcgacc gctggcatcc gttaagagga
      181 cgcgtgttag tgagtattgg gaagtgactg gctttgatag cgacgccgcg ctcactgagg
      241 agattgtccc cgagttcgag tacgactatg ctgtcaaccg catccttact ctccaaaagg
      301 ggttatacct gagcggaggg gtgatcggcg acggtgttca ccagtcggtc actgttggta
      361 aggtatgtgg atccccggca aggctggagg ctagaataaa ctacttcttg cgcagaggta
      421 gccagaagcc tatcgcagta cctggtattc gtgtggcgtg tgttcagtgt gaagagaccg
      481 tatggccagt gcgtgagctt gtcattgatg tgcaagaaca cgcaggttgg gccgtggaag
      541 tacctaaaca gtacaataag cggcgcctca tcacattgga gtcacctagc cgcatgagtc
      601 ggcaactgtt gcttaaagaa gcccttgagc gcgctctcaa gcattcgggc tacgacgcaa
      661 taatcgcggc cagaagacag gggcagaatc gccttctgtg tgctattggc gctaggacag
      721 gactctatgc aacggtagac cagagctctg caagtgatta cctgacacgt acactcatgg
      781 aggacctatt gcctgatg
//
