# Supplementary material for: Hyperexpansion of RNA Bacteriophage Diversity
Source: PLoS Biol. 2016 Mar 24;14(3):e1002409. doi: 10.1371/journal.pbio.1002409 (PMC4807089; doi:10.1371/journal.pbio.1002409)
Supplement: S1 Dataset — (ZIP) [file pbio.1002409.s001.zip › AVE029.NT.rtf]

LOCUS       AVE029                  1591 bp    RNA     linear       25-AUG-2015
DEFINITION  AVE029.
ACCESSION   
VERSION
KEYWORDS    .
SOURCE      AVE029
  ORGANISM  AVE029
            Unclassified.
REFERENCE   1  (bases 1 to 1591)
  AUTHORS   Krishnamurthy,S., Janowski,A., Zhao,G., Barouch,D. and Wang,D.
  TITLE     Characterization of RNA bacteriophage Diversity and Biogeography
  JOURNAL   Unpublished
REFERENCE   2  (bases 1 to 1591)
  AUTHORS   Krishnamurthy,S., Janowski,A., Zhao,G., Barouch,D. and Wang,D.
  TITLE     Direct Submission
  JOURNAL   Submitted (25-AUG-2015) Microbiology, Washington University at St.
            Louis, 660 S. Euclid Ave, Saint Louis, Missouri 63110, United
            States
FEATURES             Location/Qualifiers
     source          1..1591
                     /organism="AVE029"
                     /mol_type="genomic RNA"
                     /note="Taxonomy: Viruses;unclassified ss-RNA viruses"
     CDS             388..1446
                     /codon_start=1
                     /product="replicase"
                     /translation="MEPTTLQYWQQAIMRKLYDYFSSHKYLRWCIQLEDQQYNRRMAR
                     RGSIDGSLATIDLSAASDSVSWSLVKRIFHRTPLLKWFYATRSDKTLLPNGETIALSK
                     FAPMGSALCFPTQCLIFAAVVEYVSNKKCCMQNQEYPGFAVYGDDIIVATSVADDVIQ
                     VLNALGFIVNKGKSFTKGSFRESCGGDYYVGYDVTSLYYKFRIEHKLNVKSNWRLSPE
                     CYSAVASTINQCAIHGYWMLRSFFLQLVKRYYPYYVDNCEESPSIYSPNPTNFHRKKK
                     ARWHEDYQCWVSSFCALITEGAHHNESDDDEVSYLVKLGQMALRRSSYMHDLEGVRIY
                     LHGTQVRLGLEEKLIVID"
ORIGIN      
        1 actacgacac gtatagctct cgcagcgtat cttgactgtg aagacagagt tgccaggttg
       61 gagttcgaag ccgataacga cttactaaag ggtcttaata agattctgcg taagtggctt
      121 agaaagcttg atcttcgtga tctagttccc aatcatggta acggtagtgt cgcggaaggt
      181 cccttgacgc tctacgaaaa gtttaaaaat cttaaaacag atcttaaact taaagtcgta
      241 ttgcatcatg atgtagtatc ttactacagt tgtcaaaata atgcaaatta ttttggcgac
      301 attggacgtc ccgatggtgt gagtttagcg cgtgtttcac gtactatatt tgtgccaaag
      361 acattctcaa agctgcgtac tatttcgatg gagccaacta cattacagta ttggcaacaa
      421 gcgattatgc gtaaattata tgattatttt agtagtcata aatatttgcg ctggtgtatt
      481 cagttagagg atcagcaata caatagacgt atggcgcgta gaggatcaat tgatggtagt
      541 ttagccacaa tagatcttag tgcggcatcg gatagtgtga gttggtcact agtgaaacgt
      601 atattccacc ggactccact cttaaagtgg ttttacgcta caaggtcaga taagactttg
      661 ttgcctaacg gagaaacgat tgcattgagt aaatttgcac caatgggatc agctttatgc
      721 tttcccactc agtgcctaat attcgctgca gttgtggaat atgtgtcaaa taaaaagtgt
      781 tgcatgcaga accaagaata tcccggtttt gcagtgtacg gtgatgatat aatagtagct
      841 acaagtgtcg cagatgatgt tatacaagtg cttaacgcgc ttggcttcat tgtcaataaa
      901 ggtaaatcct ttacgaaagg aagctttcgt gaatcttgtg gtggggacta ttatgtgggt
      961 tacgatgtta cctcactcta ttacaaattt cgcatagagc ataagcttaa tgtgaaaagt
     1021 aattggaggc tctcaccgga gtgttattct gcagttgcgt caaccattaa ccaatgtgca
     1081 atacacggtt actggatgct tcgtagtttc tttttacagt tagtaaaaag gtattatcct
     1141 tattatgtgg ataattgcga agagagtcct agcatatata gccctaatcc aactaacttt
     1201 catcgaaaga agaaagctag atggcatgaa gactaccaat gttgggtctc cagcttctgc
     1261 gccctcatca cagagggagc gcatcataat gaatccgatg acgacgaagt gtcgtacttg
     1321 gtgaaactcg gtcaaatggc attaagacga agttcttata tgcatgacct tgaaggtgtg
     1381 cggatatact tacacggtac tcaagtccga ctcgggcttg aggagaagtt aatcgtaatt
     1441 gattaattct ttctgccgat aggcagacca tggaagagaa ggttgtcgag tattttgctt
     1501 gctttgctgt tttctttgtt gtgttttatt aatgcgatag agaatcctac aaaatattac
     1561 attttctgca ggggcgagtc gtcgtgtagt c
//
