# Supplementary material for: Hyperexpansion of RNA Bacteriophage Diversity
Source: PLoS Biol. 2016 Mar 24;14(3):e1002409. doi: 10.1371/journal.pbio.1002409 (PMC4807089; doi:10.1371/journal.pbio.1002409)
Supplement: S1 Dataset — (ZIP) [file pbio.1002409.s001.zip › AVE030.NT.rtf]

LOCUS       AVE030                   987 bp    RNA     linear       25-AUG-2015
DEFINITION  AVE030.
ACCESSION   
VERSION
KEYWORDS    .
SOURCE      AVE030
  ORGANISM  AVE030
            Unclassified.
REFERENCE   1  (bases 1 to 987)
  AUTHORS   Krishnamurthy,S., Janowski,A., Zhao,G., Barouch,D. and Wang,D.
  TITLE     Characterization of RNA bacteriophage Diversity and Biogeography
  JOURNAL   Unpublished
REFERENCE   2  (bases 1 to 987)
  AUTHORS   Krishnamurthy,S., Janowski,A., Zhao,G., Barouch,D. and Wang,D.
  TITLE     Direct Submission
  JOURNAL   Submitted (25-AUG-2015) Microbiology, Washington University at St.
            Louis, 660 S. Euclid Ave, Saint Louis, Missouri 63110, United
            States
FEATURES             Location/Qualifiers
     source          1..987
                     /organism="AVE030"
                     /mol_type="genomic RNA"
                     /note="Taxonomy: Viruses;unclassified ss-RNA viruses"
     CDS             600..986
                     /codon_start=1
                     /product="assembly/maturation protein"
                     /translation="MVKPTIDDARKFLDASNYVLRVIDTAYTRNAVPSTLKAETTTII
                     SDSTSSFSMSPTSTATAYVNSRVVRERRTQAFGLFQMSYNTKAISPIKLWATRIGLYG
                     PLESAWDLVPFSFVIDYFSRAGESTRS"
ORIGIN      
        1 ggaacttaca ctaacgtatt agacttacga ttactaaaac ggaaaagacc accgggaacg
       61 tggtacccca agggccggcg taactagttt gtccgtacgg tttacgtctc ggtaacgtct
      121 cccacgtata attgcggtta agacgccgga tagtagcggt atactatttc ggattgccga
      181 atgggacctg acgacggtta atggggcact tgtgtgtgga aaaccgtgta cgcactacga
      241 aacgtaggac ggtagccgaa ggaaatcttg gggtcgtatg acgcttggct gtactcgtcg
      301 cacaccgcaa tcacaaaaat tgcggtgccg acgcgtgcta tgcctaatgc tcaacgattc
      361 ctagatgtcc cttcgacact tctgtgtatc agaagatcgc ggatcagctt gacctgaact
      421 gcaaggactc tgtccttctg tattcaggca ttctccaagc tgtaccacta gtcggtggcg
      481 ctttcaaatt tgtcagcgtc tttaaccatg cagctaggaa gctgtctaaa tctttcaaga
      541 agaagccatt caccacggtc gtcaagaccc tgattgctgg cgacttcatt gctagattta
      601 tggttaaacc gactattgac gatgcacgca agtttctgga tgcgtcgaat tatgttctcc
      661 gtgtgatcga cactgcttac actcgtaatg cagttccctc tacattgaag gcagaaacga
      721 cgaccatcat ctcagatagc acgtcatcct tttctatgag ccctacgtca actgcgacag
      781 catacgtgaa ttcacgcgtt gttcgcgagc gacgtacgca agcttttggt ttgttccaga
      841 tgtcctacaa cacgaaagcg attagcccta ttaaattatg ggcaacgcga atagggttgt
      901 atggacctct tgaatcagcc tgggatttag ttccctttag cttcgtcata gattatttct
      961 ctagagccgg agagtctact cgtagtc
//
