# Supplementary material for: Hyperexpansion of RNA Bacteriophage Diversity
Source: PLoS Biol. 2016 Mar 24;14(3):e1002409. doi: 10.1371/journal.pbio.1002409 (PMC4807089; doi:10.1371/journal.pbio.1002409)
Supplement: S1 Dataset — (ZIP) [file pbio.1002409.s001.zip › AVE031.NT.rtf]

LOCUS       AVE031                   965 bp    RNA     linear       25-AUG-2015
DEFINITION  AVE031.
ACCESSION   
VERSION
KEYWORDS    .
SOURCE      AVE031
  ORGANISM  AVE031
            Unclassified.
REFERENCE   1  (bases 1 to 965)
  AUTHORS   Krishnamurthy,S., Janowski,A., Zhao,G., Barouch,D. and Wang,D.
  TITLE     Characterization of RNA bacteriophage Diversity and Biogeography
  JOURNAL   Unpublished
REFERENCE   2  (bases 1 to 965)
  AUTHORS   Krishnamurthy,S., Janowski,A., Zhao,G., Barouch,D. and Wang,D.
  TITLE     Direct Submission
  JOURNAL   Submitted (25-AUG-2015) Microbiology, Washington University at St.
            Louis, 660 S. Euclid Ave, Saint Louis, Missouri 63110, United
            States
FEATURES             Location/Qualifiers
     source          1..965
                     /organism="AVE031"
                     /mol_type="genomic RNA"
                     /note="Taxonomy: Viruses;unclassified ss-RNA viruses"
     CDS             215..715
                     /codon_start=1
                     /product="assembly/maturation protein"
                     /translation="MSKAAPFLRKKQWGKAYQAFFGNKSVSKNACNSWLEFQFGVMPT
                     KKSVQEAYTAYANSQMPGRSVQVKGVPSCFRLLARSRTECVQEDPNRFYTYANGFRRQ
                     RYQCIRYLSKDDITQALYRFNLFEVAWDMTPWSFVVDWFIPVGDWLKQFGYLRLPIAM
                     DVTQKP"
ORIGIN      
        1 gactacgagt agactcgact ggttaatgat aactggatgc tgaccgacat agctgtcggc
       61 ccgcagagag cttactcata cccgtcgaag ttgattaggg aaggatccct ggctgacgct
      121 cagcgagccc tatttgggca aactctaaac gtcgctatga cagcaaaaga tctaatcgac
      181 gccaataaaa gtggcgcacg attggttctc gcgtatgtcg aaggcggccc ccttcctgcg
      241 taaaaaacag tgggggaaag cgtaccaggc gttctttggg aacaagtcgg tttcgaaaaa
      301 tgcatgtaac tcgtggctgg aattccagtt cggtgtaatg cctacgaaaa agtctgttca
      361 agaagcctat actgcctatg ccaacagcca aatgcccgga cgttctgttc aggtgaaggg
      421 tgttccgtcg tgctttaggt tacttgctcg ctctcgtact gagtgcgttc aagaagaccc
      481 gaaccgattc tacacctatg ctaatggttt taggcgccag cgatatcagt gtatccgata
      541 tttatcgaaa gatgatatca cacaagcact gtatcgtttc aacctgtttg aagttgcgtg
      601 ggatatgact ccctggagct tcgttgtcga ctggttcata ccagtgggcg attggttaaa
      661 acagtttggt tacctccgac tacccattgc gatggatgtg acacagaaac cttgactata
      721 tcagtccatg gtcgtcaaga ctataggaca aataatataa agtcgagaca atctaatgat
      781 cacgatatcc aacactatgg tagtaggaag gagaaatgtc ggaactttgg gaatttaacc
      841 tctagtcgcg ttttcccgaa aatgtcttaa acaaaatccc taaaatgggg ttttgttcgt
      901 ggtcaaagag gtacgggtgt tccggctttt taaggccctt ttggctaggg cacgcgggtt
      961 tttac
//
