# Supplementary material for: Hyperexpansion of RNA Bacteriophage Diversity
Source: PLoS Biol. 2016 Mar 24;14(3):e1002409. doi: 10.1371/journal.pbio.1002409 (PMC4807089; doi:10.1371/journal.pbio.1002409)
Supplement: S1 Dataset — (ZIP) [file pbio.1002409.s001.zip › AVE032.NT.rtf]

LOCUS       AVE032                   965 bp    RNA     linear       25-AUG-2015
DEFINITION  AVE032.
ACCESSION   
VERSION
KEYWORDS    .
SOURCE      AVE032
  ORGANISM  AVE032
            Unclassified.
REFERENCE   1  (bases 1 to 965)
  AUTHORS   Krishnamurthy,S., Janowski,A., Zhao,G., Barouch,D. and Wang,D.
  TITLE     Characterization of RNA bacteriophage Diversity and Biogeography
  JOURNAL   Unpublished
REFERENCE   2  (bases 1 to 965)
  AUTHORS   Krishnamurthy,S., Janowski,A., Zhao,G., Barouch,D. and Wang,D.
  TITLE     Direct Submission
  JOURNAL   Submitted (25-AUG-2015) Microbiology, Washington University at St.
            Louis, 660 S. Euclid Ave, Saint Louis, Missouri 63110, United
            States
FEATURES             Location/Qualifiers
     source          1..965
                     /organism="AVE032"
                     /mol_type="genomic RNA"
                     /note="Taxonomy: Viruses;unclassified ss-RNA viruses"
     CDS             75..668
                     /codon_start=1
                     /product="replicase"
                     /translation="MCQCRARHFVVEDPEGHYDLRDKQSYEKFSAMGNCFTFELESLI
                     FMAIGTAIQKRLGFLRFIREYNTAAERRRKLPLGCADPTSFGDDLILTIGRLTKYELA
                     HIRDWLSYFGLTLNDEKSYCRGEGFRESCGADFSHGRFVRGFYFQQSELNVLDVIRLL
                     NFFHCYHNVSYKALMTYPVLKKSCEKIQPGKLLRRSR"
ORIGIN      
        1 gactacgagt agacttacaa ctccttttca ataatacgaa atctagcgac agagtacggc
       61 agctttatga gctaatgtgt caatgtcgcg cgcgccactt tgtagtagaa gacccagaag
      121 gtcactacga tctcagggat aaacaatcct acgagaagtt tagtgccatg ggtaactgct
      181 ttacctttga actcgagtcg cttatattta tggcgatcgg gactgcaata cagaagaggt
      241 taggcttctt aaggttcata cgcgagtata ataccgctgc tgaacgcaga agaaagctac
      301 cccttggttg cgcagatcct acgagtttcg gggacgactt gatcttaacc attggacgcc
      361 tgaccaaata cgagctcgcc catattaggg attggcttag ttattttggt ctcactctta
      421 acgacgagaa atcatattgt cgcggagagg gatttaggga gtcctgtggg gctgatttca
      481 gtcacgggcg ctttgtacga ggattctatt tccaacagag cgaactcaat gtacttgatg
      541 tcatcagatt gcttaatttc ttccattgtt atcacaatgt gagttataag gccctaatga
      601 cgtatccggt gcttaaaaag agttgtgaga agatacaacc tggaaaacta ttgcgtcggt
      661 ctcgataaag cttcgagatt gttagacgca tataagatta ttccaaactg ttttctgatc
      721 actaacgact ttaggtcaac gggtaagtac cttgcggttc gtgacatctg tggtaagagg
      781 ttagtctcaa cttccgtttc atcaaagaca ggacaaattc aaaagtctta tctttacacc
      841 tatccaaggt gtgatgaagc agagaggaaa ggattggctt atgacatgga tgatctcctt
      901 gtaccgttta cacaggggaa tcggtacacc cttgatgtag actcaggcct tcgcgagatt
      961 ttctc
//
