# Supplementary material for: Hyperexpansion of RNA Bacteriophage Diversity
Source: PLoS Biol. 2016 Mar 24;14(3):e1002409. doi: 10.1371/journal.pbio.1002409 (PMC4807089; doi:10.1371/journal.pbio.1002409)
Supplement: S1 Dataset — (ZIP) [file pbio.1002409.s001.zip › AVE033.NT.rtf]

LOCUS       AVE033                  1818  bp    RNA     linear       25-AUG-2015
DEFINITION  AVE033.
ACCESSION   
VERSION
KEYWORDS    .
SOURCE      AVE033
  ORGANISM  AVE033
            Unclassified.
REFERENCE   1  (bases 1 to 1818 )
  AUTHORS   Krishnamurthy,S., Janowski,A., Zhao,G., Barouch,D. and Wang,D.
  TITLE     Characterization of RNA bacteriophage Diversity and Biogeography
  JOURNAL   Unpublished
REFERENCE   2  (bases 1 to 1818 )
  AUTHORS   Krishnamurthy,S., Janowski,A., Zhao,G., Barouch,D. and Wang,D.
  TITLE     Direct Submission
  JOURNAL   Submitted (25-AUG-2015) Microbiology, Washington University at St.
            Louis, 660 S. Euclid Ave, Saint Louis, Missouri 63110, United
            States
FEATURES             Location/Qualifiers
     source          1..1818 
                     /organism="AVE033"
                     /mol_type="genomic RNA"
                     /note="Taxonomy: Viruses;unclassified ss-RNA viruses"
     CDS             69..1818
                     /codon_start=1
                     /product="replicase"
                     /translation="MEFLTITLPQLGKDLERALDSKGTHLDDLFAGWRRTSFTSPKEE
                     GRNTTTQTQTSTYPLFLGGFFGLVFDSVDGVLLDEPDIDAIIAIRQLTLMYSKLLVPC
                     SDARVKKAIDGYVECESEIRRNDANLETMQMVVGSGQVQDRLEVFQKASLVMFGAVLQ
                     KVDEDIYHGRITPKHGPGATADRLAGNSKYDQIQWTERLEQIFPYGENVLPNWRYHSA
                     YSRVEFLEPGTERPVRVITVPKTAKTPRIIAIEPTCMQYMQQGLMAKFVKYLESRIVG
                     PHRGNRNHAFGYVGFTAQEPNQLLAQEGSLTGELATLDLSEASDRVSWLLVKTLTKSF
                     PNLAEGVAACRSRRAEVDGHGVIRLAKFASMGSALTFPIEAMVFATVAMIGIAQALRT
                     TVTPELCEEYRGRVRVYGDDIIVPVDHVAEVVSALELFGFKVNDSKSFWTGKFRESCG
                     KEFYAGVDVSIVRCRREFPTQLHQAEEIMSLVSLRNQFYQLGLWDTTGWLDRIIEKLL
                     QCNFPVVEPTSPVLGRESVSFGYEVQKIHRSLHAPLVKGYVPKPVKSRSEISGLGALV
                     KCLLNLGVQPDVAEEHP"
ORIGIN      
        1 ggaacctttg tcacgtgagc accacggagg ataagaaaac tttcctccgt cgagtcaatc
       61 acgaggggat ggagtttttg accatcacct tgccgcaact gggaaaggac cttgaaaggg
      121 cccttgacag caaaggcacc cacttggacg atctgttcgc tgggtggcgt cgtacttctt
      181 tcacttcccc caaggaggaa ggacgaaaca cgaccactca aactcagacg tccacgtacc
      241 ccctatttct aggtgggttc tttgggcttg tgtttgactc tgttgatggt gtcctgctcg
      301 acgagcctga catcgatgcg ataattgcca tacgtcagct tacgctgatg tacagcaaac
      361 ttctcgtacc gtgcagcgat gcgcgggtga agaaggcgat cgatggctat gtcgagtgtg
      421 agtctgaaat tcggcgaaac gatgccaacc tcgaaaccat gcaaatggta gtcggttctg
      481 gacaagtcca ggaccggctc gaggtgtttc aaaaggcgtc gctggtcatg ttcggagcgg
      541 tgctgcagaa ggtagatgaa gacatctatc acggcagaat cactccaaag catggcccgg
      601 gagctactgc tgatcgcctt gctggaaaca gcaaatacga tcagatccag tggacagaac
      661 ggctcgagca gattttccct tacggggaga atgtgcttcc gaactggagg taccacagtg
      721 cctactctcg tgtcgaattt ctcgaacccg gaactgagag gcccgtaagg gttatcacag
      781 ttcctaagac cgccaaaacc ccacggatta tcgctattga gcctacctgc atgcaatata
      841 tgcagcaggg cctgatggcg aagttcgtga agtacctcga gtcgcgtatt gtcggccccc
      901 ataggggtaa ccgcaatcac gccttcgggt acgtcggctt cactgcacag gagcctaacc
      961 agcttctggc gcaagaaggt tctcttacgg gagagctggc cacgctagat cttagcgagg
     1021 cttccgatcg tgtgtcttgg ctactcgtca aaacccttac aaaaagcttc cccaacctcg
     1081 cagaaggggt ggccgcttgt aggagtcggc gagcagaagt tgacgggcac ggagtgatcc
     1141 ggctcgccaa gttcgcgtca atgggttcag cgcttacgtt tccgatagag gcaatggtct
     1201 ttgcgaccgt tgccatgatc ggaattgcgc aagcgctcag gaccaccgtc accccagaac
     1261 tctgtgaaga gtaccggggt cgagtgcgcg tctacgggga cgacattatt gtccctgtag
     1321 atcacgtcgc tgaagttgtg tctgcccttg agctgtttgg cttcaaggta aacgacagca
     1381 agtcattctg gactggaaag ttcagagagt cttgcggtaa ggagttctac gcgggcgtcg
     1441 atgtttctat cgtacgctgt cggcgagaat tcccgaccca acttcaccaa gcggaggaga
     1501 ttatgtccct tgtttccctc agaaaccagt tttaccaact gggactgtgg gacacaacgg
     1561 gatggctcga tagaatcatt gagaagttgc tgcaatgcaa ctttccagtg gttgagccta
     1621 catctcctgt cctgggccgt gagtctgtat cttttggcta tgaagtccag aagatacatc
     1681 gctcactgca tgcccctctg gtaaaggggt atgttcctaa gcctgtgaaa tctcggtcag
     1741 agatttctgg gcttggagct ctggtcaagt gtctccttaa cctcggcgtc cagccagacg
     1801 tcgcagagga gcaccccg
//
