# Supplementary material for: Hyperexpansion of RNA Bacteriophage Diversity
Source: PLoS Biol. 2016 Mar 24;14(3):e1002409. doi: 10.1371/journal.pbio.1002409 (PMC4807089; doi:10.1371/journal.pbio.1002409)
Supplement: S1 Dataset — (ZIP) [file pbio.1002409.s001.zip › AVE034.NT.rtf]

LOCUS       AVE034                   866 bp    RNA     linear       25-AUG-2015
DEFINITION  AVE034.
ACCESSION   
VERSION
KEYWORDS    .
SOURCE      AVE034
  ORGANISM  AVE034
            Unclassified.
REFERENCE   1  (bases 1 to 866)
  AUTHORS   Krishnamurthy,S., Janowski,A., Zhao,G., Barouch,D. and Wang,D.
  TITLE     Characterization of RNA bacteriophage Diversity and Biogeography
  JOURNAL   Unpublished
REFERENCE   2  (bases 1 to 866)
  AUTHORS   Krishnamurthy,S., Janowski,A., Zhao,G., Barouch,D. and Wang,D.
  TITLE     Direct Submission
  JOURNAL   Submitted (25-AUG-2015) Microbiology, Washington University at St.
            Louis, 660 S. Euclid Ave, Saint Louis, Missouri 63110, United
            States
FEATURES             Location/Qualifiers
     source          1..866
                     /organism="AVE034"
                     /mol_type="genomic RNA"
                     /note="Taxonomy: Viruses;unclassified ss-RNA viruses"
     CDS             125..865
                     /codon_start=1
                     /product="replicase"
                     /translation="MKLVLQLLRFGKRFSPDCADKLIDSSYDAFFEVQRFVRDFRSSY
                     SRPSFVWDVAKVVAGYLFDWHKIIRVLRDWKDSGIKPLNFSSGASYATGSRLSDKVME
                     VLMIDPDYLPNIGTHMVTTDSGELSPYPNIDMRGFRDNVRIVYNPVSYKIDDYWGIPR
                     CGMWKPPYVKRRAKLLSVPKTAKTRRMIAPEDALRQAYAVQAGHLLATVLPEFCNIHD
                     QSRNQRLAREGAISGFYDTIDLSAASDTV"
ORIGIN      
        1 tgccgccacg aatctcttaa cagaggatct ggacaatcat gtatggattg ataaggatct
       61 cgagttactc gtcgcaaccc tgttcgaccg aatcaagagg atcgatagac cattgctcga
      121 tcaaatgaag cttgtgcttc agctattgcg ctttggaaag cgtttctcac cggactgtgc
      181 tgataagctc atagatagca gttatgacgc tttctttgag gttcagcgct tcgttcgtga
      241 ttttaggtcg tcctattcgc gaccaagctt tgtctgggac gtcgcaaagg tcgttgccgg
      301 ctacctattc gattggcata agatcataag agtcttacgc gattggaagg atagcggcat
      361 aaagcctttg aacttttcaa gtggggcctc gtatgcaact ggctccagac tttccgacaa
      421 agtcatggaa gtactaatga tcgacccgga ctatttgcca aatatcggca cgcacatggt
      481 taccacagac agcggtgaac tgtctccata tccaaacata gatatgcgag gattcagaga
      541 caacgttcga atagtataca atccggtatc atataaaata gatgattact ggggtatacc
      601 acgctgtggt atgtggaagc caccgtacgt aaagaggcgc gctaagctcc tctcagttcc
      661 gaagacggcg aagacccgac gtatgatagc gccagaagat gcgcttcgtc aggcgtatgc
      721 agtgcaggct ggtcacctgc ttgccacggt gctacctgag ttttgcaata tccacgatca
      781 atcgcgtaat cagcgattgg ctcgggaagg agcgatatca ggattttacg acacaatcga
      841 tctctcggca gcgtcggata cagtaa
//
