# Supplementary material for: Hyperexpansion of RNA Bacteriophage Diversity
Source: PLoS Biol. 2016 Mar 24;14(3):e1002409. doi: 10.1371/journal.pbio.1002409 (PMC4807089; doi:10.1371/journal.pbio.1002409)
Supplement: S1 Dataset — (ZIP) [file pbio.1002409.s001.zip › AVE035.NT.rtf]

LOCUS       AVE035                   811 bp    RNA     linear       25-AUG-2015
DEFINITION  AVE035.
ACCESSION   
VERSION
KEYWORDS    .
SOURCE      AVE035
  ORGANISM  AVE035
            Unclassified.
REFERENCE   1  (bases 1 to 811)
  AUTHORS   Krishnamurthy,S., Janowski,A., Zhao,G., Barouch,D. and Wang,D.
  TITLE     Characterization of RNA bacteriophage Diversity and Biogeography
  JOURNAL   Unpublished
REFERENCE   2  (bases 1 to 811)
  AUTHORS   Krishnamurthy,S., Janowski,A., Zhao,G., Barouch,D. and Wang,D.
  TITLE     Direct Submission
  JOURNAL   Submitted (25-AUG-2015) Microbiology, Washington University at St.
            Louis, 660 S. Euclid Ave, Saint Louis, Missouri 63110, United
            States
FEATURES             Location/Qualifiers
     source          1..811
                     /organism="AVE035"
                     /mol_type="genomic RNA"
                     /note="Taxonomy: Viruses;unclassified ss-RNA viruses"
     CDS             223..810
                     /codon_start=1
                     /product="replicase"
                     /translation="MGNGLTFPIVTMVCAVFAATSVVLTELFRCGIPATKPVIQRLVN
                     EMRLKALISIYGDDIIINSAYTSLLLELLVRFGFKPNQDKSFTGVSRICPIDMTVQQR
                     FRESCGLDFLWLRDRCNVQYGDVSSVYWPRRVVSPGRYDSWTDTWIDTISATVSLHNG
                     LKHHDDIWVKSVSFLKSVTLMLEPKMTETPDADCPD"
ORIGIN      
        1 atccacgatc aatcgcgtaa tcagcgattg gctcgggaag gagcgatatc aggattttac
       61 gacacaatcg atctctcggc agcgtcggat acagtaacgt cagaacacct tgagttattc
      121 ccaaaggcgt tccgtgatat tgttgaacca ctgctaccaa cccacgtcac agacccccgc
      181 agaaagaagg gcattgacca tgtactccat agcttagcaa ctatgggcaa cggtcttaca
      241 ttcccgatcg taacaatggt atgcgccgta tttgcggcta catccgttgt cctgacggag
      301 ctcttcaggt gcggcatccc agcgacgaaa cctgtaatac agaggttagt caatgagatg
      361 aggctgaagg ccctcatatc aatatatgga gatgatatta ttatcaactc cgcatacacg
      421 agcttgcttc ttgaattact cgtccgtttc ggttttaaac cgaatcagga taagtcattc
      481 acaggagttt cccgtatatg tccaattgat atgacggttc aacagcgctt cagggaatca
      541 tgtggtttag atttcctgtg gctacgtgac aggtgcaacg tccaatatgg tgacgtttct
      601 tctgtttatt ggcctaggcg agttgtctca ccgggccggt atgacagctg gaccgacact
      661 tggattgata cgatatcagc taccgtatcg ctccataacg gactgaagca ccatgatgac
      721 atctgggtga aaagtgttag tttccttaaa tccgtaactc ttatgctaga gccaaagatg
      781 acggaaaccc cggatgccga ttgccctgac c
//
