# Supplementary material for: Hyperexpansion of RNA Bacteriophage Diversity
Source: PLoS Biol. 2016 Mar 24;14(3):e1002409. doi: 10.1371/journal.pbio.1002409 (PMC4807089; doi:10.1371/journal.pbio.1002409)
Supplement: S1 Dataset — (ZIP) [file pbio.1002409.s001.zip › AVE036.NT.rtf]

LOCUS       AVE036                   769 bp    RNA     linear       25-AUG-2015
DEFINITION  AVE036.
ACCESSION   
VERSION
KEYWORDS    .
SOURCE      AVE036
  ORGANISM  AVE036
            Unclassified.
REFERENCE   1  (bases 1 to 769)
  AUTHORS   Krishnamurthy,S., Janowski,A., Zhao,G., Barouch,D. and Wang,D.
  TITLE     Characterization of RNA bacteriophage Diversity and Biogeography
  JOURNAL   Unpublished
REFERENCE   2  (bases 1 to 769)
  AUTHORS   Krishnamurthy,S., Janowski,A., Zhao,G., Barouch,D. and Wang,D.
  TITLE     Direct Submission
  JOURNAL   Submitted (25-AUG-2015) Microbiology, Washington University at St.
            Louis, 660 S. Euclid Ave, Saint Louis, Missouri 63110, United
            States
FEATURES             Location/Qualifiers
     source          1..769
                     /organism="AVE036"
                     /mol_type="genomic RNA"
                     /note="Taxonomy: Viruses;unclassified ss-RNA viruses"
     CDS             456..767
                     /codon_start=1
                     /product="replicase"
                     /translation="MGSGHCFRVEQVTFMVCCEIALQIAPPNVRRQLCRARENGIPIY
                     WVYGDDIIIRAELSCEILHVLETLNFRVNKEKSFFGSASPDCYARFREACGIECLDGI
                     DV"
ORIGIN      
        1 actacgtaga tcgtgagaca attggcatac actgggaaca gtatgtgccg aattcgatag
       61 ttgccggtaa atataccgac atctatacga caaggatcgc cgacgtgccg aaagcgctta
      121 ataaaaggcg cattatttcg accgaatggt gtgaattgca gtatgcgcag caaggagcga
      181 aagcagtcat tgatgagctg cttaagttac ctgcatttgc gcgttcttgc aaccttgaac
      241 gtcaagagga atcccgtcga cttgcgcaga tcggctctaa aaccggtctg tacatcacaa
      301 tcgacctttc gtctgcgtca gatacggtga catgtgatat tgttcaccgc ctgaccaata
      361 gcgtcccatg gttacagcaa ttggtttttg ctgtgaggcc aaggtttgga gccctaccca
      421 cgggcaaggt cataccattg gagaaatttg caccaatggg atctggccat tgtttccgtg
      481 tggaacaggt tacattcatg gtctgctgtg agatagcctt acagatcgca ccgcctaatg
      541 tgcgtcggca actctgccgt gcgcgcgaga atggtattcc catttattgg gtttacggtg
      601 acgacattat tattcgagcc gagttatcgt gcgaaatcct gcacgtcctc gagacactaa
      661 actttcgtgt caacaaggag aaaagtttct ttggctcagc tagtccagac tgctatgcga
      721 ggtttcgtga agcgtgcggc atcgagtgcc ttgatggcat agatgttac
//
