# Supplementary material for: Hyperexpansion of RNA Bacteriophage Diversity
Source: PLoS Biol. 2016 Mar 24;14(3):e1002409. doi: 10.1371/journal.pbio.1002409 (PMC4807089; doi:10.1371/journal.pbio.1002409)
Supplement: S1 Dataset — (ZIP) [file pbio.1002409.s001.zip › AVE037.NT.rtf]

LOCUS       AVE037                  1163 bp    RNA     linear       25-AUG-2015
DEFINITION  AVE037.
ACCESSION   
VERSION
KEYWORDS    .
SOURCE      AVE037
  ORGANISM  AVE037
            Unclassified.
REFERENCE   1  (bases 1 to 1163)
  AUTHORS   Krishnamurthy,S., Janowski,A., Zhao,G., Barouch,D. and Wang,D.
  TITLE     Characterization of RNA bacteriophage Diversity and Biogeography
  JOURNAL   Unpublished
REFERENCE   2  (bases 1 to 1163)
  AUTHORS   Krishnamurthy,S., Janowski,A., Zhao,G., Barouch,D. and Wang,D.
  TITLE     Direct Submission
  JOURNAL   Submitted (25-AUG-2015) Microbiology, Washington University at St.
            Louis, 660 S. Euclid Ave, Saint Louis, Missouri 63110, United
            States
FEATURES             Location/Qualifiers
     source          1..1163
                     /organism="AVE037"
                     /mol_type="genomic RNA"
                     /note="Taxonomy: Viruses;unclassified ss-RNA viruses"
     CDS             385..1092
                     /codon_start=1
                     /product="putative maturation/attachment protein"
                     /translation="MLYSAGKEIFQFVRDIRSPRRLARRFKTKVSKVNKLTIPQRWLE
                     YNFGVKPLIGTVHNAVNLLNREFPITWIEATSGHSDDFDWYGAEKGWRGNYHYFVKMG
                     VQVVGYNPNRVLAASLGLDKPLTNAWSVTPWGWAVDYFVNVSEYLSNFEPFATGIEIG
                     KSYTTTFEKTHSEAYTTHKDLRVHGMANGFMMRRSVPASLNYSLTFADPRMIKDLSLA
                     NKVANLFSAISLSMKGK"
ORIGIN      
        1 ctggagacat ttattaatgc cctacatgga ggaatacttt atggcaaaag cctaaatggt
       61 attcatggtg accgctacgg cggtccatgt aaactcatta cccagtcatc gacgggtaat
      121 aagagagaca aatctccaaa accttatgct gtaaatggcg gtgtcggttt cattgatcta
      181 caattcaaaa agtatggtca atgggtcgaa ggcacaaacc gggtggatat cctaaacgat
      241 atcccaacag gtaatggctt ctcgatcgtt ccggataaca tccggaatac cgtccataat
      301 aaagccctga ataaagtgaa aggtgagctc gttccgatcc agtccttttt cgaggattgg
      361 tatgaacgca agcaagccta ttcgatgctt tattcggccg gtaaggagat attccaattc
      421 gtccgtgata tccgtagtcc acgacgctta gcgcgacgtt tcaaaactaa ggtgtccaaa
      481 gtcaataaac tgaccatccc tcaaagatgg ttggaataca actttggtgt taaacctttg
      541 attggaactg tgcacaatgc cgtcaaccta ctgaatcggg agttcccgat aacgtggatc
      601 gaggcgacct ctggtcacag cgatgacttc gattggtacg gagccgaaaa gggatggcgg
      661 ggtaattatc attacttcgt caaaatgggc gtacaggtgg tagggtataa tcctaaccgc
      721 gtcctagctg cctcgcttgg tttagacaaa cctctaacca atgcttggtc agtgacacct
      781 tggggctggg ctgttgacta tttcgtaaat gtcagcgagt acctgtccaa ctttgaacca
      841 ttcgctaccg gtattgaaat cggtaaaagc tacaccacaa cgtttgagaa aacgcacagt
      901 gaagcttata ctacgcacaa ggatctccga gtgcatggta tggcaaatgg ctttatgatg
      961 agacgtagcg taccagctag tcttaactat agcctaacat ttgccgatcc gcgaatgatc
     1021 aaagacttga gcctcgcgaa taaggtggca aacttattca gcgctatctc tttatccatg
     1081 aaaggaaaat aatatgccaa tcaatattaa agatgcaact gaaattgtgt tcaacctaga
     1141 accaaacaca cccaacacac cac
//
