# Supplementary material for: Hyperexpansion of RNA Bacteriophage Diversity
Source: PLoS Biol. 2016 Mar 24;14(3):e1002409. doi: 10.1371/journal.pbio.1002409 (PMC4807089; doi:10.1371/journal.pbio.1002409)
Supplement: S1 Dataset — (ZIP) [file pbio.1002409.s001.zip › AVE038.NT.rtf]

LOCUS       AVE038                  1350 bp    RNA     linear       25-AUG-2015
DEFINITION  AVE038.
ACCESSION   
VERSION
KEYWORDS    .
SOURCE      AVE038
  ORGANISM  AVE038
            Unclassified.
REFERENCE   1  (bases 1 to 1350)
  AUTHORS   Krishnamurthy,S., Janowski,A., Zhao,G., Barouch,D. and Wang,D.
  TITLE     Characterization of RNA bacteriophage Diversity and Biogeography
  JOURNAL   Unpublished
REFERENCE   2  (bases 1 to 1350)
  AUTHORS   Krishnamurthy,S., Janowski,A., Zhao,G., Barouch,D. and Wang,D.
  TITLE     Direct Submission
  JOURNAL   Submitted (25-AUG-2015) Microbiology, Washington University at St.
            Louis, 660 S. Euclid Ave, Saint Louis, Missouri 63110, United
            States
FEATURES             Location/Qualifiers
     source          1..1350
                     /organism="AVE038"
                     /mol_type="genomic RNA"
                     /note="Taxonomy: Viruses;unclassified ss-RNA viruses"
     CDS             386..1348
                     /codon_start=1
                     /product="replicase"
                     /translation="MYTTHPVFNCIKSVSIRHPKHRSLWRHVNDENLFKHKDRLGDFN
                     HRFRANLFRKVSDFPGGNPEENAWQAFLDTEARTKVFNALLPDAPRHVQRYINLISYF
                     LNEIFGGMNFEDVTPRITYGAAHGFMRGGDFLEVVSSKASYFSEKLHKFHRDNAIEDM
                     FIDRIASTMLEDGTLDVVPYSIGTKPIDVAQVSIVPKKWNMGRLTMKTSHHKRAYQNG
                     IGDWMTKRLKDRLDIDLSTAPMIHKDITRYASITGEWATIDLSSASDTIGAFWIGKAP
                     NNCALYMRATRDDQFRLGHDGELHDMHAAAGQGCGWTFPFENGPL"
ORIGIN      
        1 tttgcaaaat gaaagtgaaa acgaactgcg tgccaaagtt gttgatgcga tgatcacctt
       61 actggcgaag aatcgtacca acattatggt aggcaacgct acgtttcaag ggttggacaa
      121 actctaagtt atcgttagtt acttacactg acgttaacac gggtaaatcc ataacctacc
      181 tctcaatgtg ggtaggcatg aagtcccctt ggcgctcacg cgcgtattac aaatggatct
      241 tgaaactcga gatcattgta atgttctata aacgctgggg ttatatcccg gcaggtctta
      301 agaagtatct tcctaagcct aaaccttcca gtactcgtgc acgtgtgtac acgatgaaac
      361 gaaggcgtcg aaattgaggt tatatatgta tacaactcat ccagtcttta attgtattaa
      421 gtctgtatcg attcgtcatc ctaagcaccg ctctctttgg aggcatgtga acgatgaaaa
      481 ccttttcaaa cataaagacc ggctgggtga tttcaatcac cggttccgtg ctaatttgtt
      541 tcgaaaagtc agtgacttcc ccggaggaaa tcccgaggag aatgcttggc aagcattcct
      601 agacactgag gcgcgtacta aagtatttaa cgccttactg cctgatgcac cgcgacatgt
      661 acaacggtac attaatctaa tttcatactt cctgaatgaa attttcggtg gtatgaactt
      721 cgaagatgtg acacctcgta tcacatatgg agccgcacat ggtttcatgc gtgggggtga
      781 cttcttagaa gtggtttctt ccaaggcatc ttatttctct gagaaacttc acaagtttca
      841 tcgagataat gctattgagg atatgttcat cgaccggatc gcgtcaacga tgttagaaga
      901 cgggaccctg gatgttgttc cttatagcat cggtacaaaa cccattgacg tggcacaggt
      961 ttcaattgtg ccaaagaaat ggaatatggg tcgtttgacg atgaaaacat ctcatcataa
     1021 acgcgcttac caaaatggta tcggcgactg gatgaccaaa cgtctcaagg atcgcctcga
     1081 tattgattta tcgacggcac ccatgattca taaggacata accagatacg caagtatcac
     1141 cggtgagtgg gctactattg atctatcaag tgcatctgat actatcggtg cattttggat
     1201 cggtaaagcc cccaacaact gtgcattata catgcgtgca acccgagatg accagtttcg
     1261 actaggtcat gacggggagc tacatgatat gcacgcagct gctggacaag gctgcggatg
     1321 gactttccca ttcgaaaacg gccctctttt
//
