# Supplementary material for: Hyperexpansion of RNA Bacteriophage Diversity
Source: PLoS Biol. 2016 Mar 24;14(3):e1002409. doi: 10.1371/journal.pbio.1002409 (PMC4807089; doi:10.1371/journal.pbio.1002409)
Supplement: S1 Dataset — (ZIP) [file pbio.1002409.s001.zip › AVE039.NT.rtf]

LOCUS       AVE039                  2469 bp    RNA     linear       25-AUG-2015
DEFINITION  AVE039.
ACCESSION   
VERSION
KEYWORDS    .
SOURCE      AVE039
  ORGANISM  AVE039
            Unclassified.
REFERENCE   1  (bases 1 to 2469)
  AUTHORS   Krishnamurthy,S., Janowski,A., Zhao,G., Barouch,D. and Wang,D.
  TITLE     Characterization of RNA bacteriophage Diversity and Biogeography
  JOURNAL   Unpublished
REFERENCE   2  (bases 1 to 2469)
  AUTHORS   Krishnamurthy,S., Janowski,A., Zhao,G., Barouch,D. and Wang,D.
  TITLE     Direct Submission
  JOURNAL   Submitted (25-AUG-2015) Microbiology, Washington University at St.
            Louis, 660 S. Euclid Ave, Saint Louis, Missouri 63110, United
            States
FEATURES             Location/Qualifiers
     source          1..2469
                     /organism="AVE039"
                     /mol_type="genomic RNA"
                     /note="Taxonomy: Viruses;unclassified ss-RNA viruses"
     CDS             58..1710
                     /codon_start=1
                     /product="assembly protein"
                     /translation="MKGGDYVSKKLNHVYVPGYFATMVEWNDFDGIPNAVAGFPLAGR
                     WVEKPSYFRQVTYGHKINDVIHAKLISSPELGKVEIWDGVIHRTRPTSTCNFKEYMTT
                     ARQQTSDGNRSTVWYTRRVQYDPEVDPEVGNELAKEQTFVCEAVITPNPYNFGLGSFY
                     YPSLEIHFYVIPEDEDLTQERAWVHELMLHSSVHFNYYDGTVYEKHDELLEALPGFLD
                     VVERIKSFGYTTTSYPPGKIHSVLATIWSNFIRTLEPSVVIPLTRINARYWRRIVIES
                     CEAAVDHTSLRESFLLGEVSFMQGKRVLSALQVGMDGYQKNWLIQHAYKSAVDEIPQL
                     SQNEIQNLCELVKFVKTLVVDRKVEIPKRLSDAWLAYRYELNTGLLDWEEAWDFIKRM
                     YDWSQWGRDLLLHGHSQTTIHGVDVACNSRLCVRPKHISKFMNVLRALDTLGLTPDFY
                     VIWDSLPYSFIVDWFIPVGDIADVTDKQRSIDQYWEVRDVCFSLEYTREYFNRQYVKC
                     YTRWKSEVPPTLNGMYWLDQNVPSNETTLFRAIDAASIVLKF"
     CDS             1725..2204
                     /codon_start=1
                     /product="hypothetical protein"
                     /translation="MAITSSFDFHNTTASSTSLSLVALGPNSGNYAMKGDDSATMVTY
                     SNNTTDRPNSEICTRKSRTVPRIDTSANIMYPGPVPGGVIFSNELCNVYMVRSSDDPN
                     FRIDLPIVTSVQVRVPLSEYITDSVLTECLSRNVSGFLDASGNWIFTRLMRGSVRLY"
ORIGIN      
        1 cctatcccct gtgtgccttg agagacgccg accacgcaga tcgtcggctc ccctactatg
       61 aaaggaggtg actacgtgtc aaagaagttg aatcacgtgt acgtaccagg gtactttgct
      121 acaatggtcg aatggaatga ctttgatggc attccaaacg ccgtagcggg gttcccactt
      181 gctgggagat gggttgagaa acccagttac ttccgccaag taacgtacgg tcacaaaatc
      241 aatgacgtga tacacgccaa attgattagt agcccggaac tcggcaaagt cgaaatctgg
      301 gatggcgtta tacatcgcac tagaccaaca agtacttgta attttaaaga gtacatgacg
      361 acagcccgtc agcaaacatc tgacggaaat cgttcaacgg tctggtacac acgccgtgtg
      421 cagtatgacc ccgaagtcga tccggaggtg ggtaatgagc tcgctaaaga gcagactttt
      481 gtttgcgaag cggtcatcac tccaaatcct tacaacttcg gcttgggtag tttctattat
      541 ccaagtctgg aaattcattt ctatgtcata cctgaagacg aagacctgac ccaagaacgg
      601 gcctgggtcc acgagcttat gttgcactcc tcggtccatt ttaattatta tgatggaact
      661 gtatacgaga agcacgacga gctcctagaa gcgcttcccg gcttcttgga tgtggtcgaa
      721 cgtatcaaaa gttttggata cacgactact tcctatccac ctgggaaaat acattcagtt
      781 ttggccacta tatggtcaaa ctttatccga acccttgagc cgtcagtcgt aatccctttg
      841 accaggatta acgcacggta ttggaggagg atcgtcatcg agagctgcga agcagcagta
      901 gatcatactt ctcttcgaga gagttttctc ttgggtgaag tgtctttcat gcaaggtaag
      961 agggtattat ctgcgttgca ggttggcatg gatggatacc agaaaaactg gcttatccag
     1021 catgcttata aatctgctgt agatgagata ccacaattat cccagaatga aatacagaat
     1081 ctctgcgagc tagtgaagtt tgtgaagacg ctcgtcgttg accgtaaggt agaaataccg
     1141 aagcggctat cggatgcatg gctagcatac cgatacgagc ttaacactgg tctactagat
     1201 tgggaggagg cctgggactt catcaaaaga atgtatgatt ggagtcaatg gggtagggat
     1261 ctccttttgc atggtcatag ccagacgacc attcatggcg ttgacgttgc gtgcaattct
     1321 cgcctttgcg tgaggccaaa gcatattagc aagttcatga atgtcttgcg cgctttggat
     1381 actctcggat taacccctga cttttatgta atatgggatt ctttaccata ttcgtttata
     1441 gtcgattggt tcatccctgt tggtgatatt gctgatgtca ctgacaagca gagaagcatc
     1501 gaccagtact gggaagtacg ggacgtatgc ttttctcttg agtatacaag ggaatatttt
     1561 aatcggcaat acgtgaagtg ttatacgagg tggaagagcg aggttccgcc aacactgaac
     1621 ggtatgtatt ggttggatca gaacgtgccc tctaatgaga ccacactctt tagagcgatt
     1681 gatgctgctt cgatcgtact caaattttga aaggaggccc aaatatggcc atcacttcat
     1741 ccttcgactt tcataacact actgcaagct caacatcttt gagtttggta gctctgggtc
     1801 ccaacagtgg gaactacgct atgaaaggcg atgactcagc aacaatggtg acatactcga
     1861 acaacacaac tgatcgtccg aattcggaga tctgtacgag aaagtcccgc acggtaccta
     1921 gaattgacac atccgccaat atcatgtatc caggacctgt tcctggtggc gttatattct
     1981 ctaacgagtt atgtaacgta tacatggtaa gaagctccga tgatcccaat tttaggattg
     2041 accttccgat tgttacatcg gttcaagtca gagttccgct gtctgaatat ataactgaca
     2101 gcgtgcttac cgagtgtttg tcgaggaacg taagtggatt cctcgatgca tcgggcaact
     2161 ggatattcac acgcttgatg cgtggttcag tccgccttta ttaatcccac ttaatatata
     2221 taaggaggct taatatgcgc gatctagtgc aactccgtaa tgacgtcatc gcaccggccc
     2281 tgcgaattga tgcggagata ctttcaacca ccccgactga ctttcagtcg aagaatgaga
     2341 tagcttatga aacactcata ggcacttggt attatatgtg gatggatata tcgcctgatc
     2401 ttggcgaacc attcttacaa ttaatatcca agaaggggtt gaggtttata tgccttgaag
     2461 cggcagctg
//
