# Supplementary material for: Hyperexpansion of RNA Bacteriophage Diversity
Source: PLoS Biol. 2016 Mar 24;14(3):e1002409. doi: 10.1371/journal.pbio.1002409 (PMC4807089; doi:10.1371/journal.pbio.1002409)
Supplement: S1 Dataset — (ZIP) [file pbio.1002409.s001.zip › EMM000.NT.rtf]

LOCUS       EMM000                  2478 bp    RNA     linear       25-AUG-2015
DEFINITION  EMM000.
ACCESSION   
VERSION
KEYWORDS    .
SOURCE      EMM000
  ORGANISM  EMM000
            Unclassified.
REFERENCE   1  (bases 1 to 2478)
  AUTHORS   Krishnamurthy,S., Janowski,A., Zhao,G., Barouch,D. and Wang,D.
  TITLE     Characterization of RNA bacteriophage Diversity and Biogeography
  JOURNAL   Unpublished
REFERENCE   2  (bases 1 to 2478)
  AUTHORS   Krishnamurthy,S., Janowski,A., Zhao,G., Barouch,D. and Wang,D.
  TITLE     Direct Submission
  JOURNAL   Submitted (25-AUG-2015) Microbiology, Washington University at St.
            Louis, 660 S. Euclid Ave, Saint Louis, Missouri 63110, United
            States
FEATURES             Location/Qualifiers
     source          1..2478
                     /organism="EMM000"
                     /mol_type="genomic RNA"
                     /note="Taxonomy: Viruses;unclassified ss-RNA viruses"
     CDS             340..810
                     /codon_start=1
                     /product="hypothetical protein"
                     /translation="MTIKLTSPVTGAVQNGFTSPTYTLTLDTAPSVNGVQMAVTAIGG
                     TQAGVTTHSTASPFTITVFRPNQLRILPPANPVTGLLKSVPKNTYKVVTRKGAKVSAN
                     GQSANCLIVTTFDVFAGQDTFSKAEVLAAISAHIGALNQIAAGLGDLTTTGILS"
     CDS             825..1142
                     /codon_start=1
                     /product="hypothetical protein"
                     /translation="MGDLCYMLFLSIGIIVLLICLQTLRVCVRSKRCSTLIYKLRRKV
                     LMLLASGSIYAYGNEWTWEVLLNSVVKLLTISSQLIILLEKLSSSLARVKSLMHEILS
                     QLH"
     CDS             836..2476
                     /codon_start=1
                     /product="replicase"
                     /translation="MLHVVPIDRYYSTVDLSTNVARLRTFEKMFNADLQVAPEGVDAA
                     SLWQHIRLRKRMDLGSTAELSSKAFDNFIAVNNSAGKVIIKLSPREIANARDFISTTL
                     VNGMYATNSLHSAPEGWLFDPKQLAMRYRFSNGAAIGSLQNQVSKYSSAVTCTRRALP
                     LIKLLRSYDNHLKSFDSEEVIRHSVVNGNQLGFVPKNESTMRTIATEPKDNMALQLAI
                     GDYFALCLRVSGIDITNQQQKNKDLALAGSLSGLFSTIDLSSASDFVTPQLVEALFPP
                     EWQHLMMCARSPKTAYGDIKGIKLNMMATMGNGFCFTLLTMICAALTYAASCYFSRNQ
                     CGKLDTNKYAIYGDDIICPTPVFNCLTHVLERAGLVVNRAKSFSDGCFRESCGGDFFN
                     GQDITPFYITTLETEASIYIAINKVIDWCCKTSHMLPNCLRFLYRLLTKPLFVPENMM
                     PDNGILYRHTRRNFRYLEPELVETLVDIPSTLQTKLVIGSLVSKEMRMELQYDIFDAP
                     ANVSEGPQWSVSVRANKPSYKISKGRITKGYTNGRVCT"
ORIGIN      
        1 attagatcag tctacaagct tgatgtcgaa tacgacttcg ctacagctgg gtggagtaag
       61 gccgtgaaat ctcctttatt taaagggttt ccatcaatta taacacctac gttgatagtt
      121 ggcgtatacg ataaaagacg tgatccgctc gcaaatatgc cagttccaga cattaggttt
      181 aaaatgccta gtgagatttc tgacaactgg ccaaataaat tggcaaattt attgtcaatc
      241 ttcgttaacg gccgatttgg ccgccgtacc aaattatcag atttgttgct gtactaatca
      301 gatatatttc ccttaacatt acagctaaga gtcttaatca tgactatcaa actaacatct
      361 cctgtaacgg gagccgttca aaatggtttc acatctccaa cgtacacttt gacccttgac
      421 accgcaccgt ccgtaaatgg agtgcaaatg gctgtcacgg cgataggtgg tacacaagct
      481 ggggtgacga cgcattcaac tgcatcgccg tttaccatca ctgtgttccg gcctaatcag
      541 ctgcgaatcc tgccaccagc aaatcctgta acaggtttgt tgaagtcagt ccccaaaaat
      601 acatataaag ttgtcacaag aaaaggtgct aaggtgtcgg ccaatggcca atccgcgaac
      661 tgtttaattg taactacttt tgatgtattc gctggtcaag atacttttag taaagctgaa
      721 gtattagctg ctataagtgc gcacattggt gcgttgaatc agattgcagc cggtttaggt
      781 gatttaacca caactggtat tctttcttaa ttttgtcttc tcaaatgggt gacttatgtt
      841 acatgttgtt cctatcgatc ggtattatag tactgttgat ttgtctacaa acgttgcgcg
      901 tttgcgtacg ttcgaaaaga tgttcaacgc tgatttacaa gttgcgccgg aaggtgttga
      961 tgctgctagc ctctggcagc atatacgctt acggaaacga atggacttgg gaagtactgc
     1021 tgaactcagt agtaaagctt ttgacaattt catcgcagtt aataattctg ctggaaaagt
     1081 tatcatcaag cttagcccgc gtgaaatcgc taatgcacga gattttatct caactacatt
     1141 agtaaatggc atgtatgcca ctaattcact acattccgca ccagaggggt ggttatttga
     1201 ccctaagcaa cttgctatga ggtaccgttt ttcaaatggt gccgccattg gatctttgca
     1261 gaaccaagtt agcaagtatt cttctgcagt aacatgcact agacgcgctc tgccattgat
     1321 taaactatta cgtagttatg acaaccacct aaaatctttc gattctgaag aggtcatacg
     1381 tcactccgta gtcaatggaa atcagttagg ttttgtacct aagaacgaga gtacaatgcg
     1441 cacaatagca acagaaccaa aagataacat ggccttacaa ttggctattg gtgattattt
     1501 tgctctttgc ttacgtgtat ctggtataga tatcacgaat caacaacaaa agaataagga
     1561 cttggcatta gccggatctt tgtctggatt attttctact atagatttat cctcggcgtc
     1621 agattttgtg acaccacagt tagttgaagc gttgtttccc cctgaatggc agcatctcat
     1681 gatgtgtgct aggtcaccga agactgctta tggtgatatc aaggggataa agttaaacat
     1741 gatggcgaca atgggtaatg gtttttgttt tacattactc actatgatat gtgctgcatt
     1801 aacatacgca gcttcatgtt attttagtcg caatcaatgc gggaaattgg atactaataa
     1861 gtatgcaatt tatggggatg atataatttg tcctactcct gtttttaatt gtttaacaca
     1921 tgtactcgaa agagctggtt tagttgttaa cagagctaaa tctttctctg atggttgttt
     1981 tcgtgaaagt tgtggtggtg atttctttaa tgggcaagac ataacgccct tttatatcac
     2041 tacactagaa accgaagcaa gtatatatat cgcaattaat aaagtaatag actggtgttg
     2101 taaaacaagc cacatgttac ctaattgttt gcgtttcttg tataggttac taacgaaacc
     2161 attattcgtt cccgaaaata tgatgccaga taatggtatc ttatataggc acacacgtag
     2221 aaacttccgt tatctcgagc cagagcttgt agaaacacta gtagacatcc cgtctacact
     2281 acaaactaaa cttgtgatag gaagtttggt atcaaaagag atgcgtatgg aattacaata
     2341 cgatatcttc gatgcacccg ctaacgtgag tgaaggtccc caatggagtg taagtgttcg
     2401 ggcaaataag ccttcttaca aaatttccaa agggcgtata accaaaggtt atacaaacgg
     2461 cagagtgtgt acgtagtc
//
