# Supplementary material for: Hyperexpansion of RNA Bacteriophage Diversity
Source: PLoS Biol. 2016 Mar 24;14(3):e1002409. doi: 10.1371/journal.pbio.1002409 (PMC4807089; doi:10.1371/journal.pbio.1002409)
Supplement: S1 Dataset — (ZIP) [file pbio.1002409.s001.zip › EMM001.NT.rtf]

LOCUS       EMM001                  1193 bp    RNA     linear       25-AUG-2015
DEFINITION  EMM001.
ACCESSION   
VERSION
KEYWORDS    .
SOURCE      EMM001
  ORGANISM  EMM001
            Unclassified.
REFERENCE   1  (bases 1 to 1193)
  AUTHORS   Krishnamurthy,S., Janowski,A., Zhao,G., Barouch,D. and Wang,D.
  TITLE     Characterization of RNA bacteriophage Diversity and Biogeography
  JOURNAL   Unpublished
REFERENCE   2  (bases 1 to 1193)
  AUTHORS   Krishnamurthy,S., Janowski,A., Zhao,G., Barouch,D. and Wang,D.
  TITLE     Direct Submission
  JOURNAL   Submitted (25-AUG-2015) Microbiology, Washington University at St.
            Louis, 660 S. Euclid Ave, Saint Louis, Missouri 63110, United
            States
FEATURES             Location/Qualifiers
     source          1..1193
                     /organism="EMM001"
                     /mol_type="genomic RNA"
                     /note="Taxonomy: Viruses;unclassified ss-RNA viruses"
     CDS             270..1193
                     /codon_start=1
                     /product="maturation protein"
                     /translation="MHRSYLTSFDYYLNSSGVLSSGFSQIPLYGTDVYSSTTSKNWRD
                     KIAKHKDASTPYINRRVVSSTHQPLWSVRGPWPFYNSDFSVNFSELPLFRPLPTGAAR
                     TFRDTVLADIPKISHCDTIANDKYFGNLKKEIAYFNELVPIGEYKELIRLMEELFHLI
                     HGLLTLNMHEIYHVFVKKDTKNRAHVLADFWLNFSFAISPLIGDIQSAAENVARYVDN
                     PASARVNGHNKEQLSGVQLMKFTDLLFGTQTSVVSSYANYTISRESFVDVRYASAIKF
                     QLHFMDSILEPTKLFQSQMANIASAAWELVPF"
ORIGIN      
        1 actacgtaca cactgtaaga ctagagcgaa tctttagttt tgaacagacc aaaaactgtt
       61 taagataaag tcatcggtgg ctcggtgcaa cgccttttgg gacgtgcgtt taaccccgca
      121 gtagtgcgtt atactagtcg tatttcacta ccttctttga cgcctgctag tgtgtacgcc
      181 agtgatcatg catagaacat ttttgaagtg ttctatgttt gctcattgtc ttcgtaatat
      241 attttattaa aacactatac gagatcaata tgcatagatc atacttgacg tcattcgact
      301 attacttaaa tagttcaggt gtcttgagta gcggttttag ccaaatacca ttgtatggta
      361 ctgacgtcta cagttctact acgtcaaaaa attggcgtga taaaattgct aaacataaag
      421 acgctagtac gccttatata aataggcgtg ttgtaagttc aactcatcaa ccactatgga
      481 gtgtaagagg gccttggcct ttttacaata gtgatttttc agttaatttc tcggagctgc
      541 cactcttcag gcctttgcct acaggtgcag cacggacttt ccgagataca gttttagcag
      601 acattccaaa gatatcacat tgcgacacaa ttgcaaatga taaatacttt ggtaacctca
      661 aaaaggagat tgcctacttt aacgaacttg tgcccattgg ggaatataag gaattaatcc
      721 gccttatgga agaattgttc catttaatac atgggctact cacactcaat atgcacgaaa
      781 tatatcatgt cttcgtcaaa aaagatacga agaatcgagc gcatgttcta gccgattttt
      841 ggctaaattt ttcgttcgct atatctcctt taattggcga tattcaaagc gctgcggaga
      901 atgttgcacg ttatgtcgat aacccagcat ctgctcgagt taacggtcat aataaagagc
      961 aactttcagg cgtacagtta atgaagttta ccgatctttt gttcggcacg caaactagtg
     1021 ttgttagcag ttatgccaat tacactattt cacgtgaatc attcgttgat gtacgttacg
     1081 cttctgcaat caagttccaa ttacatttta tggactcgat tttagaacct actaaattgt
     1141 ttcaatctca aatggctaat atagcttcag ctgcttggga actggtacct ttt
//
