# Supplementary material for: Hyperexpansion of RNA Bacteriophage Diversity
Source: PLoS Biol. 2016 Mar 24;14(3):e1002409. doi: 10.1371/journal.pbio.1002409 (PMC4807089; doi:10.1371/journal.pbio.1002409)
Supplement: S1 Dataset — (ZIP) [file pbio.1002409.s001.zip › EMM002.NT.rtf]

LOCUS       EMM002                  1061 bp    RNA     linear       25-AUG-2015
DEFINITION  EMM002.
ACCESSION   
VERSION
KEYWORDS    .
SOURCE      EMM002
  ORGANISM  EMM002
            Unclassified.
REFERENCE   1  (bases 1 to 1061)
  AUTHORS   Krishnamurthy,S., Janowski,A., Zhao,G., Barouch,D. and Wang,D.
  TITLE     Characterization of RNA bacteriophage Diversity and Biogeography
  JOURNAL   Unpublished
REFERENCE   2  (bases 1 to 1061)
  AUTHORS   Krishnamurthy,S., Janowski,A., Zhao,G., Barouch,D. and Wang,D.
  TITLE     Direct Submission
  JOURNAL   Submitted (25-AUG-2015) Microbiology, Washington University at St.
            Louis, 660 S. Euclid Ave, Saint Louis, Missouri 63110, United
            States
FEATURES             Location/Qualifiers
     source          1..1061
                     /organism="EMM002"
                     /mol_type="genomic RNA"
                     /note="Taxonomy: Viruses;unclassified ss-RNA viruses"
     CDS             150..1061
                     /codon_start=1
					 /product="replicase"
					 /translation="MWFQLAIGRFISTSLLSVGLDISKQQEVNRSYAMLGSKFSAQWK
                     DPFCTIDLSSASDFITMDLAKLVLPPDLFEVICMARSPHVYINDDCFLLNSVSTMGNG
                     FTFPLLTLICAAIVYASNPRLKRYGIDLHCAIFGDDIIVRRSVYNKTISLIKDCGLKV
                     NQDKSYASGLFRESCGYDCYDGKVITPFYIRSLSTPSEIHIAINQVLHWSSRHMLMDN
                     TLKYLFSLLNKKFLCKVPYRFNGDSGIKYPTVSKIFNVTYWTHKDELRERKNISSNLL
                     MFSLLSFGKSIEQSITGLTISKTNAMKY"
ORIGIN      
        1 ttaaaaatat aaagatattt tcaccaagtt tatggtcgga attagatgac cgtaagcagg
       61 cgatatctct agtaaatggg agtaggatta ctacggttag taaggatagc aaaatagatc
      121 gcgtcattgc ttgcgagccc actattaata tgtggtttca gcttgctatt ggcaggttta
      181 tttctactag tttgctaagt gttggccttg atatatcgaa acaacaagaa gttaatcgat
      241 cctatgctat gctcggaagt aaattctctg cacagtggaa agatcctttt tgtacgatag
      301 atttgtctag tgcctcggac tttattacta tggatctggc gaagcttgtc ttaccacctg
      361 atttatttga ggtgatatgt atggcaagaa gtcctcatgt ttatattaat gatgattgtt
      421 ttctacttaa ctctgtttca acgatgggca atggttttac ttttccattg cttaccctca
      481 tatgtgcggc aatcgtctat gcttcaaacc cccgtttaaa acggtacggt atagatttac
      541 attgtgctat attcggggac gatattattg ttcgtcgttc tgtttacaat aagactatat
      601 ctttaattaa ggattgtggt cttaaagtga atcaggataa gagttatgct tctggtttgt
      661 ttcgggaatc ttgtgggtat gactgttatg atgggaaggt gataacacct ttttatattc
      721 gcagtttgtc cactccttcc gaaatacaca ttgcgattaa ccaagtttta cattggtcta
      781 gtcgtcatat gctcatggat aatacattga agtacttgtt tagtttattg aataagaaat
      841 tcctttgtaa agtcccttat agatttaatg gtgatagcgg gattaaatac ccgactgtga
      901 gtaagatttt taacgttact tactggaccc ataaagatga gctacgtgaa cgtaaaaata
      961 ttagttctaa tttgttgatg ttttcccttt tatcatttgg taagagtata gaacagtcca
     1021 ttactggact gactatcagc aagacaaacg ctatgaaata t
//
