# Supplementary material for: Hyperexpansion of RNA Bacteriophage Diversity
Source: PLoS Biol. 2016 Mar 24;14(3):e1002409. doi: 10.1371/journal.pbio.1002409 (PMC4807089; doi:10.1371/journal.pbio.1002409)
Supplement: S1 Dataset — (ZIP) [file pbio.1002409.s001.zip › EMM003.NT.rtf]

LOCUS       EMM003                   976 bp    RNA     linear       25-AUG-2015
DEFINITION  EMM003.
ACCESSION   
VERSION
KEYWORDS    .
SOURCE      EMM003
  ORGANISM  EMM003
            Unclassified.
REFERENCE   1  (bases 1 to 976)
  AUTHORS   Krishnamurthy,S., Janowski,A., Zhao,G., Barouch,D. and Wang,D.
  TITLE     Characterization of RNA bacteriophage Diversity and Biogeography
  JOURNAL   Unpublished
REFERENCE   2  (bases 1 to 976)
  AUTHORS   Krishnamurthy,S., Janowski,A., Zhao,G., Barouch,D. and Wang,D.
  TITLE     Direct Submission
  JOURNAL   Submitted (25-AUG-2015) Microbiology, Washington University at St.
            Louis, 660 S. Euclid Ave, Saint Louis, Missouri 63110, United
            States
FEATURES             Location/Qualifiers
     source          1..976
                     /organism="EMM003"
                     /mol_type="genomic RNA"
                     /note="Taxonomy: Viruses;unclassified ss-RNA viruses"
     CDS             171..974
                     /codon_start=1
                     /product="replicase"
                     /translation="MSYDPSMTRGAIWFLPQWLGTQWGGAVASRRGKIRTTQGNRFTT
                     VAKTALTDRAIAAEPDINVFYQLAAGKSLKKRLRARTGWDMRMAQVIHGRVAREASVS
                     REFATLDLSNASDTVCKVLVKILLPHGWFEVLDALRSPKTLIENKWVVLEKFSSMGNG
                     FTFELETIIFAAIACCVAEAMQSPSELGKDVFVYGDDIIVRENLVSTLKPVLQFLGFE
                     LNEEKSFFGDDSFRESCGHDFLDGRPVRPYFLKELPNGPEDYIAIANGIH"
ORIGIN      
        1 cggccttcaa caagtcgccg gaacaggaac gtattgcgga tttcctttct gcagtgcgaa
       61 aaaagataga gagttggatc gggccccgcc ctccagagtt actggacggc cggtttgggc
      121 ccggagctac ggaaaccaag aaccgtggga agacttccat tcctcacaaa atgtcctacg
      181 acccgtcaat gacacgcggt gcaatatggt tcctgccgca atggctaggg acccaatggg
      241 gaggagcagt tgcctcccgc cgcggaaaga ttcgcactac ccaaggcaat cgtttcacaa
      301 cggtagccaa gacagcgctg acagaccggg ctatcgcagc cgagcctgac atcaatgtct
      361 tttaccagct tgctgctggt aagtcactca agaagcgcct tcgggcgcgt actgggtggg
      421 atatgcggat ggcacaagtt atccatgggc gggttgcccg tgaagcctct gtgtcaagag
      481 agtttgctac tctcgatctt tcaaatgcaa gcgataccgt gtgtaaggtc cttgtcaaga
      541 tcttgctccc ccacggatgg ttcgaggtgt tggacgctct tcggagccct aagacactga
      601 tcgaaaacaa gtgggtcgtg ctggagaagt tctccagcat gggtaacggt ttcacctttg
      661 aacttgagac aatcatcttt gcagcgatag cttgctgtgt ggcggaagcc atgcagtcgc
      721 cgtctgagct tggaaaggat gtcttcgttt acggggacga cattatagtt cgtgagaacc
      781 tagtgtcaac tttgaagccg gttcttcagt tccttgggtt tgagttgaat gaggagaaat
      841 ccttctttgg cgacgactct ttcagggaga gttgcgggca tgacttcctt gatggaaggc
      901 cggtccgccc ttactttctg aaggagttac ctaatggacc agaagactac atcgccattg
      961 cgaacgggat tcacgc
//
