# Supplementary material for: Hyperexpansion of RNA Bacteriophage Diversity
Source: PLoS Biol. 2016 Mar 24;14(3):e1002409. doi: 10.1371/journal.pbio.1002409 (PMC4807089; doi:10.1371/journal.pbio.1002409)
Supplement: S1 Dataset — (ZIP) [file pbio.1002409.s001.zip › EMS000.NT.rtf]

LOCUS       EMS000                  2751 bp    RNA     linear       25-AUG-2015
DEFINITION  EMS000.
ACCESSION   
VERSION
KEYWORDS    .
SOURCE      EMS000
  ORGANISM  EMS000
            Unclassified.
REFERENCE   1  (bases 1 to 2751)
  AUTHORS   Krishnamurthy,S., Janowski,A., Zhao,G., Barouch,D. and Wang,D.
  TITLE     Characterization of RNA bacteriophage Diversity and Biogeography
  JOURNAL   Unpublished
REFERENCE   2  (bases 1 to 2751)
  AUTHORS   Krishnamurthy,S., Janowski,A., Zhao,G., Barouch,D. and Wang,D.
  TITLE     Direct Submission
  JOURNAL   Submitted (25-AUG-2015) Microbiology, Washington University at St.
            Louis, 660 S. Euclid Ave, Saint Louis, Missouri 63110, United
            States
FEATURES             Location/Qualifiers
     source          1..2751
                     /organism="EMS000"
                     /mol_type="genomic RNA"
                     /note="Taxonomy: Viruses;unclassified ss-RNA viruses"
     CDS             61..963
                     /codon_start=1
                     /product="hypothetical protein"
                     /translation="MHKSIKFSANSLLWYKLVIEPVVSSAVALSASIVSNDIIMDNLL
                     KSSKEGKWFQGKARPYFKDSSGFVTDFGSNIYKREDCAVTDSVDDVIKYPNMKAFGQM
                     RYKLSYIDMLYMHDSSAARMGLYFNQLSTSLREVMHNVVPLSFVFDWFSSRVSLVQNL
                     QKKVLVPVEDWAITSSVKAEMENTRVWTRIGGYNKFTCRRPPPWNTVLLGYTGWWPQC
                     DLQPCASISPRYSVTTIVGFYEINEEAKRAEKFSYYYRIVDRKPMPVAPQDFDMPNRP
                     TIRALPDQGKLVTLSALIYTLTFK"
     CDS             979..1299
                     /codon_start=1
                     /product="hypothetical protein"
                     /translation="MIKRKASETSTSYANALGETALVGSRVEGVQRASILQFTVPVVD
                     ACDDCTIPQEVSVHVKIKVPEGFASTEITAALTRAVALIDLNYNASDLSAGPIELVID
                     DTVV"
     CDS             1444..2751
                     /codon_start=1
                     /product="replicase"
                     /translation="MKLNNFSNIVQTKSQSGKHTSKEVYNYLSQGFSMKPGYRNDRRL
                     VDALSGKYKNLIVETYYSEALKLRLARTIASIGTKVKTDKTIATDKDILDKFRETQVD
                     PVLGDHYSRLLAKSIKDLMYGFNYEKLKSELNDESRVKIITKGSSFPQEVAPVYDSCN
                     NHDSNAPLLELMQFGDEVLEPHFKEFRKLQRQTSYSDGKIVLVAKNYKTKRLITIGPR
                     SAVDRQHYVSTALINHVHGRSKALCKGVGVSKNRYASHIVQFVRQDLQHELLAQEMST
                     IDLSSASDRIYKSLIKLVWPELHDLGLFPDEVTTPDGENIKLTCIGTQGYPLTFSIMS
                     IIIACIVRSVRVNRPPLFGAPINRNIISSNYGDDIIIPTSDFNEVYTALESLGLKVNT
                     DKTFRGCDGFLESCGIDVIIYPDGVKSIITPIHLRGLQDVDFIT"
ORIGIN      
        1 attggcgagc ccccaaatgt gtcttctttt ttaaatcaag aacacacagt tgtaggtctt
       61 atgcataaaa gcataaaatt ttctgcaaac agcttgttat ggtataaatt agtcatagaa
      121 ccggtcgtat cttcagcagt cgctttatca gcgtctattg tatccaatga tattatcatg
      181 gataatttac taaaatctag taaagaaggt aagtggttcc aaggtaaggc aagaccttac
      241 tttaaggatt ctagtggttt tgtaaccgac ttcgggtcaa acatatataa gagagaggat
      301 tgcgccgtca cagattctgt tgatgacgtt atcaagtatc ctaatatgaa agcttttgga
      361 caaatgcgtt ataagttatc ttatatagat atgctttaca tgcatgattc atcagccgct
      421 cgaatggggt tatattttaa tcaattgtcc acatcattac gagaggtaat gcataatgta
      481 gtacctctta gttttgtttt tgactggttt tcatccagag tctctttagt acagaacctt
      541 caaaagaagg ttcttgttcc tgtagaagac tgggcaatca cctcatccgt taaggctgag
      601 atggagaaca ctagagtatg gaccaggata ggaggctaca acaaatttac ttgtagacga
      661 cctccaccgt ggaacactgt tctactgggc tatacaggtt ggtggccaca atgtgaccta
      721 caaccctgtg ctagcatatc cccccgatat agcgtgacaa caatagttgg tttctatgaa
      781 attaacgaag aagctaagcg tgccgagaaa ttttcctatt attataggat agttgatcgt
      841 aagcctatgc ctgttgctcc gcaagatttt gatatgccta ataggcccac aataagagcg
      901 ctacctgacc aaggtaaact tgttacattg tcagcactca tttatacgct tacgtttaag
      961 taagcaaagg aaaatatcat gatcaaaaga aaagcaagtg aaacatcaac atcttacgca
     1021 aatgcgttag gtgagacagc cttagttggc tctagagtag aaggggtgca acgtgcatca
     1081 atcctacaat tcactgtacc agttgtagat gcttgtgatg attgtactat acctcaagag
     1141 gttagtgtac atgttaagat taaagttcct gaaggttttg cctctacgga aattactgca
     1201 gctctaacaa gagcagtagc attgattgat cttaactaca acgcaagtga tctatctgca
     1261 ggtcctattg aacttgttat agatgacaca gtggtttaat ttaacaattt taaccgctgt
     1321 ttttatctgt ataaaatccg ttgcagagaa tatccttttt gggacacaac gcaaggattc
     1381 agatgattcg tcaaacaagt gtcataaaag accagacaaa taaattatat cttaggagat
     1441 aaaatgaaat taaataattt cagtaatatt gtacaaacaa aatcacaaag tggtaaacat
     1501 acatctaaag aggtgtataa ttacttatct caaggtttca gtatgaaacc tggttaccga
     1561 aacgatcgaa gactagtaga tgccttatct ggcaaatata aaaatttaat cgtggaaacc
     1621 tactattcag aagcacttaa gttgcgttta gctagaacga tagcatccat tggaactaaa
     1681 gttaaaactg acaaaactat tgctactgat aaagatatat tggacaaatt ccgcgaaacc
     1741 caagtggatc ctgtcctggg agatcattac tctaggctac tagccaaaag tattaaagat
     1801 ttaatgtacg gatttaatta tgaaaaactt aaatctgaac ttaatgatga atctagagtt
     1861 aaaattataa ctaaaggatc atcattccca caagaagtag ctccagtata cgattcatgt
     1921 aataatcatg atagtaatgc accattgctc gaattgatgc aatttggtga tgaagtatta
     1981 gagccacatt tcaaggaatt ccgaaaactg cagcgtcaga ctagttattc tgatggtaaa
     2041 atcgttttag tagctaaaaa ctacaagaca aagcgattaa ttactatcgg acctagatct
     2101 gctgtagata gacaacacta tgtaagtact gctttgataa accatgttca tggtagatct
     2161 aaggcactat gtaaaggtgt tggagtttcg aagaatagat atgcaagcca tattgttcag
     2221 tttgttagac aagatctaca acatgaactt ttagcacaag agatgtcaac tattgaccta
     2281 tctagtgcgt ctgatcgaat ttataaaagt ttgatcaaac ttgtatggcc tgaattacat
     2341 gatttaggtc ttttccctga tgaggtaact accccagatg gtgaaaatat taaattaaca
     2401 tgtattggta ctcaaggata cccgctaact ttttctatca tgtctattat tatagcatgt
     2461 atagtcaggt cagttagggt gaataggcct ccgttatttg gagctcctat taatcgtaat
     2521 ataatatcct ccaattatgg agatgatatt attataccaa cttcagactt taatgaggtt
     2581 tataccgcac tcgagtcttt aggcttaaaa gttaatactg ataagacttt tagaggttgt
     2641 gatggtttcc tagagtcatg tggaattgac gtgatcatat acccggatgg tgtaaagagt
     2701 attattactc ctattcatct tcgaggtcta caagacgttg attttatcac a
//
