# Supplementary material for: Hyperexpansion of RNA Bacteriophage Diversity
Source: PLoS Biol. 2016 Mar 24;14(3):e1002409. doi: 10.1371/journal.pbio.1002409 (PMC4807089; doi:10.1371/journal.pbio.1002409)
Supplement: S1 Dataset — (ZIP) [file pbio.1002409.s001.zip › EMS001.NT.rtf]

LOCUS       EMS001                  3229 bp    RNA     linear       25-AUG-2015
DEFINITION  EMS001.
ACCESSION   
VERSION
KEYWORDS    .
SOURCE      EMS001
  ORGANISM  EMS001
            Unclassified.
REFERENCE   1  (bases 1 to 3229)
  AUTHORS   Krishnamurthy,S., Janowski,A., Zhao,G., Barouch,D. and Wang,D.
  TITLE     Characterization of RNA bacteriophage Diversity and Biogeography
  JOURNAL   Unpublished
REFERENCE   2  (bases 1 to 3229)
  AUTHORS   Krishnamurthy,S., Janowski,A., Zhao,G., Barouch,D. and Wang,D.
  TITLE     Direct Submission
  JOURNAL   Submitted (25-AUG-2015) Microbiology, Washington University at St.
            Louis, 660 S. Euclid Ave, Saint Louis, Missouri 63110, United
            States
FEATURES             Location/Qualifiers
     source          1..3229
                     /organism="EMS001"
                     /mol_type="genomic RNA"
                     /note="Taxonomy: Viruses;unclassified ss-RNA viruses"
     CDS             145..486
                     /codon_start=1
                     /product="hypothetical protein"
                     /translation="MHILDSLKGANIVGKAADSWLQWNFGFAPMYRDIIDAAEAVSKA
                     KNRNHKKRFAAKEKNNCFFHYLENLNVKVPIQVAFMSMILFLLSFRINSSLVMTIQLY
                     LVAKITTCLSS"
     CDS             910..1389
                     /codon_start=1
                     /product="hypothetical protein"
                     /translation="METQMSFSLTTPLTGGTVTGLTSPTYTLQESSGPTPKSKQYYVS
                     SLGGTQTGVAAHSVAKPFTISFIPPGKVKALGSPNPITGVIKSIPDNRYKLLTRKGMQ
                     PATDQTDRIGRMSTVWEIPAGAETYEPEEIRAMASAHIGALIDAIDGIVDTLVSGEA"
     CDS             1625..3163
                     /codon_start=1
                     /product="replicase"
                     /translation="MSKCVPDADMAKLASRTQEKFLASNERCLEIPTLLKGLNPHVIG
                     EARNFLESMLIANSDSGLYPDLPQLLRLWRHGPGSVTDSAATHFVQKAQARVVHCYPG
                     MERLTTMLLASTPRLALDALNSPRCIEVIPGNKYFEVPKNDEENRSCASEGSIPMAYQ
                     LATHAFLCMCLAKVGIRIGGNPLYETLQENKNKDSARVGSKDRDISTLDLSQASNFIT
                     LDLIKLVWPIGWWSWLKSIRAPTITMPDQSVHKLNMLSTMGCGYTFSVMTATIAALLY
                     GVNAVYGSKPRGMFFRKEWGVFGDDIICPRSLTNSVVTTLKSAGLVINMGKSHYLLDD
                     KFRESCGGDYFDGYDVTPFYLRGFANDPEIYVCLNKIIEHGSKNGFVFPNLYKTLTRS
                     LGGALHLVPQWEAPYSGLRYPGRISRYKCWDVVTPKVERRFKYKRRHLLLWLFIGGYL
                     SSPSKRPRDNPRVLRGMFTPRSRNGPTFELAHREMPNGYLTGADQSTGLFSTESDVEF
                     YFFV"
ORIGIN      
        1 cctattttgc gtgatagagc tatagcaaag ttgaatcgaa agcttatagc cgatacaggc
       61 gaattcaatt cgcttgtacc cataggtgaa cttcgtgacc ttagagggct ccttacagag
      121 tcatataaga acattaagtc acttatgcat attcttgact cccttaaagg agccaatatt
      181 gtgggtaaag ccgccgattc atggttacag tggaactttg gctttgcgcc aatgtaccga
      241 gacatcattg atgccgcgga agcagtctcc aaagctaaaa atcgtaatca taagaaacga
      301 tttgcagcta aagagaaaaa caactgcttt ttccattacc tagaaaatct aaacgtcaag
      361 gtacccatac aggtagcctt tatgtcgatg attttgtttc tgctgagctt tcgtataaat
      421 tcgtcgctgg ttatgactat tcagttatat ctagtggcga agattacgac ttgcttaagc
      481 agctaggttt tcaacctaag tttgctatac ctacgatttg ggcactatta ccctggtcgt
      541 ggctagcaga ctactttgct actacgggcg ggtggcttga cgatgtattt ttactcgacc
      601 cgcgacctct catctattac aatgagatta agcgcgttga agtaaagtac aagtcgttcc
      661 cccgctttga gctcgaagga gcgagtattg gttacaatcc atcatatttc gtttatgaag
      721 acaagacccc tgaactgggg tcagcgtata agtataaccg gatagtccat ccgactctac
      781 ttcgacgtgc cttccgcttt aaaacagcag acgaaatagc taagagctgg ttcactaagt
      841 ccctaaactt agcagctatt cttgctacaa agcataaata gctccctgtt tgggttattt
      901 cctttaacca tggagactca gatgagtttt tcattaacta cgccattaac gggtggtacc
      961 gtaactggct taacgtcacc aacttacaca cttcaggaat catctggtcc tacaccaaag
     1021 tcgaaacaat actatgtttc ttctttaggt gggactcaga caggtgtagc tgcgcattcg
     1081 gttgcaaaac cgtttacgat tagctttatt ccacctggga aagtaaaggc cctagggtct
     1141 ccaaatccga ttactggtgt tatcaagtca atacctgata atcgatacaa gttgcttacc
     1201 cgcaagggga tgcaacccgc gactgaccaa accgatagaa tcggtcgtat gagcaccgtc
     1261 tgggaaatcc cagccggtgc agaaacatac gagcccgaag agattcgagc tatggcctcc
     1321 gctcatatag gtgcattgat tgatgccatt gatggcatcg tcgatacact tgtgagcggt
     1381 gaggcttaag tcatgtgcga tccaacgggc tggtgcccgt ttgattggag tatcttttat
     1441 tattatttaa gttttttaat cgacatcctg tcgattgctt aaataacttt atggagttga
     1501 ccaatgataa cgtgtaagta tgctctttca caagcattaa tgcgtgattg tgaactcaac
     1561 gcccactcgc aaaaattgag tgaagcgaaa cggtttgcgc ttgaacattt gacaaaacaa
     1621 agcgatgtct aagtgtgttc ccgacgctga catggccaaa ctcgcatcgc gaacgcaaga
     1681 aaaattcctt gctagtaacg aacgatgttt ggagattcca accctattaa agggtttgaa
     1741 tccacatgtc ataggcgaag cccgaaactt tctggaaagt atgttaattg ctaactctga
     1801 ttctggccta tacccagatc tccctcagct cttacggctg tggagacatg gtccaggttc
     1861 agttacagat tcagcagcaa cacactttgt acagaaagct caagcacggg tggttcactg
     1921 ttaccctggt atggaacggc taacaacaat gctgctagcc tctacaccgc gactggcgct
     1981 tgatgcgctt aattcgccgc gttgtattga ggttatacca gggaacaaat actttgaagt
     2041 acctaagaat gatgaggaga acagatcttg tgcttccgaa gggtccattc ctatggctta
     2101 ccagttagct acgcatgcat ttttgtgtat gtgtttagct aaggtaggca ttagaatagg
     2161 gggaaacccc ttatatgaaa ctcttcagga gaacaagaat aaagattcag cgcgtgttgg
     2221 atccaaggat cgagatatct cgactttaga cctttcacaa gcctcgaact ttataactct
     2281 ggacctcatc aaacttgtct ggccgatcgg gtggtggtcc tggctcaaga gtatacgagc
     2341 cccaaccatc actatgcctg atcaaagcgt tcataagttg aacatgctat ccaccatggg
     2401 ttgcggttat accttttcgg taatgactgc aaccatcgct gcacttctct acggagttaa
     2461 tgcagtgtac ggctctaagc ctcgtggtat gttctttaga aaagaatggg gagtgttcgg
     2521 tgacgatata atatgtccac gttcacttac caatagcgtt gttacaactc tgaaatccgc
     2581 tggactcgtc atcaatatgg gaaagtccca ctatttactt gatgacaaat tcagggagtc
     2641 ttgtggaggc gattatttcg acggatatga tgtaactcct ttttatttaa gagggtttgc
     2701 aaatgatccg gagatatatg tttgcctcaa taaaattata gaacacggat ctaaaaacgg
     2761 attcgtgttt cctaatttat acaagacgct aaccagatct ctgggtggtg cactacatct
     2821 agtccctcaa tgggaagccc cgtattcggg gctacgttat cccggaagaa tttccaggta
     2881 taaatgttgg gatgtagtaa cacctaaagt tgaacgccgt tttaaatata aacggcgtca
     2941 cttgttgttg tggttattta ttgggggtta tttatcttcc ccatctaaaa gaccacgtga
     3001 caaccccagg gtacttcgcg gtatgttcac acctaggagc cgcaatggtc ctacgtttga
     3061 actagcgcat cgtgagatgc caaatgggta tctcacgggg gcagaccaaa gtaccggtct
     3121 gttttctacc gagtcagacg ttgaatttta cttcttcgtc taatttggac cggggccatt
     3181 aagacttgag cgtatgctct cgagtcgtgg tgtggtcggc gtctctcaa
//
