# Supplementary material for: Hyperexpansion of RNA Bacteriophage Diversity
Source: PLoS Biol. 2016 Mar 24;14(3):e1002409. doi: 10.1371/journal.pbio.1002409 (PMC4807089; doi:10.1371/journal.pbio.1002409)
Supplement: S1 Dataset — (ZIP) [file pbio.1002409.s001.zip › EMS002.NT.rtf]

LOCUS       EMS002                  2572 bp    RNA     linear       25-AUG-2015
DEFINITION  EMS002.
ACCESSION   
VERSION
KEYWORDS    .
SOURCE      EMS002
  ORGANISM  EMS002
            Unclassified.
REFERENCE   1  (bases 1 to 2572)
  AUTHORS   Krishnamurthy,S., Janowski,A., Zhao,G., Barouch,D. and Wang,D.
  TITLE     Characterization of RNA bacteriophage Diversity and Biogeography
  JOURNAL   Unpublished
REFERENCE   2  (bases 1 to 2572)
  AUTHORS   Krishnamurthy,S., Janowski,A., Zhao,G., Barouch,D. and Wang,D.
  TITLE     Direct Submission
  JOURNAL   Submitted (25-AUG-2015) Microbiology, Washington University at St.
            Louis, 660 S. Euclid Ave, Saint Louis, Missouri 63110, United
            States
FEATURES             Location/Qualifiers
     source          1..2572
                     /organism="EMS002"
                     /mol_type="genomic RNA"
                     /note="Taxonomy: Viruses;unclassified ss-RNA viruses"
     CDS             131..1063
                     /codon_start=1
                     /product="maturation protein"
                     /translation="MFLKLAPLAITAFWSPLTYWENTFPSNCITHVVSNVEIDQALAR
                     LRPRIDSLLDNVSIPNFLLELRELKTLGKLFSTKYANIASASGDKFLGINFGLLPLVR
                     DINTIKNLERSIDKFVDMWNGLASKGEIITYHTTMFNFVTEFTEIVPISGYYHTLNKT
                     CTSSAKMAIYVLPKQLPSNIKRKLKSRLSGFDSLSEVIWEAIPFSFVVDWFTNIGDLF
                     DADLEDLLVYDIVDGGYSLFNETRVTCTTRKDFFGIFEADLFPTEQFTSTYTRVKLHP
                     DRFSAFALKGKNWNLTTSFVSPHQAALAAALTYK"
     CDS             1073..1447
                     /codon_start=1
                     /product="hypothetical protein"
                     /translation="MAFASDIIIGTATFSASTIKSNSTVRGNPASDLDNPDNLTISHE
                     TASSGRVSSVVILDEGYVIPCNDTCGTAPALDKTRVLFKIQYDPATGPADLKIALTAQ
                     IAAMVAFVSDAANVIKLLNKEH"
     CDS             1482..2570
                     /codon_start=1
                     /product="replicase"
                     /translation="MIKMLLSRQARKDFIMNTLQSLGSVWILLANSFNVTPPSINTFN
                     KRLDGEHINFLVTILPSLGKDVDRSLTSGKLEVTSRFKLKRNTVLPVFLHELFIRAYN
                     KDGTLRCPDEIRCIRQLLLMFYKFEVDSDPEKDQEAFMSFVARDEEVKTSDWPSTIPA
                     IRSLVKSVLPDSPLDIRPHHSSGHTADRYSNSEKRYKRRFLPGLSTIYGPEYFFQNYS
                     HFLQWRKDNPYTISTPSARITCVPKDSRGPRVICMEPHERMFIQKGIMQLIYDHIETV
                     SPAKGYINFTDQMVNRRLAHEASISGRYATIDLKDASDMVSWDLVKLVFPISWIAALS
                     ATRSTHVKIGDLNHLLQKFAPMGSALCFP"
ORIGIN      
        1 tgctaagcct gtgtttccat aggcattaca tcgtcgataa ccgcttccac ctgagtcata
       61 aaaatgctca ctgtggaccc acaccatttc tggtgtacca agcacgtgaa attcattctt
      121 cgtagaagtg atgtttttaa aactagcacc gctcgcaatt accgcttttt ggtcacctct
      181 tacttattgg gagaatactt ttccctctaa ttgcataact cacgtagtga gtaatgttga
      241 gattgaccaa gccctagcac ggcttaggcc acgtattgat tcgcttctag acaatgtctc
      301 gataccgaat ttccttttgg aattacgtga acttaagacc ttaggaaagc tattttcgac
      361 gaaatatgcg aacatagctt ccgcaagtgg tgataagttt ttaggcataa actttgggtt
      421 attacccttg gttcgtgaca taaacactat caagaattta gaacgatcta ttgacaagtt
      481 tgttgatatg tggaatggtc tcgccagtaa aggtgagatc atcacatacc atactactat
      541 gttcaatttc gttacagaat tcactgagat cgttccgatc tcaggatatt atcacacact
      601 taataagacg tgtacatctt cagccaagat ggctatttat gtactcccaa aacaattacc
      661 ttctaatatt aagcgtaaat taaaatcgcg cttatctggc tttgatagcc tatcagaagt
      721 tatatgggaa gcgatacctt tttcgttcgt cgtcgattgg ttcaccaata ttggtgacct
      781 ttttgacgct gacttagagg atttgctcgt ctatgacata gttgatggtg gctactccct
      841 ctttaatgag acaagagtca catgtaccac aagaaaagat ttctttggta tatttgaagc
      901 tgatctgttt ccaacagaac agttcacatc aacttatact cgtgtgaagc ttcatcctga
      961 tcgtttctcc gcttttgccc taaaaggcaa gaattggaat ttaacgacta gttttgtttc
     1021 accgcatcaa gcagccttag cggccgcttt aacatataaa taaggagcct tcatggcatt
     1081 cgcatcagat atcattatcg gtacagcaac ttttagtgct agtacaatta aatcaaactc
     1141 tactgtgaga ggcaatcctg cctctgatct ggataatcca gataatttaa cgatctctca
     1201 cgagaccgct tcatcaggta gagtaagcag tgtagtcatc ttagacgaag gttatgttat
     1261 cccatgtaat gatacatgtg gtacagcacc agcgctagat aagacaagag ttttatttaa
     1321 gattcagtac gacccagcaa ctgggccagc tgatctcaaa atagctctta ctgctcagat
     1381 cgcagctatg gtcgcctttg taagcgacgc agctaatgtt attaaattgc tcaacaaaga
     1441 gcattaagta acatgatcta agatttatca acttacgttg aatgataaaa atgttattgt
     1501 cacgacaggc tcggaaggac ttcattatga ataccttgca aagcctagga tccgtttgga
     1561 ttctacttgc taacagcttc aatgtaacac caccctccat aaacaccttt aataaaaggt
     1621 tagatggaga acacatcaac tttctcgtaa cgatcctacc tagtcttgga aaagacgtgg
     1681 atagatcgtt gacttcaggt aaacttgagg taacatcgcg ctttaaatta aagcgtaaca
     1741 ctgttttacc agtgttctta catgagctct ttataagagc atataataag gatgggaccc
     1801 tcaggtgtcc tgatgagatt cgttgtattc gtcaactact acttatgttt tacaaatttg
     1861 aggttgattc tgatcccgaa aaggatcaag aggccttcat gagctttgtt gctcgtgatg
     1921 aagaagtgaa aacttctgat tggccttcaa ctataccagc aattcgttcg ctggtcaaat
     1981 ctgtgttgcc tgacagtcct ttggacatca ggccacatca tagtagtggt catactgctg
     2041 atcgttatag taatagtgaa aaaagatata aacgcaggtt tttgcctggg ctctcgacca
     2101 tttatggtcc agaatatttc tttcaaaact atagccactt tttacagtgg cgcaaggata
     2161 atccttatac tatatccacg ccatcggcaa gaataacgtg tgtgccaaaa gacagtcgtg
     2221 gtcctagagt gatatgtatg gaaccccatg aacgaatgtt cattcaaaag ggaatcatgc
     2281 aactcatcta cgatcacatt gaaactgtaa gccccgcaaa gggctatatc aatttcactg
     2341 atcaaatggt taacagacgg cttgcccatg aagcctcgat aagtggtcgc tatgcgacca
     2401 ttgatcttaa agatgcttca gatatggtta gttgggatct agttaaacta gtattcccaa
     2461 tttcgtggat cgctgcactt agtgcaactc gatcaacaca tgtcaaaatc ggcgacttaa
     2521 atcacttatt acagaaattt gcaccaatgg gttcagcttt atgctttcct at
//
