# Supplementary material for: Hyperexpansion of RNA Bacteriophage Diversity
Source: PLoS Biol. 2016 Mar 24;14(3):e1002409. doi: 10.1371/journal.pbio.1002409 (PMC4807089; doi:10.1371/journal.pbio.1002409)
Supplement: S1 Dataset — (ZIP) [file pbio.1002409.s001.zip › EMS003.NT.rtf]

LOCUS       EMS003                  2391 bp    RNA     linear       25-AUG-2015
DEFINITION  EMS003.
ACCESSION   
VERSION
KEYWORDS    .
SOURCE      EMS003
  ORGANISM  EMS003
            Unclassified.
REFERENCE   1  (bases 1 to 2391)
  AUTHORS   Krishnamurthy,S., Janowski,A., Zhao,G., Barouch,D. and Wang,D.
  TITLE     Characterization of RNA bacteriophage Diversity and Biogeography
  JOURNAL   Unpublished
REFERENCE   2  (bases 1 to 2391)
  AUTHORS   Krishnamurthy,S., Janowski,A., Zhao,G., Barouch,D. and Wang,D.
  TITLE     Direct Submission
  JOURNAL   Submitted (25-AUG-2015) Microbiology, Washington University at St.
            Louis, 660 S. Euclid Ave, Saint Louis, Missouri 63110, United
            States
FEATURES             Location/Qualifiers
     source          1..2391
                     /organism="EMS003"
                     /mol_type="genomic RNA"
                     /note="Taxonomy: Viruses;unclassified ss-RNA viruses"
     CDS             347..670
                     /codon_start=1
                     /product="hypothetical protein"
                     /translation="MIKRLQNPTSSNYRSNVGTDLFVGTRQEKGKTVSTFSAKMDQID
                     EEATLVTDESNEVEIVVKIKHNGVTPISAATYAELLHYVNLYGITGIETLEDGPIELD
                     MIDKA"
     CDS             812..2389
                     /codon_start=1
                     /product="RNA replicase, beta subunit"
                     /translation="MISSKTKQVTNKLSKSSKRAESKPTSGMDNGRRKTFTHNKTTDT
                     LSQSIVDDLKQDLSKLWNLKVPKLSDDSIVLQLGGKAPRTQLILANIVTKRIRHIRTL
                     ASIGGKIKTGQTLKSDDEIISDFLATQIEPILGDRYVDLLRSKITEVFKDFDYQAIAT
                     EVEKTLRRRYLTPGASWPPSPVPINGNPEVTANLLGLFHGAAVFTPEFHELVDTRTLF
                     VGVADAKISLVPKNFKTKRMISITSNKLIDQQYVIHLALRNYITSRSRDSRHIIQFDD
                     QTVQHSFLIDDYCTIDLSSASDRVYRKLLDRVWPEYMEVLGKYFPTTIMSPDGKSIYN
                     LTCIGTQGFPLTFTVMSIITGLIVESVAGYNGLAYPSANYGDDIILHKSDFNEVYVAL
                     EALGLKVNTAKTHQAENGFLESCGVDMFFSPDGRRYNVTPIHLRGYTHVEVVQFFTQL
                     TEVGLIEPHDAIRIMKTRKVMFFAFDHPHQTTEFHYNYSPANSDNNYYTESMLKTKVV
                     WNRSLFRHERRLPTIVQT"
ORIGIN      
        1 taaaagagaa tgggaatgta atggcgtggt tgagtatggg cattgggaaa agggcagtta
       61 cgtaggtgct actcaaatta gatataatgg agtaccagca cttaatacaa ccctattagc
      121 ctatggctat atatgggtta taaccgcaac tgaaacagta agtgaatccg atgaccaaat
      181 tggtatacgg aaaaactatg acagagtagt atataataat atagctagat ctgaatctgc
      241 tgttatcccc tgtaggtcct atgatcctgg ttcattagta accggtcaat gggtaactct
      301 ttcagctcta atatggagct cattaaaaat ataaggaatc attaaaatga ttaaaagatt
      361 acaaaacccg acatcgtcta attatagatc gaatgttgga acggacctat tcgttggaac
      421 gcgtcaagag aaaggcaaaa cggtttctac cttttctgct aaaatggacc aaatagatga
      481 ggaagctaca cttgtaactg acgaatctaa tgaggtcgaa atcgtcgtta agattaaaca
      541 taacggcgtg acgccaattt cagctgcaac atatgctgag ttactgcact atgtaaacct
      601 ttatggtatc acaggcattg agactctcga agatggccca attgaattgg acatgatcga
      661 taaagcatag ttatgcgtga tatagctcta gctcttctaa cgaagattat gccaatagct
      721 ataggtaaca ctaaaacagg atttgtttat agacttattc tgatcgccct gatatcaggg
      781 tcaattatac taaatccaaa ggaagtattc gatgatttca tcaaaaacca aacaagttac
      841 caacaaatta agcaaaagct cgaagcgagc agaatccaaa ccaacatctg gtatggacaa
      901 tggccgccgg aaaacattta cgcataataa aactactgat actctttccc agagtatagt
      961 agatgacctt aagcaagatt taagtaagtt atggaattta aaagttccta aactatcaga
     1021 cgatagtatt gttctccagt taggaggcaa ggcacctcgt acacaactta ttcttgctaa
     1081 tattgtaaca aaacgcataa gacatatcag aactctcgcc tctataggcg ggaaaattaa
     1141 gacgggtcag actttaaaat ctgacgatga aataatatct gattttctag ccactcaaat
     1201 agaacctata ttgggtgata gatatgtcga tcttttaaga tctaagatta ctgaagtttt
     1261 taaagacttc gattatcaag ctattgctac agaggtcgaa aaaacgcttc gaaggaggta
     1321 ccttacacct ggtgcatcgt ggcctccttc tccggtccct ataaatggta atcctgaagt
     1381 cactgcaaac ctacttggtt tgtttcatgg agcggcagta tttacgcctg aattccatga
     1441 attagttgat actaggacac tgttcgtagg tgttgctgat gcgaagatct cattagttcc
     1501 taagaacttt aaaacaaaac ggatgatatc aattacgtcg aataaattaa tcgaccaaca
     1561 atatgttatc catcttgctc ttagaaatta tataacttct aggagtagag attctcggca
     1621 catcatacaa tttgatgacc agactgtaca gcattcattc ctcattgatg actattgcac
     1681 catagatctt tctagcgctt ccgatagagt ttatcgtaag ttgctcgata gagtatggcc
     1741 agagtatatg gaggttttgg gcaaatattt cccaacaaca atcatgtctc cggacggcaa
     1801 aagtatatac aatttaactt gtataggtac ccagggtttt cctctgacat ttactgtcat
     1861 gagtattatc actggtttaa tcgtagaaag tgtagcaggc tataatggcc ttgcttatcc
     1921 ttcggcaaat tatggtgatg atatcatcct ccataaaagc gatttcaatg aagtttatgt
     1981 tgcactcgaa gcactgggtt taaaagttaa cacagctaaa actcatcaag ccgaaaatgg
     2041 ctttcttgaa tcttgcggtg ttgatatgtt cttctctcct gatggtagac gttacaatgt
     2101 gacgcctatt catcttcgtg ggtatactca cgtagaggta gtccaatttt ttacccagct
     2161 taccgaagtt ggattgatcg aacctcatga tgcaatccgc atcatgaaga caagaaaggt
     2221 gatgtttttc gcctttgatc atccacatca aactacagaa ttccattata attatagtcc
     2281 agctaactct gataataact attatacaga gtctatgctt aagaccaaag ttgtatggaa
     2341 caggtcgctc tttaggcatg aacgtaggtt acctactatt gttcaaacta t
//
