# Supplementary material for: Hyperexpansion of RNA Bacteriophage Diversity
Source: PLoS Biol. 2016 Mar 24;14(3):e1002409. doi: 10.1371/journal.pbio.1002409 (PMC4807089; doi:10.1371/journal.pbio.1002409)
Supplement: S1 Dataset — (ZIP) [file pbio.1002409.s001.zip › EMS004.NT.rtf]

LOCUS       EMS004                  1980 bp    RNA     linear       25-AUG-2015
DEFINITION  EMS004.
ACCESSION   
VERSION
KEYWORDS    .
SOURCE      EMS004
  ORGANISM  EMS004
            Unclassified.
REFERENCE   1  (bases 1 to 1980)
  AUTHORS   Krishnamurthy,S., Janowski,A., Zhao,G., Barouch,D. and Wang,D.
  TITLE     Characterization of RNA bacteriophage Diversity and Biogeography
  JOURNAL   Unpublished
REFERENCE   2  (bases 1 to 1980)
  AUTHORS   Krishnamurthy,S., Janowski,A., Zhao,G., Barouch,D. and Wang,D.
  TITLE     Direct Submission
  JOURNAL   Submitted (25-AUG-2015) Microbiology, Washington University at St.
            Louis, 660 S. Euclid Ave, Saint Louis, Missouri 63110, United
            States
FEATURES             Location/Qualifiers
     source          1..1980
                     /organism="EMS004"
                     /mol_type="genomic RNA"
                     /note="Taxonomy: Viruses;unclassified ss-RNA viruses"
     CDS             55..1827
                     /codon_start=1
                     /product="replicase"
                     /translation="MRQLCSYFYKLAIPFTDEQISYSADKFIEVDDEVAKAPIDFRFI
                     GELRDDISDHFCELNRVSYYDLLSACPPRPGNGTFSTKVALPFGSTTFRDSEASVVLS
                     TNKAEKFFVRRSTYHGVDPSASGFFKPYPAMPKGLANRYRFDDSVAGRLEYSNGSTSL
                     LGPRYRYIRKSHSVQRIWRSECFPLSEVLFVPKDSRGPRTIVREPYDGLLVQMAYFDW
                     MTSYLQKVTDGHIQFADQTLNQKLAWEGSLTGYWCTLDLKEASDRVSYNMTMILFKDC
                     PGITKLLEMYRTKTCILPDGRLHQLAKLAGMGSGLTFPTMSLWIYLSIVRAIVNSSSL
                     PYSDAKKLVYVYGDDIIVPTKYRAIAEAALSRVCLKINKTKSFSFGPFRESCGVDCLD
                     GNDVSPVRLKLSSADLSVTSDSIVVSGDFDRLSLERHARELVKAGLHQVANYIYKLLE
                     SRIGQRLPYIGTGSPALGRLTLLPSLCNPYVDTGIRSTRLSSLIECAPPHIQKKFDHR
                     YMVDSARCCIPISDEHEAYEDDYIHLSKHIRPKQVSWHTHLESNCLRIGTKNIHSVPR
                     SVRYVWTSRPKTSLCGELWLTPKN"
     CDS             149..685
                     /codon_start=1
                     /product="hypothetical protein"
                     /translation="MRLPKRLLISGLLGSYVMTFQTTFVNSTEFHTMIFCPHVPHALG
                     MVLSVPKLLYPSDPRLSEILKLRWFYPLIKLKNSLFVEAPIMVWILPLQDFSSRIQQC
                     QKVLLIDTGSMILLQVGWNTAMGLRVYSGPDIAIFARATLYREFGEANAFHYPKYSLS
                     LKTLEDLELSFESPTTAF"
     CDS             1067..1414
                     /codon_start=1
                     /product="hypothetical protein"
                     /translation="MQKNSSMSMGTISLSQRNIEQLLKQRYRVFVLKLIRRRALVLAL
                     FASHAALIAWMVTMFHLYASNFQVPIYPLLLTVLSSVGILIDFLLSVTLENLLKPGYT
                     KWLITFISYWKVE"
ORIGIN      
        1 ttcaattcta atggtagtct ccgaaaagac tatgatgtta tcgcttttta tgcgatgcgt
       61 caattatgtt cttacttcta taaacttgca attcctttta cggatgagca aattagctat
      121 tcagctgata aattcataga agttgacgat gaggttgcca aagcgcctat tgatttcagg
      181 tttattgggg agttacgtga tgacatttca gaccactttt gtgaactcaa cagagtttca
      241 tactatgatc ttttgtccgc atgtccccca cgccctggga atggtacttt cagtaccaaa
      301 gttgctctac ccttcggatc cacgactttc agagattctg aagcttcggt ggttttatcc
      361 actaataaag ctgaaaaatt ctttgttcgt cgaagcacct atcatggtgt ggatccttcc
      421 gcttcaggat ttttcaagcc gtatccagca atgccaaaag gtcttgctaa tcgatacagg
      481 ttcgatgatt ctgttgcagg tcggttggaa tacagcaatg ggtctacgag tttactcggg
      541 cccagatatc gctatattcg caagagccac tctgtacaga gaatttggag aagcgaatgc
      601 tttccattat ccgaagtact ctttgtccct aaagactcta gaggacctcg aactatcgtt
      661 cgagagccct acgacggcct tttagttcaa atggcgtatt ttgactggat gacatcatac
      721 cttcaaaagg taactgatgg tcatattcag tttgccgatc agacattgaa ccaaaagcta
      781 gcctgggaag gctcgcttac tggttattgg tgtactttag acttaaaaga agcaagtgac
      841 agggtgtcat ataatatgac gatgatcctt ttcaaggatt gtcctggcat tactaaactt
      901 ttagaaatgt atagaacgaa gacctgtatc cttccggatg gaaggttaca ccaactagca
      961 aaactagctg gtatgggttc tggtttaaca tttcccacaa tgtctttatg gatctatctt
     1021 tccattgtac gagctatcgt aaactcatct tctttgccat actccgatgc aaaaaaactc
     1081 gtctatgtct atggggacga tatcattgtc ccaacgaaat atcgagcaat tgctgaagca
     1141 gcgctatcgc gtgtttgtct taaaattaat aagacgaaga gctttagttt tggccctttt
     1201 cgcgagtcat gcggcgttga ttgcctggat ggtaacgatg tttcacctgt acgcctcaaa
     1261 ctttcaagtg ccgatctatc cgttacttct gacagtattg tcgtcagtgg ggattttgat
     1321 cgactttctc ttgagcgtca cgctcgagaa cttgttaaag ccgggctaca ccaagtggct
     1381 aattacattt ataagctact ggaaagtaga ataggacaaa ggctccctta tattggcact
     1441 ggaagccctg cgttaggacg acttacgttg ctcccatcgc tctgcaaccc ttatgttgat
     1501 actgggatcc gctcaacaag actcagtagt cttattgaat gtgctcctcc ccatattcag
     1561 aaaaagtttg accatagata tatggtcgat tcagctcgat gctgtattcc tatttctgat
     1621 gaacatgaag cgtacgaaga cgattatatt catctttcta aacacataag accaaaacag
     1681 gtgtcttggc atacccattt agaaagtaat tgtctccgta ttggtacaaa aaatatccat
     1741 agcgtacctc gttcagtcag gtacgtttgg acatctcgtc caaaaacttc actttgtgga
     1801 gagctttggt taacaccaaa gaactgaaca taagagggtg ttatcccttg gatgcaggtc
     1861 gtttttcttc gcgatggaag aaggaaaaag aaaagaaaga agatgaaaag aagcccactt
     1921 tttctccttt tcaacccaag tcaacttcct ctaccacggg gtcctcattc tcacctttta
//
