# Supplementary material for: Hyperexpansion of RNA Bacteriophage Diversity
Source: PLoS Biol. 2016 Mar 24;14(3):e1002409. doi: 10.1371/journal.pbio.1002409 (PMC4807089; doi:10.1371/journal.pbio.1002409)
Supplement: S1 Dataset — (ZIP) [file pbio.1002409.s001.zip › EMS005.NT.rtf]

LOCUS       EMS005                  1750 bp    RNA     linear       25-AUG-2015
DEFINITION  EMS005.
ACCESSION   
VERSION
KEYWORDS    .
SOURCE      EMS005
  ORGANISM  EMS005
            Unclassified.
REFERENCE   1  (bases 1 to 1750)
  AUTHORS   Krishnamurthy,S., Janowski,A., Zhao,G., Barouch,D. and Wang,D.
  TITLE     Characterization of RNA bacteriophage Diversity and Biogeography
  JOURNAL   Unpublished
REFERENCE   2  (bases 1 to 1750)
  AUTHORS   Krishnamurthy,S., Janowski,A., Zhao,G., Barouch,D. and Wang,D.
  TITLE     Direct Submission
  JOURNAL   Submitted (25-AUG-2015) Microbiology, Washington University at St.
            Louis, 660 S. Euclid Ave, Saint Louis, Missouri 63110, United
            States
FEATURES             Location/Qualifiers
     source          1..1750
                     /organism="EMS005"
                     /mol_type="genomic RNA"
                     /note="Taxonomy: Viruses;unclassified ss-RNA viruses"
     CDS             91..1116
                     /codon_start=1
                     /product="maturation protein"
                     /translation="MPTRVRSRSQHEGYRYPSYFPGTRPSRLPESSLSFYSKLIENRQ
                     PSFKVYGETQTTHYKTYGAYHYVQWSSFIDERVLYIIEGLPEDHIFYLHDCMRSLQLE
                     GKLNWSKLPTSSEYNLIMFLAEIDESILSLLNVFKDMSVGNFSYGVLPFIGELQAIGE
                     SFKKAVTWDGSYEDTQSFTWERSYAFPAWGQYRHISIDGKFIQRGKVYWPEGTEINRV
                     FDWIGLHPDLATCWDLVPLSFLVNYIIPVGKFLEEFRQGGWMKAIYIDGWESVKATIK
                     ETRSPYPGSTVTVAEYSPWTEYYRRSKIARVLQVPEPFDRWDPLRDWTDIAKAFTTFA
                     AKDLKIR"
     CDS             1121..1462
                     /codon_start=1
                     /product="hypothetical protein"
                     /translation="MANFSDFTLGTITFEGIGDGAYLSTTQDASDPLEGVTLRKVTNK
                     GNTSRLNISRYSEKDVTQPDNTDLRVRATVSISVVATDDFTPTELSALADEAAAFCTA
                     EHINDMLLGKV"
ORIGIN      
        1 aggatttgga caggtaaaga cctaatccac ctttacgtga aagcccttta tttccccgga
       61 aatttctttc cgttaaggat atctttgatc atgcccacca gagttcgatc ccgcagtcaa
      121 catgaaggtt atcgttaccc atcttatttt ccgggtacac gtccctcacg tttgcctgag
      181 agctcacttt cattttatag taagcttatc gaaaatcgtc aacccagctt taaagtttat
      241 ggggaaaccc agactacaca ctacaaaaca tatggtgcgt atcattatgt ccaatggtcc
      301 tcttttatag atgaacgagt tctctatatt atcgagggtc ttccagagga tcatatattc
      361 tacctccatg attgtatgcg ttcccttcaa ttagaaggta aacttaactg gtcaaaatta
      421 cccacgtcaa gtgagtataa tttgattatg tttcttgctg agattgatga gtcaattctc
      481 tcacttctca atgtctttaa agacatgtct gtcggaaact tttcatatgg cgtgcttccc
      541 tttattggtg agcttcaagc cataggtgaa tcgtttaaaa aggccgtcac atgggatggt
      601 tcttatgaag atacccaaag ttttacttgg gaacgttcat atgcctttcc agcatggggt
      661 caatatcgac atatctccat tgatggtaag tttattcaac gtggtaaagt ctactggccg
      721 gaaggcacag agattaaccg cgttttcgac tggatcggtc ttcatcctga tctcgctact
      781 tgttgggatc tcgtccctct ttctttcttg gttaattaca ttataccagt tggaaagttt
      841 ctggaagagt tcagacaagg aggttggatg aaggctatct atattgatgg atgggaatca
      901 gtaaaagcca cgattaaaga gacgcgatca ccctatccgg gtagcacggt cacagttgct
      961 gaatattcgc cttggactga atactatcgt cgatctaaaa tcgctcgagt tcttcaagtt
     1021 ccagagccat tcgacaggtg ggacccgctc cgtgattgga ctgatatcgc taaagccttt
     1081 acaactttcg ctgctaaaga ccttaaaatc cgttagtatc atggcaaact tttccgactt
     1141 tacccttggc accattacct ttgaaggtat aggtgatggg gcgtatctgt caacaacaca
     1201 agatgcttct gaccccttag aaggagtcac acttcgtaaa gttaccaata aaggtaacac
     1261 ttctcgtctt aatatttcac gttatagtga aaaagatgtt acacaacctg ataacactga
     1321 tttgcgcgtt cgcgctacag tctctatcag tgttgttgca acagacgact ttacgccgac
     1381 cgagttatca gctttagctg atgaagctgc tgcattttgt actgctgaac atatcaatga
     1441 catgctactt ggtaaagtct aactacccat tagccacgct tttgctgaat cttttgaatc
     1501 caacttaacg tttagcttac gagcggtcat gactgttcaa attaacacgt catatctttt
     1561 cagtcggtta gctaccgatt tagatctcga tatccgtacc acagattata ttgtcaagag
     1621 gcttaatgcc gaaggcatat ccatcttaac atctgtgctt cctcatctcg ataaagtttt
     1681 agtcctagct gtaacaattg ggagtttccc ttttgctgca gacttattgg attttacttc
     1741 tattcgacga
//
