# Supplementary material for: Hyperexpansion of RNA Bacteriophage Diversity
Source: PLoS Biol. 2016 Mar 24;14(3):e1002409. doi: 10.1371/journal.pbio.1002409 (PMC4807089; doi:10.1371/journal.pbio.1002409)
Supplement: S1 Dataset — (ZIP) [file pbio.1002409.s001.zip › EMS006.NT.rtf]

LOCUS       EMS006                  1679 bp    RNA     linear       25-AUG-2015
DEFINITION  EMS006.
ACCESSION   
VERSION
KEYWORDS    .
SOURCE      EMS006
  ORGANISM  EMS006
            Unclassified.
REFERENCE   1  (bases 1 to 1679)
  AUTHORS   Krishnamurthy,S., Janowski,A., Zhao,G., Barouch,D. and Wang,D.
  TITLE     Characterization of RNA bacteriophage Diversity and Biogeography
  JOURNAL   Unpublished
REFERENCE   2  (bases 1 to 1679)
  AUTHORS   Krishnamurthy,S., Janowski,A., Zhao,G., Barouch,D. and Wang,D.
  TITLE     Direct Submission
  JOURNAL   Submitted (25-AUG-2015) Microbiology, Washington University at St.
            Louis, 660 S. Euclid Ave, Saint Louis, Missouri 63110, United
            States
FEATURES             Location/Qualifiers
     source          1..1679
                     /organism="EMS006"
                     /mol_type="genomic RNA"
                     /note="Taxonomy: Viruses;unclassified ss-RNA viruses"
     CDS             221..1606
                     /codon_start=1
                     /product="replicase"
                     /translation="MVTNGSSYPQLLAPPIGGVNGNTAMLCAMAVGRDIYKSDFTVEN
                     VFKSCADGKFITVPKNYKTGRGITIASRTLVDEQQVISVALRDHVTLRSRNSNHIIQF
                     DDQTVQHKLLLEGYATIDLSSASDRVYRSMIEAVWPDFMLYFEKYLPESVITDDGRIV
                     DLTCIGTQGYPLTFTVMAIICGLIVEAVSLNTWPSSNYGDDIIIHESNFNEVYIALQA
                     LGLVINKNKTHKSSNGFVESCGMDIMFTRHGRRDITPVYLRGTTDVDVVQFFYQLCDT
                     ALISPDEAISIMDRLGTTFYAFEYEYQLTEFHFPFGVKTNIPKAVWDGNLKHYVCSVP
                     CIKEEISQIKGLSKIESSIVLELLYIESFVKSPKASYKTVRGPVKIAKQYDLFDIQDR
                     RLYNLYLILENAEVQVLNYDEIEEKYKISFKAINAYRFITSEMNRYSYSSYTAEFSID
                     FVQPTLQEFIE"
ORIGIN      
        1 acagaaagct agaattatca cagcgttacc gactaaaatt aaatcctcag ctccgatacg
       61 gagtgaaaat gaaacggctc aagcttttgt ggaaacacaa attgaacctg ttttaggtgt
      121 tcggttacga tctctattaa aatcacgaat atccgatgtt tttcatgact tcgattatga
      181 tgggttaaac caacaaatcg atgacgttga cagggttaaa atggtgacca atgggtcatc
      241 atatcctcaa ctattagcac caccgattgg tggtgtcaat ggtaatacag ctatgctttg
      301 tgcaatggct gttggaagag atatatacaa atcagacttt actgtcgaaa atgtatttaa
      361 atcctgtgcg gacggtaaat tcataaccgt cccaaaaaac tataaaaccg gaaggggtat
      421 tactatcgca tctagaacac ttgttgatga acaacaagta atttctgttg ctttacgaga
      481 tcatgttacc cttcggtcta ggaactcaaa tcatataata cagtttgatg atcaaactgt
      541 tcagcacaaa ctcctccttg agggttatgc tactattgat ttatctagtg cttcagatcg
      601 tgtatataga agtatgatag aggctgtgtg gcccgatttc atgttatatt tcgaaaaata
      661 tttacctgaa tcagttatta ctgatgatgg taggatagta gatcttacat gtatcggtac
      721 acagggttat ccactgactt ttactgttat ggcaattata tgcggattaa tagtagaagc
      781 agttagctta aatacatggc cctcttctaa ttacggagat gatattataa ttcatgaaag
      841 taattttaat gaggtctata ttgcattaca agctttagga ttggttatca ataaaaacaa
      901 gactcataag tccagtaatg gatttgttga gtcttgtggt atggatatca tgtttacaag
      961 acatggtaga cgtgacatta cacctgtgta ccttcgtggt actaccgatg ttgatgtcgt
     1021 ccagttcttc tatcaattgt gcgatactgc actcataagt cctgatgaag ctataagcat
     1081 catggatagg ttaggcacaa ctttttatgc ctttgaatat gagtatcagt taacagaatt
     1141 ccactttcct tttggggtta aaacaaatat cccaaaggcc gtttgggatg gtaatcttaa
     1201 acattacgtt tgtagtgttc cttgtattaa ggaagagatt agccaaatca aaggtctatc
     1261 taagatagaa agttcaatag ttttagaatt actctacata gagtcatttg ttaagtcgcc
     1321 taaggcttct tataaaactg ttagaggacc tgttaaaatc gctaagcagt acgacttgtt
     1381 tgacattcag gatcggaggt tgtataacct ttatttgatc cttgaaaacg ccgaagttca
     1441 agtgctaaac tatgatgaaa ttgaagagaa atataaaatc tcttttaaag ccattaacgc
     1501 ctaccgtttc attacttctg aaatgaatag gtatagttat agttcgtata ctgctgagtt
     1561 ctcgattgat ttcgttcaac caactctaca agagtttatt gaatagatcg gaagagcgtc
     1621 gtgtagggaa agagtgtaga tctcggtggt cgccgtatca ttaaaaaaaa aaaatagac
//
