# Supplementary material for: Hyperexpansion of RNA Bacteriophage Diversity
Source: PLoS Biol. 2016 Mar 24;14(3):e1002409. doi: 10.1371/journal.pbio.1002409 (PMC4807089; doi:10.1371/journal.pbio.1002409)
Supplement: S1 Dataset — (ZIP) [file pbio.1002409.s001.zip › EMS007.NT.rtf]

LOCUS       EMS007                  1535 bp    RNA     linear       25-AUG-2015
DEFINITION  EMS007.
ACCESSION   
VERSION
KEYWORDS    .
SOURCE      EMS007
  ORGANISM  EMS007
            Unclassified.
REFERENCE   1  (bases 1 to 1535)
  AUTHORS   Krishnamurthy,S., Janowski,A., Zhao,G., Barouch,D. and Wang,D.
  TITLE     Characterization of RNA bacteriophage Diversity and Biogeography
  JOURNAL   Unpublished
REFERENCE   2  (bases 1 to 1535)
  AUTHORS   Krishnamurthy,S., Janowski,A., Zhao,G., Barouch,D. and Wang,D.
  TITLE     Direct Submission
  JOURNAL   Submitted (25-AUG-2015) Microbiology, Washington University at St.
            Louis, 660 S. Euclid Ave, Saint Louis, Missouri 63110, United
            States
FEATURES             Location/Qualifiers
     source          1..1535
                     /organism="EMS007"
                     /mol_type="genomic RNA"
                     /note="Taxonomy: Viruses;unclassified ss-RNA viruses"
     CDS             40..843
                     /codon_start=1
                     /product="maturation protein"
                     /translation="MFQQTARGFRDIWKSSGGNRGSFGPKSVADHLLNTQFGWFPFVS
                     QLRSFYNLTSNLDKRIKQLRRDNGNWIRRGGVLYDHQADQELLYEQNSSAGLKPAVNL
                     QWQTPYGSVKMTRDLRHKVWFKGTFRYWIPGKTDSWEWKARALSLLYGARPSPSLVWE
                     LTPWSWLVDWCSNVGDVISNMDSRLYDNLAAKYAFLMGHVEETITYTGMNNYHTGPIT
                     CSWTSKLDSKQRTQAHPFGFSLSNPSFSVRQWSILAALGISKTWKSKNL"
     CDS             930..1283
                     /codon_start=1
                     /product="hypothetical protein"
                     /translation="MAFSDPQTITVNTVEKTLNRIKSDGTRSEYSQDDEDYKMVLSHQ
                     ESNDRTRRMIRIDQRKVAADPLTSVNEYKRLGVYLVIDEPEYGFSITEIDYVVQALSA
                     WLTTANVTKICGTQH"
ORIGIN      
        1 ttaggacaat tccttggtga aattaaggaa gtcccgcgca tgtttcagca aacagccaga
       61 ggtttccgag atatttggaa atctagtggc ggcaatcgag ggtcttttgg ccctaaatcg
      121 gttgctgatc atttgcttaa cacccaattt gggtggttcc catttgtatc ccaactcaga
      181 tcgttttaca atctgacatc aaatctcgat aaacgcatta aacaattgcg ccgagataat
      241 ggtaactgga tacgacgagg aggggtccta tacgaccacc aagctgatca agagcttctc
      301 tacgagcaga attcttctgc tggtctgaag cctgcggtca acttacagtg gcaaacacca
      361 tacggatcag tcaaaatgac tcgtgatttg aggcataaag tctggttcaa gggtactttc
      421 cgttactgga tacctggtaa aacagatagc tgggaatgga aagcacgagc cttgtccctt
      481 ttatacgggg caagaccttc accttctttg gtatgggaat taacaccgtg gtcgtggctt
      541 gtcgactggt gctccaatgt tggagatgtt atctccaata tggattcacg cttgtacgac
      601 aatcttgcgg ctaaatacgc ttttcttatg ggtcatgtgg aggaaactat tacctacaca
      661 ggtatgaata attatcatac cggacctata acttgttctt ggacttcgaa attagattcg
      721 aagcaaagga cacaagcgca tccgtttggt tttagtctgt ctaacccaag tttctcggtt
      781 agacaatggt cgattcttgc agctcttggt attagtaaaa cctggaaaag caagaatctt
      841 taatgtaggg tgggaattca cattgtctgg attgataacc aggctttagt ccatcctttt
      901 atatcattct tatttaggag ggttagccaa tggctttctc agacccacaa acaatcacag
      961 tgaacacagt cgaaaagact ctcaatcgga taaaatccga cggaacacgc tcagaatatt
     1021 cccaggacga cgaagattac aaaatggttt taagccatca agaatctaac gatcgtactc
     1081 ggcgtatgat tcgcattgac caacgtaagg tcgctgcaga tcctcttacc tcagtaaatg
     1141 agtataagag actaggcgtc tatctcgtta tagatgaacc agaatatggt ttctctatta
     1201 ctgagatcga ctatgttgtc caagcactta gtgcttggct aaccacagct aatgttacaa
     1261 aaatatgcgg tactcagcat taaaattgag tatcacttat aattgtacgg ggatggtgtg
     1321 ataaccatcc tcgattagtt gtgattatcg cggttgtttg atatgtggga atagtcctac
     1381 atatgagact gacatggctg gatagccacc tccttttatg gagggcctat gaaaagccac
     1441 gtaagagacc taactaagtt agctgttcac atctatagag atgcgacagc gaagtgctcc
     1501 gattcattcg atgcacgcga tctattaact attaa
//
