# Supplementary material for: Hyperexpansion of RNA Bacteriophage Diversity
Source: PLoS Biol. 2016 Mar 24;14(3):e1002409. doi: 10.1371/journal.pbio.1002409 (PMC4807089; doi:10.1371/journal.pbio.1002409)
Supplement: S1 Dataset — (ZIP) [file pbio.1002409.s001.zip › EMS008.NT.rtf]

LOCUS       EMS008                  1313 bp    RNA     linear       25-AUG-2015
DEFINITION  EMS008.
ACCESSION   
VERSION
KEYWORDS    .
SOURCE      EMS008
  ORGANISM  EMS008
            Unclassified.
REFERENCE   1  (bases 1 to 1313)
  AUTHORS   Krishnamurthy,S., Janowski,A., Zhao,G., Barouch,D. and Wang,D.
  TITLE     Characterization of RNA bacteriophage Diversity and Biogeography
  JOURNAL   Unpublished
REFERENCE   2  (bases 1 to 1313)
  AUTHORS   Krishnamurthy,S., Janowski,A., Zhao,G., Barouch,D. and Wang,D.
  TITLE     Direct Submission
  JOURNAL   Submitted (25-AUG-2015) Microbiology, Washington University at St.
            Louis, 660 S. Euclid Ave, Saint Louis, Missouri 63110, United
            States
FEATURES             Location/Qualifiers
     source          1..1313
                     /organism="EMS008"
                     /mol_type="genomic RNA"
                     /note="Taxonomy: Viruses;unclassified ss-RNA viruses"
     CDS             19..1311
                     /codon_start=1
                     /product="replicase"
                     /translation="MQRNRPTEKTPANKRLDVLFKSLSATWEINVRRKQDSYIVRSIT
                     GLKNEISNWPSIKIRRARTITSLGTKIKTSAPLRSDEDTLKEFIKTQQEPVLGTRYIN
                     LIRKHFKAVFANLDFQVALDQIADLNRIKIITNGSSYPPLMAPVISGPKGNIELMAAM
                     SVGKGIYLPDFDIRTVLTGLASGRITFVTKNYKTSRMITITNREIIDIQMVISDMLRD
                     YMTKRSLTSRHTIQFDDQTVQHAMLQNGYATLDLSSASDRVYRSLIQAVWPEFMEAFE
                     QYLPSTVLTPDGKIVNLTCIGTQGYPLTFTVMAIVCGLIVESVSMHKYPSANYGDDII
                     VHESEFNEVYIALQACGLVINKDKTHKSSDGFLESCGVDVMFTSNGSRVVTPIHLRGD
                     TDVDYIQFFNQLCEEEVIDVDDAISIMNKLKVNFYAFEY"
ORIGIN      
        1 aatccaaagg ataaaattat gcaaagaaat agaccaacag agaaaacacc cgcaaataaa
       61 agattagatg tattattcaa gagcctttcg gctacttggg aaataaatgt gcgtagaaaa
      121 caagattctt acatagtaag atctattact gggctcaaaa atgagatcag taattggccg
      181 tcgattaaaa ttagacgtgc cagaactatc actagtctag gtactaaaat taaaacatca
      241 gctccattac ggagcgatga ggatacactt aaagagttta ttaaaactca acaagaacct
      301 gttttaggaa ctagatacat caatcttatt cgtaaacact ttaaagcagt ttttgctaac
      361 cttgatttcc aggtagctct tgatcaaata gccgatttaa atcggattaa gatcataact
      421 aacggatcat catacccacc attaatggca ccagtcattt ctggaccgaa gggtaatata
      481 gagcttatgg cagcaatgtc cgtaggtaaa ggtatttatt taccagattt tgatattaga
      541 acagtgttaa ctggactagc atcaggtcgt attacctttg ttacaaaaaa ctacaagacc
      601 tcgcgcatga tcactattac taacagagaa atcattgata ttcaaatggt tatatctgat
      661 atgttacgtg actacatgac taagagatct cttacatcta gacatacaat acagtttgat
      721 gatcaaactg tacaacatgc gatgctccaa aatggatatg caacgcttga tttgtctagt
      781 gcttctgacc gtgtttaccg tagtttgatt caagctgtat ggcctgagtt catggaggcg
      841 tttgaacaat atctaccatc aacggtttta acaccagatg gcaagattgt taatttaacc
      901 tgtatcggaa ctcaaggcta tccactaact ttcacagtta tggccattgt ttgtggtctc
      961 attgttgaaa gtgtgtcaat gcataagtac ccgtctgcca attatggcga cgatatcatt
     1021 gttcacgaaa gtgaatttaa tgaagtatat attgcattac aagcatgtgg attagtaatc
     1081 aacaaagata agactcataa gtccagtgat ggatttttgg agtcttgtgg agttgacgtc
     1141 atgtttacca gtaatggttc acgtgttgtc actcctattc accttcgtgg tgatacggat
     1201 gttgattata tacaattctt taatcaatta tgtgaagagg aagtcataga tgtcgatgat
     1261 gctataagta tcatgaataa gcttaaggta aatttttatg cctttgaata tga
//
