# Supplementary material for: Hyperexpansion of RNA Bacteriophage Diversity
Source: PLoS Biol. 2016 Mar 24;14(3):e1002409. doi: 10.1371/journal.pbio.1002409 (PMC4807089; doi:10.1371/journal.pbio.1002409)
Supplement: S1 Dataset — (ZIP) [file pbio.1002409.s001.zip › EMS009.NT.rtf]

LOCUS       EMS009                  1221 bp    RNA     linear       25-AUG-2015
DEFINITION  EMS009.
ACCESSION   
VERSION
KEYWORDS    .
SOURCE      EMS009
  ORGANISM  EMS009
            Unclassified.
REFERENCE   1  (bases 1 to 1221)
  AUTHORS   Krishnamurthy,S., Janowski,A., Zhao,G., Barouch,D. and Wang,D.
  TITLE     Characterization of RNA bacteriophage Diversity and Biogeography
  JOURNAL   Unpublished
REFERENCE   2  (bases 1 to 1221)
  AUTHORS   Krishnamurthy,S., Janowski,A., Zhao,G., Barouch,D. and Wang,D.
  TITLE     Direct Submission
  JOURNAL   Submitted (25-AUG-2015) Microbiology, Washington University at St.
            Louis, 660 S. Euclid Ave, Saint Louis, Missouri 63110, United
            States
FEATURES             Location/Qualifiers
     source          1..1221
                     /organism="EMS009"
                     /mol_type="genomic RNA"
                     /note="Taxonomy: Viruses;unclassified ss-RNA viruses"
     CDS             391..834
                     /codon_start=1
                     /product="replicase"
                     /translation="MFSTMGNACTFPVESIGFLTVVLACVVTQRKLRPTVANLEKLSG
                     EVAVFGDDLVVPGDSRLLVTTALEALGFKVNTDKSYWIGRFRESCGVDSFNGVDVTPT
                     YWKGPCANKPASIASTVEVSNNFYKKWMLHTAQYVAKAIEGFPYP"
ORIGIN      
        1 gactacacta ctcgtccgct tctaagctcg tcgcagtccc aaagaccatc acaaagcccc
       61 gccttattgc ggcagagccc agtgagcatc agtggtgcca gcaaaacatc tggcactact
      121 tctgtcgtcg cgttgaggat acctggattt ctcgttttat cgcattccgc gatcaaacaa
      181 gaaaccaagc cctcgcacgt gacgggtccc gagagcgcaa cctcgccaca ctagatttat
      241 ctagtgctag cgaccgcgtc tcttgccact ttgtagggca gctcttcagg agcaatcctg
      301 atttgctgct tgcactacaa agcacacgta cccgtttcgt gtcgatgaaa tctatacccg
      361 ttacaagggt ccagacttca tcgtttgaga atgttctcca cgatgggtaa cgcctgcacg
      421 ttccctgttg agtctatcgg gttcttgact gtagtcctgg cttgtgttgt aacacaacgc
      481 aagcttcggc ctactgtcgc gaaccttgag aaactctcag gggaggtagc agtcttcggt
      541 gacgacctag tcgtccccgg agacagtcgg ctgttggtca ctacagcact tgaagcctta
      601 ggcttcaagg tcaacactga caagtcctac tggatcggaa gattcaggga atcttgcggt
      661 gtcgactctt tcaatggggt tgacgttacg ccaacctatt ggaaggggcc gtgtgccaac
      721 aaacctgcgt ccattgcgtc tactgttgaa gtatccaata acttctataa gaagtggatg
      781 cttcatactg cacagtatgt cgcaaaggcc attgaggggt ttccgtaccc ctagtttcaa
      841 tggatgcagg tgtctgtggt cttacttcct atgtaaagcc ggaaattcgg tcctatacga
      901 accgatataa cgagcattta caaaggtggg agtctttggt gccgatgtta gtaacatcga
      961 catcgaagac gccgatcaca gacgactccg cgctgcttca gtactttact gaaacgccag
     1021 acccctacgt catgtgggag tcaggtgtag cgcagagacc tcggatccgc ttgcggccga
     1081 ggtgggtacc gactacagac ttagtaactt cagactaagt ccgttgttgg gaagcagggt
     1141 gatggcggct actacccaag ttgggtgatg gccgccaaat aacccgtcag gaagagctgc
     1201 agtgctacga gtagtgtagt c
//
