# Supplementary material for: Hyperexpansion of RNA Bacteriophage Diversity
Source: PLoS Biol. 2016 Mar 24;14(3):e1002409. doi: 10.1371/journal.pbio.1002409 (PMC4807089; doi:10.1371/journal.pbio.1002409)
Supplement: S1 Dataset — (ZIP) [file pbio.1002409.s001.zip › EMS010.NT.rtf]

LOCUS       EMS010                  1218 bp    RNA     linear       25-AUG-2015
DEFINITION  EMS010.
ACCESSION   
VERSION
KEYWORDS    .
SOURCE      EMS010
  ORGANISM  EMS010
            Unclassified.
REFERENCE   1  (bases 1 to 1218)
  AUTHORS   Krishnamurthy,S., Janowski,A., Zhao,G., Barouch,D. and Wang,D.
  TITLE     Characterization of RNA bacteriophage Diversity and Biogeography
  JOURNAL   Unpublished
REFERENCE   2  (bases 1 to 1218)
  AUTHORS   Krishnamurthy,S., Janowski,A., Zhao,G., Barouch,D. and Wang,D.
  TITLE     Direct Submission
  JOURNAL   Submitted (25-AUG-2015) Microbiology, Washington University at St.
            Louis, 660 S. Euclid Ave, Saint Louis, Missouri 63110, United
            States
FEATURES             Location/Qualifiers
     source          1..1218
                     /organism="EMS010"
                     /mol_type="genomic RNA"
                     /note="Taxonomy: Viruses;unclassified ss-RNA viruses"
     CDS             28..1194
                     /codon_start=1
                     /product="maturation protein"
                     /translation="MVDIIIMTEIREVETLDTLEYENNYSGACYSMSTVDAVMKVTTV
                     QSNPPDHREKPEPLWMYPTTLTKQWTRIMNGGSTAKIQWSEYRCYTPYYHKYRRRALN
                     HGYVLYPPVITYPSQDTAIRKMVKELKGVNLSGYIGEYKETINVFVYAFGLLRDILRI
                     ARGKAPKYAIHEAWVTLTTKQKKISNLADAWLLNSFVLQPIVGDAVALLAIVERELNK
                     PIIQRLHSKETIQYTIDDDNASYFFDATHSVTVRTSSSVYVELENDSISGVTFGNPIE
                     AMNEGIPFSFVADWFTDWGDVLAGLDAFKGVIFHNGTYSRKVIIRSKGKTSDRLTAAG
                     YEVRKVPITEYEEHSRNVYSAPLAISLPRYKPSPSWTKLVTASALLTTVRRALY"
ORIGIN      
        1 tacagatttc gctgtacata actctacatg gtagatatta ttattatgac agaaatacgc
       61 gaagtagaaa cattagacac cctagagtat gaaaataact atagtggtgc ctgttattct
      121 atgtcaactg ttgatgccgt gatgaaagta actactgtgc agtcgaatcc gcccgaccat
      181 agggagaagc ccgagccttt atggatgtat cctacgacgt taacaaaaca atggactcgc
      241 atcatgaatg gtggctcaac agccaaaatt cagtggagcg agtatcgttg ttatacgccg
      301 tattatcata aatatagacg aagagcttta aaccatggtt acgtacttta tccacctgta
      361 atcacttatc cttcacagga tacagcgatt agaaagatgg ttaaagagct gaaaggtgta
      421 aacctttcag gatatatcgg cgagtataaa gaaaccataa acgttttcgt ttatgcgttc
      481 ggtttacttc gagatatatt acggattgcg agaggtaaag caccaaaata cgcgatacac
      541 gaagcctggg ttacattgac cacaaaacaa aagaaaatta gtaacctcgc tgatgcgtgg
      601 ttattaaact catttgttct tcaacctata gttggtgatg cagttgcatt actagctata
      661 gttgaacgtg aactcaataa acctattata caaagattgc actcgaaaga gacaattcag
      721 tatactatag acgacgataa cgcgagttat ttttttgatg ccacacacag cgttactgtt
      781 cgaacctctt cttcagttta tgttgaattg gaaaacgaca gtatctctgg tgtaactttc
      841 ggtaacccaa tcgaggctat gaatgaggga attcctttct catttgtagc agattggttt
      901 actgattggg gagacgtcct tgcagggctt gatgccttta aaggagtaat cttccacaac
      961 ggtacctaca gtcgtaaagt cattataaga tcgaagggta aaacctctga tcgacttaca
     1021 gctgcagggt atgaggtacg taaagtacct ataactgaat acgaagaaca ttctaggaat
     1081 gtatattcag caccgttagc tatctcttta ccgagataca aaccgagccc ttcatggacc
     1141 aagttagtta cggcttctgc cttgttaacg acagttcgaa gagcacttta ctaaccataa
     1201 caaccgtgct aagcacga
//
