# Supplementary material for: Hyperexpansion of RNA Bacteriophage Diversity
Source: PLoS Biol. 2016 Mar 24;14(3):e1002409. doi: 10.1371/journal.pbio.1002409 (PMC4807089; doi:10.1371/journal.pbio.1002409)
Supplement: S1 Dataset — (ZIP) [file pbio.1002409.s001.zip › EMS011.NT.rtf]

LOCUS       EMS011                  1161 bp    RNA     linear       25-AUG-2015
DEFINITION  EMS011.
ACCESSION   
VERSION
KEYWORDS    .
SOURCE      EMS011
  ORGANISM  EMS011
            Unclassified.
REFERENCE   1  (bases 1 to 1161)
  AUTHORS   Krishnamurthy,S., Janowski,A., Zhao,G., Barouch,D. and Wang,D.
  TITLE     Characterization of RNA bacteriophage Diversity and Biogeography
  JOURNAL   Unpublished
REFERENCE   2  (bases 1 to 1161)
  AUTHORS   Krishnamurthy,S., Janowski,A., Zhao,G., Barouch,D. and Wang,D.
  TITLE     Direct Submission
  JOURNAL   Submitted (25-AUG-2015) Microbiology, Washington University at St.
            Louis, 660 S. Euclid Ave, Saint Louis, Missouri 63110, United
            States
FEATURES             Location/Qualifiers
     source          1..1161
                     /organism="EMS011"
                     /mol_type="genomic RNA"
                     /note="Taxonomy: Viruses;unclassified ss-RNA viruses"
     CDS             29..652
                     /codon_start=1
                     /product="A-protein"
                     /translation="MTLGARIDKFVDTWNDVAGKQEILTYHTTIFDFEDVRTSTNDST
                     TQPLSILSECRSVAKLHIYIQPKTLPSNIRSSLKWSAFGFDKPGEVFWEAVPFSFVVD
                     WFTNVGEIFDADAKDLLLYDIVDAGTSLLNERRVTATFKHVGYLSAVEDYTFLPTEEI
                     ESTYERVKLHPSTLDALSVNNGPRWSLEFKAPSPHQAALGAALTQIL"
     CDS             713..1087
                     /codon_start=1
                     /product="hypothetical protein"
                     /translation="MAFTETITIDTVDFTTVAIKPTSTLRSNPLVGLSEGEDITISHE
                     TSKAGRVSSVVFIDYGHAIPCSDTCGTSASISKNRAQFKLSYDPLTDVADIKAELTDQ
                     ITVLRTFLNDPANIVKLLNKEH"
ORIGIN      
        1 acccctcgtt ggtgacattc aaaaaattat gacgttaggt gcgagaatcg ataagtttgt
       61 agatacgtgg aatgatgttg ctggaaagca agagattctc acgtaccata ctactatatt
      121 cgacttcgaa gacgtgagaa cgtccacgaa tgactcgacc acccaaccct tgtctatact
      181 gtcagaatgt agatcagttg caaaactgca tatttacatt caaccgaaga ctctgccttc
      241 aaatatacgt tccagtttaa agtggagcgc atttggcttt gataagcctg gcgaagtctt
      301 ttgggaagca gttccttttt catttgttgt cgattggttc accaatgttg gtgaaatttt
      361 cgacgctgat gcgaaggatt tactgcttta tgacatagtt gacgctggca cgtcgctctt
      421 aaatgagcga cgtgtcactg ccacgtttaa acacgtgggt tatctctctg cggtggaaga
      481 ttatacattt cttcctactg aggagattga gtcaacatat gaacgggtta agctacaccc
      541 ttccactcta gacgctctgt ccgtaaataa cggaccgaga tggtctttag agtttaaggc
      601 gcctagccct caccaggccg ctcttggagc ggccttgaca cagatcttgt agttccttaa
      661 ctatgagaaa agtgcctaag tggctaacca ccacatataa taggagcctt ctatggcatt
      721 tactgaaact attactattg atactgtcga ttttacgacg gtagcaatta aaccaacgtc
      781 aacgcttcga tccaaccctt tggttggatt gtcagagggt gaggatataa ctatctctca
      841 cgaaacctct aaagcgggtc gtgtctcatc tgtagtcttt attgattatg gccatgctat
      901 cccatgtagt gatacatgtg gaacatcagc cagcatctct aaaaacagag cccaatttaa
      961 actatcgtac gatcctttaa cggatgtagc tgatattaaa gctgagctta cagatcagat
     1021 cacagttctg agaacatttt taaatgatcc cgcgaatata gtgaagttgc tcaataaaga
     1081 gcactaaact acgcaatgca gtaatgcatt agaacaaccg gagcttaatc aactccttgc
     1141 gttgggtgat agaatcgata a
//
