# Supplementary material for: Hyperexpansion of RNA Bacteriophage Diversity
Source: PLoS Biol. 2016 Mar 24;14(3):e1002409. doi: 10.1371/journal.pbio.1002409 (PMC4807089; doi:10.1371/journal.pbio.1002409)
Supplement: S1 Dataset — (ZIP) [file pbio.1002409.s001.zip › EMS012.NT.rtf]

LOCUS       EMS012                  1109 bp    RNA     linear       25-AUG-2015
DEFINITION  EMS012.
ACCESSION   
VERSION
KEYWORDS    .
SOURCE      EMS012
  ORGANISM  EMS012
            Unclassified.
REFERENCE   1  (bases 1 to 1109)
  AUTHORS   Krishnamurthy,S., Janowski,A., Zhao,G., Barouch,D. and Wang,D.
  TITLE     Characterization of RNA bacteriophage Diversity and Biogeography
  JOURNAL   Unpublished
REFERENCE   2  (bases 1 to 1109)
  AUTHORS   Krishnamurthy,S., Janowski,A., Zhao,G., Barouch,D. and Wang,D.
  TITLE     Direct Submission
  JOURNAL   Submitted (25-AUG-2015) Microbiology, Washington University at St.
            Louis, 660 S. Euclid Ave, Saint Louis, Missouri 63110, United
            States
FEATURES             Location/Qualifiers
     source          1..1109
                     /organism="EMS012"
                     /mol_type="genomic RNA"
                     /note="Taxonomy: Viruses;unclassified ss-RNA viruses"
     CDS             595..1107
                     /codon_start=1
                     /product="replicase"
                     /translation="MEPHELMFVQKGLMQKIYRFIENDSPAKGYINFTDQRINRRLAH
                     QASVDGAYATIDCKDASDMVSWDLVKLVFPLSWIAALSATRSKYVQINGIQHQLQKFA
                     PMGSALCFPVEAILFWAISRMVCDEVWVYGDDIIVANKDAAKVISLLESYGFVINKDK
                     TLTTGPFRESC"
ORIGIN      
        1 aatcctttcc aaatgcgccg atcttcccaa atccaaagag ggataattcg taactactca
       61 cctacaccgc cggatgggat aaacatatcc tcccaagtct ttgtccaatg atatagctcg
      121 tttacaaatc tctggtacgg aatgtcctca aaccgtctct tatctgatat tcggataata
      181 ttgtagggaa tttaccaaac gcttctttca catccatttt tcgcccccta ttccaggcaa
      241 tgataatcat catccattaa taaatagaag acattaatat atattagttt tatcctttaa
      301 ataaactaaa ttatggatca agtttgggaa aatggtcgtg catcatcaag atcttgctct
      361 gcctgacgaa accacccctg tccgtcactc atcacatcag tttccagtgc gtaactatcc
      421 taccgagttc gtgcacgagc tcctttttcc tcgcttcttt tcccgatcga ttatttcttt
      481 caaagcgttc accacgcgaa agcgtggtac aaggataata tcctagtgaa atccacacca
      541 cctgccagaa taacgtctgt acctaaggac agtagaggcg aaagaataat atgcatggag
      601 ccacacgaac taatgttcgt gcaaaaaggc ttaatgcaga aaatctatcg cttcatagag
      661 aatgattccc ctgcaaaggg gtacattaac tttactgacc aaaggattaa tagacgtttg
      721 gcacatcaag catctgttga tggagcttac gctaccatcg attgtaaaga tgcctctgat
      781 atggtgagtt gggacctagt taaactagtg ttcccgcttt cgtggattgc ggccttgtcg
      841 gccacaagat ctaagtatgt tcagattaac ggtatacagc atcaattaca aaaatttgct
      901 cctatgggtt cagcattatg ctttcctgta gaggcgattt tgttttgggc tatctctcgt
      961 atggtctgtg acgaagtgtg ggtatacggc gatgatatca tcgtggcgaa taaagatgcc
     1021 gcgaaagtta tatcattact tgaatcttat ggttttgtca taaacaaaga caagactctc
     1081 acgacaggac cctttaggga gtcctgcgg
//
