# Supplementary material for: Hyperexpansion of RNA Bacteriophage Diversity
Source: PLoS Biol. 2016 Mar 24;14(3):e1002409. doi: 10.1371/journal.pbio.1002409 (PMC4807089; doi:10.1371/journal.pbio.1002409)
Supplement: S1 Dataset — (ZIP) [file pbio.1002409.s001.zip › EMS013.NT.rtf]

LOCUS       EMS013                 11089 bp    RNA     linear       25-AUG-2015
DEFINITION  EMS013.
ACCESSION   
VERSION
KEYWORDS    .
SOURCE      EMS013
  ORGANISM  EMS013
            Unclassified.
REFERENCE   1  (bases 1 to 11089)
  AUTHORS   Krishnamurthy,S., Janowski,A., Zhao,G., Barouch,D. and Wang,D.
  TITLE     Characterization of RNA bacteriophage Diversity and Biogeography
  JOURNAL   Unpublished
REFERENCE   2  (bases 1 to 11089)
  AUTHORS   Krishnamurthy,S., Janowski,A., Zhao,G., Barouch,D. and Wang,D.
  TITLE     Direct Submission
  JOURNAL   Submitted (25-AUG-2015) Microbiology, Washington University at St.
            Louis, 660 S. Euclid Ave, Saint Louis, Missouri 63110, United
            States
FEATURES             Location/Qualifiers
     source          1..11089
                     /organism="EMS013"
                     /mol_type="genomic RNA"
                     /note="Taxonomy: Viruses;unclassified ss-RNA viruses"
     CDS             357..821
                     /codon_start=1
                     /product="hypothetical protein"
                     /translation="MTIYQNSQWAKGVWPSEQAMLVCLPDNNNEFAIDDPEWFSLFTA
                     FLVAAKQNATEAFLVDLEDATKTVTIIKLRVNAFGLPIDATGIIMCTILGKANPGRCL
                     LALLESCAKAVALGTQSIDHTMIATKVYPYGFYTDEIAHRRFDTFKAYSYLL"
     CDS             830..1141
                     /codon_start=1
                     /product="hypothetical protein"
                     /translation="MPKFNNQSKRSQALLEQLASAVNDLNNDSKLLDADHKKILTVLN
                     TSRVAQISALCEQIFIKDDGTLDDIIYRCSGASIFPLESDSYGWIRGGLITRKGTIAF
                     G"
     CDS             1375..2256
                     /codon_start=1
                     /product="hypothetical protein"
                     /translation="MSEFTELLGQYKREGLDFCRCKPELLSFAFAALSFMEEDVGLLI
                     SLIFKGCKSRWWKSNNGAHFHGIVYHESLGYVHQVNRGTDGDSIRGKLRSWASDANIF
                     KTKLGAHKGFWKLAEKAKSFATEYLGYFDDLYFDGISQGAGVAPLVAFMYCDKDMKDT
                     QNALCSTYATPPCGNEDFAFLMMDLMSRVALRNHIWINPQDPIASKKLRNAHSILLNG
                     VDPVQKIYVLPDINKFDAFPLNLLNHSPSQYAASLNLWMNLDAEPVDTKVCKRPDIIY
                     DRADRCLLNLLIMVLGN"
     CDS             2266..2640
                     /codon_start=1
                     /product="hypothetical protein"
                     /translation="MGFEWITMGFIGYYFYKLYIKCIDAFSPKVRRALIIKNSESSPV
                     KGYVLITLDGSNWKKAFSYDSNFVKFSVADIVGKTERQLEETKRRVERDLIVKMQMGR
                     LVNDDEGLPKSAVNPVIEEVDV"
     CDS             2637..4418
                     /codon_start=1
                     /product="Polymerase"
                     /translation="MNVITSSPFDKKIKEIASKPRLGKPNFQVFPGVINDEAFCELST
                     RIVIKLSQIFPDEDWSPCLTVPGYWPSPRGGIATAHYWDLPKSYVKALKMMGELAYRN
                     RKVGSTSIKKTSNTSVPAFTTNLEYKKAIIDFWMDYGDDILETADKRGFEALLQLPYA
                     ITYAGTVGYRRQADSFKSLDVSGGRIRGYEWKARTVFDWTGTERTSDKTLHTSFSRKY
                     PYMQAQRSRQVAQLSQTVNLPNVFYYGQIQRGMFEFGNAVWKSHDGPTNARELDYPEF
                     SHTLKLDVKELDRNLHFDVLESLRQGYLAGGCHPRWIEHLRRCVHCPMLCYEDAQPYK
                     GWSWTYDPRKVMTDYKLHDYGMPSGFGGVAPEDKMAFTALIFSIFDDMNMFSRPAIEE
                     DMLTFLGNRTTFVRTKNNGDDTILNFKDSYIRGEFLARATKLGITIQEEERRFYLGQD
                     IVNLGNVLSSIPQLVNGIKNILVPEHEWGGRRRIAPGFGLIERNKYYTANPGWETAWS
                     TLNGTMREMGLLGLDDYISDGSNKENQPPMVMDMQNLNDILFTLNPDAINYKLAADDV
                     SKGLLDLYYLTYNEEESSRMNYLWEGK"
     CDS             4415..5236
                     /codon_start=1
                     /product="NTPase"
                     /translation="MSVKELTFSESTQMALSVTGQSSALRAGFSVARGDDDSESGILN
                     TWLAALKPNIALINKAIAARFVVEGDLPIPVGLTVVTGRAGSGKTRWLNEKLIPFVPE
                     AIDAKVIRIGEPGYFAPYTLNSLLGVLEAAVLASVNSGKPGAMMIDSLLGSWFDPSVT
                     RGFASGRGGASLGVPMLLQILGQFALAKGFRLITVLHPVFADPEVIGSGISGVSSLFV
                     NKDTNAYIVRDYDPLPDNATDESVFALSYRRKEFNFEGETAGDLSLLTRTLGDED"
     CDS             5450..7507
                     /codon_start=1
                     /product="hypothetical protein"
                     /translation="MAEKNEITQLNMNFKSLIPELGQESLVTTVTPGWKDTKLKIGVD
                     GTTSGITLRAFGKSMARTVTGDSQPFEVKRELFSEIITSLIGRQYGADRRINVRTGRF
                     NMLEIQYTTLMSVIDSVAGGSLNPDQRSALTLWIAVVLSDATQIVRWGGPIDIIVSRQ
                     TERILATMEMVHTEHAVWLYTEQYETRVKPGLMDLFDFLTSKVGYYDIRTIAERLYIA
                     WTGQQLEVRRLKNLFRSRQQQFELAIIYLLKGLPTVPDPLSSVVDLSEFLKISNFVSD
                     IDFSDGLARSPGSFAEARSFITTVRSIAASQYTKLEIVPTISLQKLFTVRTAAFKSGI
                     DSSELRDITLNYKGSETVRAGEMVTFFGDYKQWSEDPALSSALTTLTNGVLTKLRTIR
                     DIRLEAWSSKVDNMSDVSIYLEDSDDGKRIEELIRVMKAYALAASNWVTRDMKSWVYG
                     LLSPTYLNMSSSDAGFSMRGTTTNRPEVAVSLMLLDKEGEPYIGNPTPFYKSERMTYL
                     LASEDVHYRVIETPGNGEDVQSSIPMIMTQAIDIDGRTFTAPFHFPSVVAGSFPTTRA
                     TLTNLALISEVRNLTAQLNESLKMDELLTGSLIVPTLRDIARMAHDMFGEFVETEVLQ
                     FAASMTTVKKNFYKSYTTLNSINVLIAVCQFIEPELGDLLNTLFGFALAEPEYNRTIL
                     GVL"
     CDS             7504..9108
                     /codon_start=1
                     /product="hypothetical protein"
                     /translation="MITDRLWRAGPFRGGLLSDVKTLLSYNPSVVAQLEQPAGKELMN
                     VAATRWQSVNKGVDIKKSGITKEGHILFTLLNEAGADPVLAAKFVKSLTKVYATLTFS
                     PVKFDQLTRAKPFLIDMMGDVPLSTKVAKEITSIPNNEDTGVVYLEVACRSLIAANRN
                     VISRFYDEVEVQAVSSNVEMNVPIRMPYLAPSRFILIRSTSKSNELIAEHVPSSKVLA
                     ALISEDPLLVDAVIQIIGDYTVFRSEVNRRLWMAKHLLLANLGASRALWVRNGGILHT
                     SLTEAYLSAGDVHTIRSSFDGVFPRLIAPISSEISQSEWIRIGSSSRVLNVGLHKPDD
                     LWEFEIIAPEAIAELPVVNEKISWVLRTMSPHTGTMNVPFSFKQLELDSTSIRSIALV
                     AGDAFTNRKSAETTTKKPLEAAKKPANPPVLAQLPVDALNEDEQKIFEGMQDKYKAAQ
                     SSIDSVVANAVATQGPIKGKKRLQNYIDDLFANVKMDDTLANTIDGWNTQFTNGERAV
                     ARKLVAITASKAYNATYSNPKESINE"
     CDS             9101..9478
                     /codon_start=1
                     /product="hypothetical protein"
                     /translation="MNKVLFAVNYPYTPNQIDALIIVSNAKVKMPDEIVILPPYPEAS
                     LFKEGTAFYRTMDVLQDDLPEGIEAVEVSPESFLAIGTNNPNKPEIKPDDEIDEGMNA
                     QGFLKRPKKAETDFLTEESDDED"
     CDS             9468..10112
                     /codon_start=1
                     /product="Peptidase M15 Superfamily 3 (Muramoyl 
					 Pentapeptide Carboxypeptidase)"
                     /translation="MRIEDAHSELDSDKFGTLKAQPSEAVRIRPPSGRVKFTGFVRNL
                     SMGSILRRVDPSSKRMSSVDKLAILQNDDVRANYEYASSKLTDLMIGMEYVITSGFRT
                     KAENIDKGGQSTSDHLIGLAFDVAFGDYDATKSAFATIVSRTMTMKCVRQIIFENVRG
                     TTRGYHIHIGFYPPGEEGAVQSAMWYSRKANRGFVQISSINEIPSKGDFEDGSA"
     CDS             9937..10314
                     /codon_start=1
                     /product="hypothetical protein"
                     /translation="MYVVQRVGITFTLASILLVRKVPCSLRCGIHAKLIVDSSRLAAL
                     MKYQAKETSRMEARDIGSSFLASIAGKSEDERIHAMYARMMGLPLDDVRDIPTEAIIE
                     VVTAQGNESILNMVRSRDIYSSI"
     CDS             10351..10698
                     /codon_start=1
                     /product="hypothetical protein"
                     /translation="MEPVITAPLEVSREIITLICDTTQDDDDGFLSVSVSKGVVHVGT
                     KGIDITVFKSASRWCNVSLPEEYVVSVLIRDLKAYVRNAGNEIPRFINLGNLDFLPRL
                     RQKGKYAKRPRPS"
ORIGIN      
        1 cctcatacgt ttagtgtgag gtccccaaac tcgcttagag ctgggtggag tgttaacttt
       61 ctatgtcccg atgatggcgc gtacggcgat tagctggaaa cgttcgggag agtctgccgc
      121 acagtcagac ttcaaacagg tcgcttaggc ctgacatctg taacttacta ttgatgaggg
      181 tgtgtaatcc ctaagaatta cacgatttta aatgaaaggg ggaggcgtat gcttcctgat
      241 ttattgaaga atcttggtga gaacaagatt cagttaagta gtcgtgcctt ctgtgggtac
      301 gttattctag ctgtattagt gagtcagctg ataaccttta ttataggagg ctgtcaatga
      361 ctatctacca aaacagtcag tgggcgaagg gcgtttggcc aagtgaacaa gcgatgttag
      421 tctgtctacc ggataataac aacgaattcg caatcgacga cccagagtgg ttttccttat
      481 ttaccgcttt cttagtggca gcaaaacaaa acgcaaccga ggcgttcctt gtagacttgg
      541 aagacgcgac gaaaacagtc acaattatta aattaagagt gaatgcgttc ggactcccaa
      601 ttgatgcgac tggaatcatt atgtgtacga tattaggcaa agcgaatcca ggtaggtgcc
      661 tgctggcgct gctagaatcg tgcgcaaagg ctgtggcgtt aggaactcag tcaatcgatc
      721 acacgatgat tgcgacaaaa gtttacccgt atggtttcta cacggatgag attgcacatc
      781 ggagattcga tacatttaaa gcatattcat atttacttta ggaggaaaca tgccaaaatt
      841 taacaaccag agtaaacgga gtcaggcgct tctcgaacag ttagcctccg cggttaatga
      901 tctgaacaac gatagtaaac tgttggacgc agatcataag aagatactga ctgtacttaa
      961 tacgagtaga gttgctcaaa tctcagcact ctgcgagcaa atattcatta aagatgatgg
     1021 cacactggat gacattatct acagatgctc gggagcgtca attttcccgc tcgaatctga
     1081 ctcttatggt tggattagag gaggattgat taccaggaaa ggcacaatag ccttcggtta
     1141 acttcataac aaaggattaa caatgactga cttattgctt aagtatgata tagtgaataa
     1201 ctgtatgctt aagggagatt gtattggcga cttagtggta gtagaggtac cgaaggtact
     1261 tcacgcgata ttatttgcta agttgataag agccattctt acggattgct caaaattgag
     1321 attcgatcta gcaaaatcgg gcgctaactt taaaatgacg ataaggagaa ttaaatgagc
     1381 gaatttactg agcttttagg acaatataaa agagagggtc tggatttttg tagatgcaag
     1441 ccagaactgc tatcttttgc ctttgccgct ctttcattca tggaagagga cgtagggttg
     1501 ctgatatccc tgattttcaa aggatgtaaa tctcgctggt ggaaatctaa taacggagct
     1561 cactttcacg gtatagtgta tcacgagagc cttggatatg tacaccaggt aaatcgcggc
     1621 accgatggag atagtatccg tggtaagcta cgatcatggg ctagtgacgc taacatcttc
     1681 aagacgaagt tgggtgctca taaaggtttc tggaagcttg cggagaaagc gaaatcattt
     1741 gctactgaat atctgggtta tttcgacgac ttgtactttg atggaatatc tcaaggtgcg
     1801 ggcgttgccc ctttagtagc attcatgtat tgtgataaag acatgaagga tacgcagaat
     1861 gcactatgtt ccacatacgc cacaccaccg tgtggtaatg aggactttgc tttcctgatg
     1921 atggatctta tgtccagagt cgctctcaga aaccacatct ggattaaccc acaggatcca
     1981 atcgcttcga agaagcttag aaatgcgcac tcgatcctgc ttaatggggt agatccagta
     2041 cagaaaatat acgtactgcc ggacatcaac aagttcgatg cttttccgtt gaacctacta
     2101 aatcattccc cttcacagta tgcagcatca ctcaatctgt ggatgaattt ggatgctgaa
     2161 ccagtagaca ctaaagtgtg taaacgtcct gatatcatct atgatagagc tgatcgttgt
     2221 ctgcttaatc ttttaatcat ggtgcttggt aattaggggg aacatatggg tttcgaatgg
     2281 ataacaatgg gctttatagg ctactatttc tataagctct atattaagtg tatcgatgca
     2341 ttctctccga aggtgagaag agctcttata ataaagaatt ctgaatccag ccctgtaaag
     2401 ggatatgtat tgatcacatt agacggctct aattggaaga aggccttctc ctacgactct
     2461 aactttgtca agttcagcgt tgcggatatc gtcggaaaga ctgaacgtca gttggaggaa
     2521 accaaaaggc gcgtagagag agacttgatt gtcaagatgc agatgggtcg tttggttaac
     2581 gatgatgaag ggcttcctaa gtcagcagtt aatccagtga ttgaggaggt tgacgtatga
     2641 atgtcataac gtcttctcct tttgacaaga aaatcaaaga gatcgcttca aaaccaaggc
     2701 taggcaagcc taactttcag gtgtttccag gggttattaa tgatgaagcc ttttgcgaac
     2761 tatcaactcg catagtcatc aaattatctc agatattccc tgatgaagat tggtctccat
     2821 gtctcactgt gcccggttac tggccatcac ctcgtggtgg aatagcgacc gctcactact
     2881 gggatttacc taagtcttac gtgaaagcgt tgaagatgat gggtgaactc gcgtaccgca
     2941 acagaaaggt aggctccact tccataaaga agacaagtaa cacgtccgtt cctgccttta
     3001 ccactaattt ggagtacaag aaagcaatca tcgatttctg gatggattac ggagatgata
     3061 ttcttgaaac tgcagacaag cgcggttttg aggctttatt gcaactacct tacgcaataa
     3121 cttacgcggg aactgtaggt tatcggagac aggctgatag ctttaagtct ttagatgttt
     3181 ccggaggtag aatccgggga tatgagtgga aagcacgaac cgtattcgac tggacaggta
     3241 ctgagagaac tagtgacaaa acgttgcata catccttctc gaggaagtat ccgtacatgc
     3301 aagcgcagag atcccggcaa gttgctcagt tgagtcagac tgtgaatcta ccaaacgtat
     3361 tttactatgg gcagattcag agagggatgt ttgagtttgg taacgcagta tggaaaagtc
     3421 atgacggacc caccaatgct agagagttgg attatcctga attctctcat acgcttaagc
     3481 ttgacgtgaa agagttggac aggaatctac acttcgatgt gttggaaagt ttacgacaag
     3541 gctatcttgc tggaggatgc catccgagat ggatagaaca tctaagaagg tgtgtgcatt
     3601 gcccgatgct atgctacgag gacgcgcaac cctataaagg ctggtcgtgg acctacgatc
     3661 cgcgtaaggt aatgacggat tataagctac atgactacgg tatgccatca ggattcggag
     3721 gagtcgctcc cgaggataaa atggctttca cggcattgat cttttccata ttcgatgata
     3781 tgaacatgtt ttccaggcct gctattgaag aggatatgtt aacctttttg ggtaacagaa
     3841 ccacttttgt aagaacaaag aataatggag atgacactat actaaatttt aaggacagtt
     3901 atatccgagg agagtttctc gctagggcta cgaaacttgg gataactatt caggaggagg
     3961 agagacgatt ttatttggga caggatattg ttaatttggg caatgttctt tcttcaatac
     4021 cgcaattagt aaacggaatc aagaatattc ttgttccaga acacgagtgg ggaggccgac
     4081 gaaggatcgc cccggggttt gggcttatcg aaaggaacaa gtactacaca gcaaatccag
     4141 gctgggaaac ggcttggagt acgttgaatg gtactatgag agagatgggt ctattaggat
     4201 tagacgacta catatctgat ggctctaata aagagaacca accacctatg gtgatggata
     4261 tgcaaaatct gaacgatatc ttattcactc tcaatccaga tgcgataaat tataaactcg
     4321 cggcggatga tgtatctaaa ggtcttctag acttgtatta tctaacatat aacgaagagg
     4381 agagttcacg catgaactat ctttgggagg gaaaatgagc gttaaagaat taacattttc
     4441 cgagagcacg cagatggctt tgtccgtaac tggtcagagt agcgcattac gcgcaggatt
     4501 ctctgttgcg agaggtgatg atgattccga atcgggaatt ctcaacacat ggctcgctgc
     4561 actcaaacca aacatcgctc tcataaataa agcgatagcg gctcggtttg tagtggaagg
     4621 tgaccttcca atccctgtcg ggctgacggt tgtcacagga cgtgctggct ccggtaaaac
     4681 tcgctggctc aatgagaaac tcattccatt cgtgccagaa gctattgatg ctaaagtgat
     4741 ccggattggc gaaccaggct atttcgcccc atatacgctg aattctctgc ttggcgtact
     4801 ggaagctgca gtgctagcgt cagttaactc aggaaagcct ggtgcgatga tgattgattc
     4861 gcttcttggg agctggtttg atccatctgt taccagaggg ttcgcaagcg ggcgtggagg
     4921 agcatcttta ggtgttccca tgctcctgca gattctcggt caatttgctt tggcaaaagg
     4981 attcaggtta ataaccgtat tacatccagt gtttgcggac ccagaggtga tcgggagtgg
     5041 tatatccgga gtatcctctt tgtttgtaaa caaggacacg aacgcttaca tagtcaggga
     5101 ttacgatcca ctccctgata atgcaacgga tgagtccgta ttcgcactct cgtaccgcag
     5161 gaaagagttc aattttgagg gcgaaacagc aggggatctc tcacttctga ctcgaacact
     5221 aggagatgag gattaatgga agcaaaacaa ttatcagctg cgataagtct gtttcacact
     5281 actcagcatg gtgctatctc tgagacggga aaaagacacc aaactaaaag tacaggtggt
     5341 gcggacggat cgaaccttga cagcgctatg gcggagatct tcagcaagtc tgaagtacgg
     5401 aagagtatag ttaaaatcag cggcaaacga agcgaaagga agaaataata tggctgagaa
     5461 gaatgaaatc acccagctga acatgaattt caaatcgctg attcctgagt tgggtcagga
     5521 atcactggtc accacagtca cgcctggatg gaaggatacc aaacttaaaa tcggcgtaga
     5581 tggtacaacg tcaggcatca ccctgcgcgc atttggaaag tcaatggcgc gcacagttac
     5641 gggagactcg caaccattcg aagttaaaag agagttgttc tcggagatca taacctctct
     5701 gatcggcaga caatacggag cggatcgcag aattaatgtg aggactggtc gatttaacat
     5761 gctggagatc cagtatacga cacttatgtc agtaatcgac tcagtagccg gtggatcact
     5821 taatcctgat cagcggagtg cgctcacttt gtggattgct gtcgtgttat ctgacgctac
     5881 tcagattgtt agatggggcg gacctatcga cataatagta tcgcgtcaga ccgagcgaat
     5941 ccttgccacc atggagatgg tacatacaga acatgctgta tggctctata ctgagcagta
     6001 tgaaactcgt gttaaaccag gtcttatgga tctctttgat tttctaacgt cgaaagtcgg
     6061 ttactatgat atccgcacca tagcagaaag gttgtacatc gcttggaccg gacagcagtt
     6121 agaggttcgc agattaaaga atctatttcg tagcaggcag cagcagtttg agcttgcaat
     6181 aatctaccta ctaaagggat tacccactgt acccgaccca ctttcgtcgg ttgtcgactt
     6241 gtctgaattt ctgaagatat ccaattttgt ttcggatatt gatttctccg acggacttgc
     6301 tcgttcgcca ggttcattcg cggaagcacg cagtttcatc actactgtgc gttctattgc
     6361 tgcgagccag tacactaaac ttgagatcgt acctacaatc tcgctacaga agctgtttac
     6421 cgtacgcacc gctgcattta agtcaggtat tgacagcagt gaacttcgcg acatcactct
     6481 gaactacaaa ggttccgaga ctgttcgcgc tggagagatg gttaccttct tcggtgatta
     6541 taaacagtgg agtgaggatc ctgccctcag ctcagccctt actacgctga ccaatggcgt
     6601 gctcaccaaa ctgcgtacga tacgcgacat cagacttgaa gcttggtcat ccaaggtgga
     6661 caacatgtct gatgtgtcaa tatatctgga ggattccgat gatggtaaac ggatagagga
     6721 gttaatccgt gtcatgaagg cttacgcctt ggcagcgtca aactgggtca ccagagatat
     6781 gaaaagctgg gtgtatggtt tattaagtcc gacttacctt aacatgtcct ccagtgacgc
     6841 aggtttctct atgcgtggaa cgacgaccaa cagacctgag gttgccgtgt ctctgatgct
     6901 tttggataag gaaggtgaac cgtatattgg gaatccgaca ccattctata aatcagagag
     6961 gatgacttat cttctcgcat ctgaagacgt acactacaga gttatcgaga ctcccggaaa
     7021 tggtgaagat gtacagtcta gtataccgat gatcatgact caagcaattg acatcgatgg
     7081 tcgcacgttt acagcacctt ttcacttccc ctctgtggtg gctggctctt tcccaaccac
     7141 cagagctacg ctgaccaatc tggctttaat ttcagaagtg cgtaacctca cagcacagct
     7201 gaatgaaagt ctgaagatgg atgaactact cacaggtagt cttattgtgc ccacattacg
     7261 cgatatagca cgcatggcgc atgatatgtt cggggagttc gttgaaactg aggtccttca
     7321 atttgctgcg tctatgacca cggtgaagaa gaatttctac aaatcataca ctacgctgaa
     7381 tagcattaac gtgctaatcg cggtctgtca gttcatcgaa cctgaactgg gagatttact
     7441 taatacatta tttgggttcg ctctggccga acctgaatac aacagaacga ttctgggggt
     7501 attatgatca cagacagact ttggagggct ggtcccttcc gaggcgggct gttgtcggat
     7561 gttaaaacgt tacttagcta caatccatct gtagttgcac aactagagca accagctgga
     7621 aaagagctta tgaacgtagc tgccactcgg tggcaatcag tgaataaagg tgtggacatc
     7681 aagaagtcag gcattactaa agaaggacac atattattca cattgctcaa cgaggcaggc
     7741 gccgacccgg tgctcgctgc aaaatttgtg aagtcgttga cgaaggtgta tgctactctc
     7801 actttctcac ccgtgaaatt tgatcaactt acgagggcaa agccatttct catcgacatg
     7861 atgggagacg tccctctgag cacaaaagta gccaaggaga tcaccagcat tcccaataat
     7921 gaggataccg gagtggtcta tctcgaagta gcgtgcagat cactgatagc ggcgaatcgc
     7981 aatgtgatca gtcggtttta cgatgaggtt gaagtacagg ctgtatcatc caatgtggag
     8041 atgaatgtac ctatacggat gccatatctg gcgccatcca gatttatact tattcgtagt
     8101 accagtaaat ccaacgaact aattgcagaa catgtaccgt cctctaaggt gctagccgca
     8161 ctcatatcag aggacccact tctggtggac gctgtgattc agattattgg tgattacacg
     8221 gtgtttcgca gtgaagtaaa tagaagactg tggatggcga agcatttgtt actcgctaac
     8281 cttggggctt cgagagcttt gtgggtgcgt aacggcggga tacttcacac gtcactcact
     8341 gaagcgtatc tgtctgccgg ggatgtacat acaatcagaa gttctttcga tggtgtgttt
     8401 ccacgactca ttgctccgat atcttccgag atatcacagt cggagtggat acgaattggg
     8461 agctcgagca gagtactgaa cgtagggttg cacaagcccg acgacttgtg ggagttcgag
     8521 atcatagcgc cggaagcgat tgctgagtta cctgtggtta atgagaagat atcatgggtt
     8581 ctaagaacca tgtctccgca cacggggacg atgaatgttc cgtttagctt caaacaactg
     8641 gagcttgact cgacatctat caggtcaatt gctttggtgg caggcgacgc ttttacgaat
     8701 cgtaaatcgg cggaaaccac caccaagaag ccacttgagg cagccaagaa gccagccaac
     8761 ccgccggtgc tggcacagct gccggtagac gctctgaatg aggacgaaca gaaaatattt
     8821 gaaggcatgc aggataagta caaggccgca caatcttcaa tagattctgt agtggctaat
     8881 gcagtggcca ctcaggggcc catcaaaggc aagaagcgtc tccagaatta tattgacgac
     8941 ttgttcgcta atgtaaagat ggatgacacg ctcgctaata ccattgacgg atggaacact
     9001 caattcacga acggtgaaag agctgttgcg cgtaaactgg tagctattac agcatccaaa
     9061 gcttataatg ctacttactc taacccaaag gaaagcataa atgaataagg tactgttcgc
     9121 ggtaaattac ccttatacgc ccaatcaaat cgacgcattg ataattgtct cgaatgctaa
     9181 agttaagatg cctgacgaga ttgttatctt acctccttat cctgaagcgt ccttgtttaa
     9241 ggaaggcacc gcattctatc gcacaatgga tgtccttcag gatgatcttc ctgagggaat
     9301 cgaggcggtg gaggtgagtc cggaatcatt tctggctatt gggacaaaca acccaaataa
     9361 gcctgagatc aaaccggatg atgaaattga tgaaggtatg aatgctcaag gcttcctgaa
     9421 gaggcctaag aaagctgaga ccgattttct aaccgaggag agcgacgatg aggattgaag
     9481 acgcccacag cgaacttgat tcggataagt tcggaacgtt gaaggcacaa ccatcggagg
     9541 ctgtccgaat cagacctcca agcgggagag ttaaatttac tggcttcgtt aggaatttgt
     9601 ctatgggaag tattctccgg agagttgatc ccagctcgaa gagaatgtct agtgtagaca
     9661 aactggcgat tttacagaat gatgatgtac gcgctaacta tgagtacgcg agttcgaaac
     9721 tcacggactt aatgattggg atggagtatg tcatcacttc tggtttccgt accaaagcgg
     9781 aaaacataga taaaggtggt cagagcacaa gtgatcatct aattggttta gcattcgatg
     9841 ttgcctttgg tgactatgac gcaacaaaga gtgctttcgc gaccatagta tcacgaacaa
     9901 tgactatgaa atgtgtaagg caaatcattt tcgagaatgt acgtggtaca acgcgtgggt
     9961 atcacattca cattggcttc tatcctcctg gtgaggaagg tgccgtgcag tctgcgatgt
    10021 ggtattcacg caaagctaat cgtggattcg tccagattag cagcattaat gaaataccaa
    10081 gcaaaggaga cttcgaggat ggaagcgcgt gacattggtt cttcgtttct tgcttctata
    10141 gcgggaaaat cggaggatga aagaattcat gcaatgtatg cccgaatgat gggtttacca
    10201 ttggatgatg tcagagacat ccctactgaa gcgataattg aggtcgtgac ggctcagggt
    10261 aatgaaagta ttctcaatat ggtgcggagt agagatatct actccagcat ttaacttaat
    10321 ttaaagacac attgaagaac aggagtgtat atggaacctg taataacggc gccattagag
    10381 gtctcacgcg agatcattac actcatatgt gacaccactc aggacgatga tgacggcttc
    10441 ttgtcggtta gcgtttcaaa gggtgttgta catgtgggca caaaaggaat agacataacg
    10501 gtgttcaaga gtgcgagtcg atggtgtaat gtcagcttgc cagaagaata cgttgtgtcg
    10561 gtcctaattc gggatttaaa ggcctatgtg cgaaatgcag gcaatgagat accgagattc
    10621 attaatcttg gtaatctcga ctttctgccg cgattacgac agaaagggaa gtacgctaaa
    10681 cgaccgaggc catcatgagt gtctggttca ggaagcgtag cggtgtgatt gaaagagtaa
    10741 agcgtcagga atctgcaaaa tccgcaaaga taatgcgtca agcaaagaaa atacttgagg
    10801 acaataagga tctacttgac gatgcattaa ataacaaaca acaaacaaag gaggtccaaa
    10861 gtggccagac gacgacatcc ccaggtgaaa atgcctgtgg cgacactgat tcgtgaagac
    10921 ggagtaaagg taaatgtcat ccctcagaat ggcgaaaagc gtgaagacgc aattgcccgg
    10981 gttcgcaaaa caggcaaatt taaagaatga ggtaaatcaa cgccttaagg ttgattgcat
    11041 ataaatgttt tatatgtaga gaggaggaaa ctccacgagt agtgtagtc
//
