# Supplementary material for: Hyperexpansion of RNA Bacteriophage Diversity
Source: PLoS Biol. 2016 Mar 24;14(3):e1002409. doi: 10.1371/journal.pbio.1002409 (PMC4807089; doi:10.1371/journal.pbio.1002409)
Supplement: S1 Dataset — (ZIP) [file pbio.1002409.s001.zip › EMS014.NT.rtf]

LOCUS       EMS014                  3843 bp    RNA     linear       25-AUG-2015
DEFINITION  EMS014.
ACCESSION   
VERSION
KEYWORDS    .
SOURCE      EMS014
  ORGANISM  EMS014
            Unclassified.
REFERENCE   1  (bases 1 to 3843)
  AUTHORS   Krishnamurthy,S., Janowski,A., Zhao,G., Barouch,D. and Wang,D.
  TITLE     Characterization of RNA bacteriophage Diversity and Biogeography
  JOURNAL   Unpublished
REFERENCE   2  (bases 1 to 3843)
  AUTHORS   Krishnamurthy,S., Janowski,A., Zhao,G., Barouch,D. and Wang,D.
  TITLE     Direct Submission
  JOURNAL   Submitted (25-AUG-2015) Microbiology, Washington University at St.
            Louis, 660 S. Euclid Ave, Saint Louis, Missouri 63110, United
            States
FEATURES             Location/Qualifiers
     source          1..3843
                     /organism="EMS014"
                     /mol_type="genomic RNA"
                     /note="Taxonomy: Viruses;unclassified ss-RNA viruses"
     CDS             23..397
                     /codon_start=1
                     /product="hypothetical protein"
                     /translation="MRNISTTLKYTETITAFCGEYGSGIGMDIFSKCLVSLSKALQVK
                     LERAYAYIFWSIEDGLTPSEMEVLSDFEEFLLASGPTGVTVLDWNVREKPVYVLTYGE
                     NVSFTYMNLNTGRSVCFVQVYV"
     CDS             479..1570
                     /codon_start=1
                     /product="assembly protein"
                     /translation="MTTRNIVIDNLVNTQLDIGTTLVGSKYTKSASGQNNPKTENPYN
                     VTVGIRKEPIITYSIPQYNYQWRTATVSSLFGPWMWEYPPLNKLELGLLDRLVSQARG
                     HDWNAAVDLAESRQALHMVRSNVVSIATAIRQLKRGDVGGALRILGHKNPSVKSQKLT
                     TKGISNQWLEIQYGWLPLLSSSYEAMKWLETKEREPVKLKVRGSASHARSYISSSAFS
                     SPFSGDVRTRIQYIWKMSRDQPGLSTLAELGFLDPEVILWEKVPYSFVVDWFVPIGTW
                     LETRAFLKKASGQYIRSQSTIARIPSCPPVKSSWGKVAAGGYSQSYFSFGRTVGNIAT
                     IPVPAPAVRWGLEGKRIANAIALARNLIR"
     CDS             1642..2115
                     /codon_start=1
                     /product="coat protein"
                     /translation="MPAMTNIVLRDDQTSVATKTLIPIVSDGNMSVWRENAANVPIDG
                     QIKLTGQWERMKDGTYRLNAKLEVPVMETAGAGGAYVAPPKVAYKVTASLTLYAPSRS
                     TIADRANAMKMLSAVLCGADATAGTTLSPQSVTGDAWKNSALPFVFGFINQAFPT"
     CDS             2051..3841
                     /codon_start=1
                     /product="replicase protein, partial"
                     /translation="MRGRIPRCRSCSVSSTRLSPLNRGGPGLGCVAAPVPFNVLYLLR
                     RYKMSTKSAISTWADEISYEDSIRILTNLAREHAKKAGPFEKDIVTFLSSRDFAALCD
                     YELTYDASVPVDNYINARQALAFFQKLEPLELNIDKESVAYKKFVECEDLCRETNIRL
                     RSLRQSGNYPTDVSSILFLATQKIAKIVSDVPSLERLDFTFGPGANTSVKASASSPRH
                     KLGARLACSAEAVQYAASVLAELPHMAMLHADMESDVSFYVSVEIHAGKVQFVPKTAK
                     TFRTICVEPILNSIAQKGIGKFLRARLAKYGVDLSDQTRNQKLARLGSLDGSLATIDC
                     SSASDLISKEIVAELLPYDWYSLLSHFRTGNVTYKGQPITLEKFSSMGNAYTFELETV
                     IFYGLAHSVCAWLGLPTTNVSVYGDDIIVPTEAYETLVRVMEFCGFLVNTKKSYSSGP
                     FRESCGKDYFLGVDIRPYYQKSLVSGQTLFVLHNFYVRNFEFRMAKKVLKYIHPDLRI
                     YGPDGYGDGHLLGDWQPKRSKRTSRSGWEGGVFDTFVLKSRRNIKPVPGDRILPVYSI
                     YVRPDEAETFLVPSDHFVVRGSAGVKRISIY"
ORIGIN      
        1 cgtaaaccgt caaggagcta tcatgcgcaa catttccacc accttgaagt acaccgaaac
       61 catcaccgcc ttctgtggcg agtacggttc aggtataggc atggacattt tttccaaatg
      121 tctcgtctca ctctcaaaag ctttacaagt taagctcgaa agagcctacg cgtacatctt
      181 ttggagtatt gaggatggac tcacgccctc agaaatggaa gttctttccg attttgagga
      241 attccttttg gccagtggcc ccactggggt taccgtgctg gattggaatg tgagggagaa
      301 acccgtatac gttttgactt atggcgagaa cgtttcgttc acgtacatga atctaaacac
      361 ggggcgcagt gtatgcttcg tgcaggttta tgtttagagg acgtccgttc acctaacgtg
      421 gttcacacgc taggtttggt gggctttgtt caagccctcc tgtgcaaggg gtagttttat
      481 gacaacacgc aatatcgtca ttgataactt agttaacact caacttgata tcggcacaac
      541 cttagttggg tcgaaataca cgaagagtgc ttcgggtcaa aacaatccga agactgagaa
      601 tccttataac gtgacggtcg gtatccgaaa ggagccgatt atcacctaca gtattcctca
      661 gtataactat caatggcgca ccgccaccgt gtcctccttg ttcgggcctt ggatgtggga
      721 gtacccaccc cttaataagc tcgagctagg gttgcttgac cgacttgtta gtcaggcgcg
      781 tggacacgac tggaacgctg ctgtggacct tgccgagagc cgtcaggctc ttcacatggt
      841 tcgcagtaac gtcgtttcga ttgctacagc tatacggcag ttgaaacgtg gtgatgtcgg
      901 aggtgccctg cgtatacttg gccacaagaa cccgagcgtt aagagccaaa agctcacgac
      961 gaaaggtatt tccaaccaat ggttggagat acagtacggg tggttaccgc ttctatcgtc
     1021 ctcttacgag gcgatgaagt ggcttgaaac caaggaacgc gaacctgtta aattgaaggt
     1081 tcgcgggagc gcctcgcatg cgcggtcgta tatttcatct agtgcctttt cgtcgccctt
     1141 ttctggtgac gtaaggacgc gaatccagta tatctggaag atgagccgtg atcagccggg
     1201 attgtcaacg ttggcggagc tgggtttctt ggacccggag gttatcctct gggaaaaagt
     1261 tccttactct ttcgtcgttg actggtttgt cccgatcggt acatggctgg aaactcgggc
     1321 cttcttaaag aaggcttcgg gtcaatatat acgatcgcaa tccacaattg ctaggatccc
     1381 tagctgcccc cccgttaaat cttcttgggg taaggtagct gccggtgggt attcgcaaag
     1441 ttacttctcg ttcggaagaa cggttggtaa cattgcaacg ataccggttc cagctcccgc
     1501 cgtaaggtgg gggctagagg ggaagcgtat tgccaatgca attgccctcg cacgaaatct
     1561 catccgctaa cgcggttttt gatcgggcaa tttcgcccat ccgtaccctc tggtcgagga
     1621 tcggattaac aggagagact tatgcctgct atgaccaata tcgtcttgag agacgaccag
     1681 acgtccgttg ccaccaaaac ccttattccc atcgtttccg atggtaacat gtccgtatgg
     1741 cgtgagaacg ccgcgaacgt gcccatcgat ggtcagatca aactgactgg ccagtgggaa
     1801 aggatgaagg atggcaccta tcgtctgaac gccaagctgg aggttcccgt catggaaacc
     1861 gccggagccg gcggggctta cgttgcgccc ccgaaggtgg cgtacaaggt gaccgcttct
     1921 cttacactgt atgcgccgtc ccgcagtact atcgcggatc gtgcgaacgc aatgaagatg
     1981 ttgtcggccg tcctgtgcgg cgctgatgca accgctggaa cgactctgtc gccccagtcc
     2041 gtgaccggtg atgcgtggaa gaattccgcg ctgccgttcg tgttcggttt catcaaccag
     2101 gctttcccca cttaatcgtg gggggcctgg gctcgggtgc gtagctgctc ccgttccctt
     2161 taacgtgttg taccttttaa ggagatacaa aatgagcacc aaaagtgcca tttccacgtg
     2221 ggccgacgag atttcctatg aagattcgat ccgaatcctc acgaacctcg ccagggaaca
     2281 cgccaaaaaa gctggcccct tcgaaaagga cattgttact ttccttagta gtcgggactt
     2341 cgctgctttg tgcgattacg agctcaccta tgacgcctca gtgcctgtcg ataattatat
     2401 caacgctcgg caagctttag catttttcca aaagctagag ccccttgagt tgaatattga
     2461 caaggaatct gtcgcgtata agaagttcgt tgaatgtgaa gacctttgtc gcgagacaaa
     2521 cattcgcctg cggtctcttc gtcagtcggg taactacccg actgatgtgt cgtccatttt
     2581 gtttttggcg acgcagaaaa tcgcgaagat cgtaagtgat gtgccgtcgc ttgaacggtt
     2641 agacttcacg ttcggccctg gagcaaacac cagcgttaaa gcatctgcct cttcaccccg
     2701 gcacaagctg ggggcgaggc tcgcgtgtag cgctgaggcg gtgcagtatg ctgcctctgt
     2761 acttgctgaa ctaccccata tggcgatgtt gcatgccgat atggagtccg atgtgagttt
     2821 ctacgtttcc gtagagatcc acgcgggcaa ggtccagttt gtacccaaaa ccgcgaagac
     2881 gttccgcacg atttgtgtgg aacccatcct gaactccatt gcccaaaagg gtattggtaa
     2941 gttcttgagg gcgcggttag cgaagtatgg agttgaccta tcggaccaaa cgagaaacca
     3001 aaagttagct cgtctgggat cgcttgacgg aagtcttgcg actatcgact gttcatcggc
     3061 ctccgacctc attagcaaag agatcgttgc cgagctcctg ccctacgact ggtattccct
     3121 tttatcgcat ttccggaccg ggaatgtgac gtataagggc cagcccatta cgctcgagaa
     3181 attttcctcg atgggtaatg catacacatt tgagctggaa accgtgattt tttacggcct
     3241 ggctcattct gtttgtgcat ggttagggct cccgaccact aatgtctcag tatatggcga
     3301 cgacataatc gtccctaccg aggcatatga aactcttgtt cgagtcatgg agttctgcgg
     3361 ctttctggtt aataccaaaa agtcgtatag ctctggaccg tttagagaat cttgtgggaa
     3421 ggattacttc cttggcgtgg atattcgacc ctactaccag aagtctttgg taagtgggca
     3481 gaccctcttt gtactacaca acttctacgt caggaacttc gagttccgta tggcgaaaaa
     3541 ggtgttaaag tacattcatc ccgacctacg catctatggc cctgatggct acggtgacgg
     3601 tcaccttctg ggtgactggc aaccgaagcg ctcaaagcgt acgagccgtt caggttggga
     3661 ggggggcgtt tttgatacgt ttgtcttaaa gtcccggcgc aacatcaaac cggttccagg
     3721 cgatcgtatc ctcccagtat attccatcta cgttaggcct gatgaggctg aaacgttttt
     3781 ggtgccctct gaccattttg tggtccgagg ctctgctggg gttaaacgca tatccatcta
     3841 cac
//
