# Supplementary material for: Hyperexpansion of RNA Bacteriophage Diversity
Source: PLoS Biol. 2016 Mar 24;14(3):e1002409. doi: 10.1371/journal.pbio.1002409 (PMC4807089; doi:10.1371/journal.pbio.1002409)
Supplement: S1 Dataset — (ZIP) [file pbio.1002409.s001.zip › EMS016.NT.rtf]

LOCUS       EMS016                   912 bp    RNA     linear       25-AUG-2015
DEFINITION  EMS016.
ACCESSION   
VERSION
KEYWORDS    .
SOURCE      EMS016
  ORGANISM  EMS016
            Unclassified.
REFERENCE   1  (bases 1 to 912)
  AUTHORS   Krishnamurthy,S., Janowski,A., Zhao,G., Barouch,D. and Wang,D.
  TITLE     Characterization of RNA bacteriophage Diversity and Biogeography
  JOURNAL   Unpublished
REFERENCE   2  (bases 1 to 912)
  AUTHORS   Krishnamurthy,S., Janowski,A., Zhao,G., Barouch,D. and Wang,D.
  TITLE     Direct Submission
  JOURNAL   Submitted (25-AUG-2015) Microbiology, Washington University at St.
            Louis, 660 S. Euclid Ave, Saint Louis, Missouri 63110, United
            States
FEATURES             Location/Qualifiers
     source          1..912
                     /organism="EMS016"
                     /mol_type="genomic RNA"
                     /note="Taxonomy: Viruses;unclassified ss-RNA viruses"
     CDS             179..784
                     /codon_start=1
                     /product="replicase"
                     /translation="MKSLTPIWCKIAQNFNANPRTISTFLRRADTAGLPFLTIDLPNL
                     GKDVDHSLTSGRLELTSRFKTYKNTSLPVFLHELFIKVYDKDGYIVQHDHIKMLRQLL
                     FLFYKFETPFTLEQKQRAQEQFQEIDHSVKTDDFPWNLPVVRKYFEQLLPDDPLDIVP
                     HHAGGATADRLNNTEKREVRRIIPIHLSSSYSGCLFTKGSI"
ORIGIN      
        1 ccataacaaa gttacgattc gccagctata aatttagcca taagcgttgt atcagccata
       61 aacgctgata tctcggcgac tatcgcactc cttacagcct atagaacttt gttgttatat
      121 ctcgagcttg tcagagtatt gtccttagaa aggacccaat gtgaataaca ttgataccat
      181 gaaaagcctt acacctatat ggtgtaagat tgcacaaaat tttaacgcca acccgcggac
      241 tatctcgacc tttttaaggc gagcagatac cgcgggccta ccgttcttaa ctattgatct
      301 ccctaatttg ggaaaagatg ttgaccactc tttaacgagt gggaggttag aattaacctc
      361 gcgatttaag acgtataaga atacgtctct ccctgtcttt cttcacgaac tctttattaa
      421 agtttatgat aaagatgggt atatcgtaca acatgatcat attaagatgc tacgccaact
      481 tttgttctta ttctataagt ttgaaactcc gtttactctg gagcaaaaac aaagagcaca
      541 ggagcagttt caggagatag atcattcagt aaaaactgat gacttccctt ggaaccttcc
      601 agtggtacga aagtacttcg aacagttgtt gcccgatgat cctttggaca tcgtgccaca
      661 tcatgctggc ggagccacgg ctgatcgtct gaacaatacg gaaaaacgtg aggtgcgaag
      721 aataatacct atccatttgt cttcatcata ttccgggtgt ttattcacaa agggcagcat
      781 ataatgttct ataaaaacca gtgcactgac aagtttcatg ccgataccct ggctgatctg
      841 atgcagtctg caggttattc tgaaactgat attgagcgtg ccaaacgagc ggttgctaag
      901 aaatcactaa ga
//
