# Supplementary material for: Hyperexpansion of RNA Bacteriophage Diversity
Source: PLoS Biol. 2016 Mar 24;14(3):e1002409. doi: 10.1371/journal.pbio.1002409 (PMC4807089; doi:10.1371/journal.pbio.1002409)
Supplement: S1 Dataset — (ZIP) [file pbio.1002409.s001.zip › EMS017.NT.rtf]

LOCUS       EMS017                   880 bp    RNA     linear       25-AUG-2015
DEFINITION  EMS017.
ACCESSION   
VERSION
KEYWORDS    .
SOURCE      EMS017
  ORGANISM  EMS017
            Unclassified.
REFERENCE   1  (bases 1 to 880)
  AUTHORS   Krishnamurthy,S., Janowski,A., Zhao,G., Barouch,D. and Wang,D.
  TITLE     Characterization of RNA bacteriophage Diversity and Biogeography
  JOURNAL   Unpublished
REFERENCE   2  (bases 1 to 880)
  AUTHORS   Krishnamurthy,S., Janowski,A., Zhao,G., Barouch,D. and Wang,D.
  TITLE     Direct Submission
  JOURNAL   Submitted (25-AUG-2015) Microbiology, Washington University at St.
            Louis, 660 S. Euclid Ave, Saint Louis, Missouri 63110, United
            States
FEATURES             Location/Qualifiers
     source          1..880
                     /organism="EMS017"
                     /mol_type="genomic RNA"
                     /note="Taxonomy: Viruses;unclassified ss-RNA viruses"
     CDS             77..382
                     /codon_start=1
                     /product="hypothetical protein"
                     /translation="MIEDIEGEIIFPYEVVDGGYSIKNEFKATSTGEDVFGNDLGASW
                     AGTITQMSPFVDESIDYVRMPINVETLDRMLFNDNITDLEFRWMSPHQTLLAIALTL"
     CDS             447..821
                     /codon_start=1
                     /product="hypothetical protein"
                     /translation="MAFSSDIVIDAKTFALTQIRPTSSLRRDSASTIDEPSEMVISHE
                     IAKSGLVSSVILMDNYKTLGCETECSLEGQAARIRSQFKISYNPTLGVDGLTTEVNEV
                     IDQLIAFVSVPANISKLLNQEV"
ORIGIN      
        1 agataaacca ttgtctgctg tgtgggaagc ggtaccttac tctttcgtcg ttgactggtt
       61 tttagatatc caatcaatga ttgaagacat agagggagaa atcattttcc cctatgaggt
      121 tgtcgatggc ggctactcga ttaaaaacga gtttaaagcc acgtcaacgg gtgaagatgt
      181 gtttggtaac gacctcggcg caagctgggc cgggaccatt acacaaatgt cacctttcgt
      241 tgatgaatcc attgactacg tgcggatgcc catcaatgtt gaaacactcg atcgaatgtt
      301 gtttaatgat aacattaccg atcttgagtt cagatggatg agcccgcacc aaactctgct
      361 tgctatagca ctgacactat gatgtgtcgt gactttagtt ggacagaatt tatattaagc
      421 gtattatgcg ctattgagga cctattatgg cattttcatc agatattgtg attgatgcga
      481 aaactttcgc actaacacaa atcagaccaa cctcttcttt aagaagagat tcggcaagta
      541 ctatagacga gccatcagaa atggtcatct ctcacgagat agccaaatct ggtcttgtct
      601 cttcagttat ccttatggat aactacaaga cactcggttg tgaaaccgag tgttctcttg
      661 aaggacaagc agctcgtatt agatctcagt tcaaaatatc ctataaccca actttgggtg
      721 tggatggatt gactactgag gtcaacgaag tgatcgatca actgatcgca ttcgtttcag
      781 tacctgcaaa tatcagtaaa ctacttaacc aagaggtcta gtagttctga taggtgtctg
      841 tgactctgtc aaatgatgac tatgtcgcta aaaataggcc
//
