# Supplementary material for: Hyperexpansion of RNA Bacteriophage Diversity
Source: PLoS Biol. 2016 Mar 24;14(3):e1002409. doi: 10.1371/journal.pbio.1002409 (PMC4807089; doi:10.1371/journal.pbio.1002409)
Supplement: S1 Dataset — (ZIP) [file pbio.1002409.s001.zip › EOC000.NT.rtf]

LOCUS       EOC000                  3303 bp    RNA     linear       25-AUG-2015
DEFINITION  EOC000.
ACCESSION   
VERSION
KEYWORDS    .
SOURCE      EOC000
  ORGANISM  EOC000
            Unclassified.
REFERENCE   1  (bases 1 to 3303)
  AUTHORS   Krishnamurthy,S., Janowski,A., Zhao,G., Barouch,D. and Wang,D.
  TITLE     Characterization of RNA bacteriophage Diversity and Biogeography
  JOURNAL   Unpublished
REFERENCE   2  (bases 1 to 3303)
  AUTHORS   Krishnamurthy,S., Janowski,A., Zhao,G., Barouch,D. and Wang,D.
  TITLE     Direct Submission
  JOURNAL   Submitted (25-AUG-2015) Microbiology, Washington University at St.
            Louis, 660 S. Euclid Ave, Saint Louis, Missouri 63110, United
            States
FEATURES             Location/Qualifiers
     source          1..3303
                     /organism="EOC000"
                     /mol_type="genomic RNA"
                     /note="Taxonomy: Viruses;unclassified ss-RNA viruses"
     CDS             41..1135
                     /codon_start=1
                     /product="maturation protein"
                     /translation="MPYQLKYEHNTNEYNLDRKTGQQVITGSFWALRTETSVSNTEKR
                     VKPVDLFAGGTTRSWSTEKYMDTLCQIQSTEFSLAYRRSSSILGAGVWYSMPNLDLSK
                     MYEKLRAKIKSENLNLAMACAEYRATCGMFAGAAKDIVKAFRIVRGGRAFEEFIRILQ
                     EPKNRTEKRIANRWLEVQYGLLPTVSDLHGAVDALATRINDGIPIYVTQTVRESHRFF
                     QQAPQGSRVNTHELSGIGRARYVIRQPNLKGLTQLGFTNPGLLAWELIPYSFVFDKII
                     PIGSYLASLDALVGVENFSWYFSKKDTYRFRANAFGSHTITGTAITRYAPSSNLPMPR
                     LGYQPSQSLKFVLNGLALLSQQRGGFIAKR"
     CDS             1176..1568
                     /codon_start=1
                     /product="hypothetical protein"
                     /translation="MAQITAPLSIMNGAASPVAKSFAPERVAPEGSVFTERTSPVSAG
                     YTRLTVAYSAASVKRPTNRVDVALDLPVVALVNGVNTVTHTLRFKGYFVIPDVATAAE
                     RADLRAFVANALDNTHMIGVVKDLDPMY"
     CDS             1631..3301
                     /codon_start=1
                     /product="RNA replicase, beta subunit"
                     /translation="MNVSHGARLLKLELDVVSRLCENIGTPRAIMVYMLIKDKQFDEL
                     ADLSFDPSNYLDHQHARVADDYLVTAILSKNPRLPVSANPEEAAMVKFWEAESRCAET
                     NTRLDLFSAGRDLPDRDILRVVLKAQQYIARILGPLTRSKLSYAEDHMRFGPGSTTSL
                     SGVVTQGKKYSHRSLDATPRALPFRTFCFPERWKAFATEISPRRSSKLRVVPKKATCG
                     RTICIEPDLNIFIQLGFGALIRKQLHLFGLDLSTQSINQEAARRASISGRNCTMDLTS
                     ASDLNARASVWLMLPYDWANALHFSRVDFIEDSEGREHELHKWSSMGNGYTFELETLI
                     FYSIALAAVDEKDEWDAETEVCCYGDDLIFPSSCSDLVTRTLEFLGFKVNTKKTFGSG
                     LFRESCGADFFNGHNVRPIFLRTQHHDYETATYITANRLREWGSRRNGEGSVDARLLP
                     SWLRCFTALGIRDRHIVPAGYGDVGFEGQIDPKKLPASRGVYLRRGWEVVRFYYRRIE
                     AVSYTISEEGCLTAFLNGNFSDFSLAREDIRGRYTRPKTRIGSAFRWTD"
ORIGIN      
        1 ctttcggtac ccttcggttc cccaaaaccg cctaactatc atgccatacc aactcaagta
       61 cgagcacaat acgaatgaat acaacctaga taggaaaact ggccagcaag ttatcacggg
      121 ttctttctgg gctctccgca cggagacttc agtttcgaac accgagaagc gtgttaagcc
      181 agtcgactta ttcgcaggtg gtaccactcg ttcgtggtct actgagaagt atatggatac
      241 cctttgtcag attcagtcaa cggaatttag tttagcttat cgccgatcgt cttctattct
      301 tggtgctggg gtttggtatt ctatgccaaa tctcgatctg agcaagatgt atgaaaagct
      361 tcgagcgaag attaagtccg aaaacttgaa tcttgcaatg gcctgtgctg agtaccgtgc
      421 aacatgcgga atgtttgccg gtgcagcaaa ggatatagtt aaagctttcc gtatcgtccg
      481 aggtgggcgg gctttcgaag agttcattag aattcttcag gagcccaaga atcgcactga
      541 aaagcgcatc gctaatcgct ggcttgaagt ccaatacggt cttcttccaa ctgttagtga
      601 tcttcatgga gccgtggatg cgttagcaac acggatcaat gatggcattc caatctacgt
      661 cactcaaact gttagagaat ctcatcgatt ctttcagcag gccccacaag ggtctcgcgt
      721 taacacgcat gagcttagtg gtattggtcg cgctcgatat gtgattcgtc agcctaattt
      781 aaaagggctg acgcaactcg gtttcactaa tccagggcta ttggcttggg aactaatacc
      841 gtatagcttt gtcttcgaca agattatccc aatcgggtcg tacctggcga gcctcgatgc
      901 cttagttggc gtcgagaact tctcctggta cttctcgaag aaagatacct atcgattcag
      961 agctaatgcg ttcggcagtc atacaattac cggaacggcc ataactcgtt atgcgccctc
     1021 tagtaatctt ccgatgccac gtctaggcta tcagcctagt cagtccctta agttcgtcct
     1081 gaacggcctt gctctacttt cgcaacaacg aggcggcttt atcgccaagc gctaacttcg
     1141 cgcttctgtc ctcattactg aaaaggttac ttatcatggc acaaatcact gcccccctct
     1201 ccatcatgaa tggagctgcc tctcctgtgg caaagtcctt cgcccccgag cgagtggcgc
     1261 cggaaggttc ggtcttcacc gagcggactt ctccggtctc tgctggctac acgcgactga
     1321 ctgtggctta ctccgccgcg tccgtgaagc gcccgactaa ccgtgttgac gtggctctcg
     1381 accttccggt cgtcgccctc gtcaatgggg ttaatacggt gactcacacg ttgcgcttca
     1441 agggttactt tgtgatccct gatgtcgcaa ccgccgctga gcgcgctgat ctgcgcgctt
     1501 tcgtggcgaa cgcactcgac aacacccata tgattggggt tgtgaaagac ctggacccga
     1561 tgtactaatc gtacctcgga ccctttcttt cggctccctg aacaagggag ttgagtaaca
     1621 cggagaagct atgaacgtta gtcatggtgc tcggcttttg aagctcgagc tcgacgtagt
     1681 gagccgccta tgtgagaaca taggtacccc cagagccatc atggtttaca tgcttataaa
     1741 ggacaagcaa tttgatgagt tggcggatct ctcgtttgac cctagcaact acctcgatca
     1801 ccagcacgct cgcgtcgctg atgattactt ggtaactgct attctctcga agaatccccg
     1861 ccttcccgtc agtgctaatc ccgaggaagc cgccatggtt aagttctggg aggcagagtc
     1921 tcgctgtgct gagaccaata cgcgccttga tcttttctct gcaggtcggg atctccccga
     1981 ccgcgatata cttcgtgttg tgctaaaagc tcaacagtac atcgcaagaa ttcttgggcc
     2041 tctcacgaga tccaagctca gctacgctga ggatcatatg cgttttggtc ctggctcaac
     2101 gacctcgctc tcgggtgttg tgactcaggg aaagaaatac tcccatcgat ctctcgatgc
     2161 gacacctagg gcactccctt ttcgtacttt ctgtttccca gaacgctgga aggcgtttgc
     2221 gacggagatc tctccccgca gaagttcgaa attgcgagta gttcccaaga aggctacctg
     2281 cggccggact atttgcattg aacccgacct gaatatcttt attcagctag ggttcggtgc
     2341 tcttatccga aaacagcttc acctttttgg ccttgatcta tcgacacaat ctattaacca
     2401 ggaagcggct cgaagagcta gcatctctgg cagaaattgt acgatggacc ttacctctgc
     2461 atcagactta aacgcgcgag cgtccgtctg gcttatgcta ccttatgatt gggctaacgc
     2521 ccttcatttc tctagagtcg actttatcga agactctgaa gggagggagc atgagctcca
     2581 taaatggagc agcatgggta atggatacac gttcgaactg gaaacactta tcttctattc
     2641 aatagcctta gcggctgttg atgaaaagga tgagtgggat gccgaaaccg aggtttgttg
     2701 ctacggcgac gatcttattt tcccgtcttc ttgttctgac ttggtaacaa ggaccttaga
     2761 gtttcttggc tttaaggtga acacgaaaaa gacttttggc tcgggtcttt ttcgtgaatc
     2821 gtgcggtgcg gatttcttca atggtcacaa tgttcgtcca atctttctta ggacacaaca
     2881 tcatgattat gagaccgcca cctacatcac agcaaacagg cttcgtgaat ggggcagtcg
     2941 ccgtaatggc gaaggctctg ttgacgctcg cctgcttcct tcttggctta ggtgctttac
     3001 ggcacttggg attcgagatc gacatatcgt tccagcagga tacggtgatg tcggcttcga
     3061 aggtcaaatc gaccccaaga aactgcccgc ctcccgagga gtttatctcc gacgagggtg
     3121 ggaagtagtg cgattctact atcgtaggat cgaagctgtg agttatacca tttctgagga
     3181 gggatgcctc acggctttcc tcaacggaaa tttctctgat ttctctctcg caagagagga
     3241 tattagaggt cggtatacac gaccaaaaac cagaattggt tcagcttttc gctggaccga
     3301 cct
//
