# Supplementary material for: Hyperexpansion of RNA Bacteriophage Diversity
Source: PLoS Biol. 2016 Mar 24;14(3):e1002409. doi: 10.1371/journal.pbio.1002409 (PMC4807089; doi:10.1371/journal.pbio.1002409)
Supplement: S1 Dataset — (ZIP) [file pbio.1002409.s001.zip › EOC001.NT.rtf]

LOCUS       EOC001                  1670 bp    RNA     linear       25-AUG-2015
DEFINITION  EOC001.
ACCESSION   
VERSION
KEYWORDS    .
SOURCE      EOC001
  ORGANISM  EOC001
            Unclassified.
REFERENCE   1  (bases 1 to 1670)
  AUTHORS   Krishnamurthy,S., Janowski,A., Zhao,G., Barouch,D. and Wang,D.
  TITLE     Characterization of RNA bacteriophage Diversity and Biogeography
  JOURNAL   Unpublished
REFERENCE   2  (bases 1 to 1670)
  AUTHORS   Krishnamurthy,S., Janowski,A., Zhao,G., Barouch,D. and Wang,D.
  TITLE     Direct Submission
  JOURNAL   Submitted (25-AUG-2015) Microbiology, Washington University at St.
            Louis, 660 S. Euclid Ave, Saint Louis, Missouri 63110, United
            States
FEATURES             Location/Qualifiers
     source          1..1670
                     /organism="EOC001"
                     /mol_type="genomic RNA"
                     /note="Taxonomy: Viruses;unclassified ss-RNA viruses"
     CDS             27..1607
                     /codon_start=1
                     /product="replicase"
                     /translation="MQQRKTKSSKPKIDLNSKLTEDYSLLLRDLLERLEPSRRNLYLR
                     EVCFSKFVSSDTAPADVRRQRAVNKWLAAERNNEATNDRLAITHDGYQILPRVCWSSF
                     VIKCREVVSSILGDMPPEDSLIGIFSGGASTSRGRTSSHPALKYLGKADVTAPAMSIF
                     LDLLEDMPGWSCNRSDVDTLDVVPGNIMFTVPKTSDIDRCACKEPDINMFLQKGIGGA
                     IRRALRRVGVDLNDQSVNRNYARKGSIDGSLATLDLSSASDSVTTGLVELLLPDIWFS
                     VLNQLRSPVTDVFGEPHRNEMFSSMGNGFTFELESLLFYAIARTTAYFRGISGSISVY
                     GDDIIVPNDLAQDLSWVLGYCGFEVNASKSFWTGSFRESCGGHYDGGVDITPFYVKAP
                     TSDLQSLIHLGNSMRQWAGNGPLGPLGFCDSDLYPLWEKIRDTVPKRFWGGRNLASKD
                     ALVTPDLPRMKLTPITKRLDNGTGGYVLWLNATMNRLTDGCVEASTRSKESGRFRARP
                     NTTPYIWLTTPSFLEEVI"
ORIGIN      
        1 gccggtttca tttacggaga accgaaatgc aacaacgcaa gacaaagagt tcaaagccga
       61 aaatcgactt gaactccaag ttgaccgagg actactcttt actccttcgc gaccttctcg
      121 agaggttgga accgtcaaga cggaaccttt accttagaga ggtttgtttc tcaaagttcg
      181 tgtcatctga cactgctcct gccgacgtcc gtcggcaacg cgcagtgaac aagtggctcg
      241 ctgctgagag aaataacgag gcaacaaacg atcgcttagc gattacacat gacggctatc
      301 aaattttgcc gcgtgtctgc tggtcttcgt ttgttatcaa gtgcagagaa gtagtgagta
      361 gtattcttgg cgatatgcca ccagaggact ccttaattgg aatcttctcc ggaggtgcgt
      421 cgacaagtcg cggacggact tctagccatc cggctttgaa gtacctcggt aaagctgatg
      481 tcacggctcc cgctatgtct attttcttgg atctccttga agatatgcct ggttggagtt
      541 gcaaccggtc tgacgtcgat acactcgatg ttgttccggg gaacatcatg tttacggtgc
      601 cgaaaacgtc ggatattgat agatgtgctt gtaaagagcc tgatatcaat atgttcttgc
      661 aaaagggtat cggcggagcg atccgccgag ctcttcgcag agtaggggtt gatctcaacg
      721 atcaatccgt gaaccgcaac tatgcccgca agggctcaat tgatggttca cttgctacac
      781 ttgatttgtc tagcgctagc gatagcgtga caacaggtct tgttgagtta ctgctcccag
      841 atatttggtt cagcgttctc aatcaattga ggtcgcctgt caccgatgta tttggagaac
      901 ctcaccgaaa tgaaatgttc tcttctatgg gaaatggctt cacgttcgag ttagagagct
      961 tgctcttcta cgcgatcgcg aggactaccg cgtactttcg cggcatttct ggttccatca
     1021 gcgtctacgg ggacgacatc attgttccca acgacctggc ccaagatctc tcctgggttc
     1081 tcggctattg tggttttgag gttaacgctt caaaatcatt ctggacgggc tcctttcggg
     1141 aatcttgcgg cggccactat gatggtggcg tggatatcac acccttttac gtgaaagcac
     1201 ctacatctga tcttcagtcc ttgatacatc ttggaaactc gatgcgtcaa tgggctggga
     1261 acggaccact tgggcctttg ggcttctgtg attcggacct ctaccctctt tgggagaaga
     1321 ttagagatac agtgccgaaa cgcttttggg gtgggcgcaa cctcgcatcg aaagatgctc
     1381 tggttactcc cgatctccct cgtatgaagc ttacgccgat tacgaagaga ttggataacg
     1441 gtaccggagg ttacgttttg tggctcaacg ccacgatgaa ccgcttgact gatggttgtg
     1501 tggaagcatc tacacgatct aaggaaagtg gtcgttttcg ggctcgcccg aatacgacac
     1561 cgtacatatg gttaaccacg ccttccttct tggaagaagt gatataaccg agtacagtta
     1621 ggatactgta atccgtacaa tcaagtgcgg tgggtttatt ttaaagctga
//
