# Supplementary material for: Hyperexpansion of RNA Bacteriophage Diversity
Source: PLoS Biol. 2016 Mar 24;14(3):e1002409. doi: 10.1371/journal.pbio.1002409 (PMC4807089; doi:10.1371/journal.pbio.1002409)
Supplement: S1 Dataset — (ZIP) [file pbio.1002409.s001.zip › EOC002.NT.rtf]

LOCUS       EOC002                  1285 bp    RNA     linear       25-AUG-2015
DEFINITION  EOC002.
ACCESSION   
VERSION
KEYWORDS    .
SOURCE      EOC002
  ORGANISM  EOC002
            Unclassified.
REFERENCE   1  (bases 1 to 1285)
  AUTHORS   Krishnamurthy,S., Janowski,A., Zhao,G., Barouch,D. and Wang,D.
  TITLE     Characterization of RNA bacteriophage Diversity and Biogeography
  JOURNAL   Unpublished
REFERENCE   2  (bases 1 to 1285)
  AUTHORS   Krishnamurthy,S., Janowski,A., Zhao,G., Barouch,D. and Wang,D.
  TITLE     Direct Submission
  JOURNAL   Submitted (25-AUG-2015) Microbiology, Washington University at St.
            Louis, 660 S. Euclid Ave, Saint Louis, Missouri 63110, United
            States
FEATURES             Location/Qualifiers
     source          1..1285
                     /organism="EOC002"
                     /mol_type="genomic RNA"
                     /note="Taxonomy: Viruses;unclassified ss-RNA viruses"
     CDS             50..1285
                     /codon_start=1
                     /product="replicase beta subunit"
                     /translation="MIHFYRLFGERIPSQGTIVPKTAVKGRFIASEPTVLGYLSMAVA
                     DYIDMSVGRRRLQGISFVSQKRNQEFAKLASTSQYFCTVDLSSASDLISKRLFVELFP
                     PFLHDIINLLMTDSIAFNGYIIRKQRLASMGNGITFRVLALVCYCCSLASVMDTLGCS
                     LFEADSYVSIFGDDICLPSQCYGRLTEYLTLMGLVVNNEKSFVKTRFAESCGHHYYDG
                     MLVTPSYLRSLPFSPVSCASCVDHTRVLRTRGFHKSAEIWESYLRVYFIHKYKVVIPK
                     ARGDSGYISFYDDTPSLPLKPTKPALTGIVFFRRDPSVESSTGSERPPAFSSQFFDKV
                     NRVPENYFNHCKLQARAEIRSGRCKIPFLERVDQLTDDYLRRVTDRYSMIYEFVGSSP
                     RHVWRPVLGARPIPAGEKSF"
ORIGIN      
        1 gttcagagta agcccgaagc tacagatatt tttcatagca aattatacta tgatacactt
       61 ctatcgcctt tttggtgaga gaattccctc ccaagggaca atcgtgccga agactgctgt
      121 caagggtcgc tttattgcgt ccgagcctac agtcctagga tatctgtcga tggccgtggc
      181 cgactatatt gatatgtcgg ttggaagaag acgtttgcaa ggcatttctt ttgtttccca
      241 gaaaaggaac caggagtttg ccaaacttgc gtcaacatct cagtacttct gtactgtgga
      301 tttgagttct gcttcagacc tcatttccaa acggcttttc gtggagctgt ttccaccatt
      361 tctgcatgac atcatcaatc ttttgatgac tgatagtatt gcctttaacg gttatattat
      421 ccgcaagcaa cgtcttgctt ccatggggaa tggaataaca tttagggttt tggcccttgt
      481 ttgttattgc tgctctctag cttctgttat ggatacattg ggttgttcgc ttttcgaagc
      541 ggattcctat gtatctatct ttggagatga tatctgtttg ccttctcaat gttatggaag
      601 acttacagag tatctcactc taatgggctt agttgttaat aatgaaaagt ctttcgtcaa
      661 gactcgattc gcagaatcct gcggtcatca ttattacgat gggatgctcg ttacgccttc
      721 gtacctgcgt tccctcccct tttctccagt ctcttgcgcc tcttgtgttg accacacgag
      781 ggttttgagg acccgcggat ttcacaagtc tgcggagatt tgggagagtt atcttcgtgt
      841 ctactttata cataagtata aggtagttat accaaaggca cgtggtgact ctggatatat
      901 ctccttctat gacgacactc cgtctttgcc cctgaagccg acaaaaccag ctttaactgg
      961 aattgttttc ttccgcaggg acccgtctgt cgagtcgtca actggcagtg aaaggcctcc
     1021 tgctttctca agtcaatttt ttgacaaggt taacagggtt cctgaaaatt atttcaacca
     1081 ctgtaagtta caggctagag ccgagattcg ttcggggcgt tgtaaaattc ctttcctaga
     1141 aagggttgat cagctaaccg atgattacct tagaagagta actgatagat attctatgat
     1201 atacgaattc gtaggttcct ccccgaggca tgtatggcga ccagttttgg gcgccaggcc
     1261 gattccagca ggagagaaga gtttt
//
