# Supplementary material for: Hyperexpansion of RNA Bacteriophage Diversity
Source: PLoS Biol. 2016 Mar 24;14(3):e1002409. doi: 10.1371/journal.pbio.1002409 (PMC4807089; doi:10.1371/journal.pbio.1002409)
Supplement: S1 Dataset — (ZIP) [file pbio.1002409.s001.zip › EOC003.NT.rtf]

LOCUS       EOC003                   950 bp    RNA     linear       25-AUG-2015
DEFINITION  EOC003.
ACCESSION   
VERSION
KEYWORDS    .
SOURCE      EOC003
  ORGANISM  EOC003
            Unclassified.
REFERENCE   1  (bases 1 to 950)
  AUTHORS   Krishnamurthy,S., Janowski,A., Zhao,G., Barouch,D. and Wang,D.
  TITLE     Characterization of RNA bacteriophage Diversity and Biogeography
  JOURNAL   Unpublished
REFERENCE   2  (bases 1 to 950)
  AUTHORS   Krishnamurthy,S., Janowski,A., Zhao,G., Barouch,D. and Wang,D.
  TITLE     Direct Submission
  JOURNAL   Submitted (25-AUG-2015) Microbiology, Washington University at St.
            Louis, 660 S. Euclid Ave, Saint Louis, Missouri 63110, United
            States
FEATURES             Location/Qualifiers
     source          1..950
                     /organism="EOC003"
                     /mol_type="genomic RNA"
                     /note="Taxonomy: Viruses;unclassified ds-RNA viruses"
     CDS             93..950
                     /codon_start=1
                     /product="RNA-dependent RNA-Polymerase"
                     /translation="MVDGKSKPRPVSNLLHAVSSGSEGSIIESSKSLEHYDKWVSPEA
                     KKHLSAARRRVAYAQSLGFSAFLLPVAQATRKYLYEEYSYTLHHTTRLQKEQKMKQFD
                     SCVAADVSNHDILWAIDLYLPVIERAMHSLGYAKWYIECFRSSLKTGVYVPCCAPGEG
                     GFMIGDYRDPQTSVGLLSGNPYTDLLGGLGMVFVYFRGLLEHVIPDRLRWLKDNRASL
                     PEWLSSTLKGETDIAAPSKSDDGFLLAKGIAPSAALQAMRVKMHESEKKGEVFPFSPY
                     MIVSYEKGDK"
ORIGIN      
        1 ttttcgagaa acgggactac acgtcgttat tcgaaaaaca tggtgctggt gctccttcct
       61 acactctctt ccgtgatcaa tatacggata gtatggtgga cggaaaatct aagccgagac
      121 ctgtttctaa tctacttcac gcggtttcat cgggatctga aggttcaata atcgaatcat
      181 cgaaaagttt ggaacactac gataagtggg tttcaccaga agctaagaag cacctatctg
      241 ctgctagaag gcgtgttgct tacgcacaaa gtctcggctt cagtgctttt ctgctgcctg
      301 tagcacaggc gactaggaaa tacctgtatg aagagtactc ttacacgttg caccacacta
      361 cacgtttgca gaaagaacag aagatgaagc aattcgattc ttgtgtcgct gcggatgtta
      421 gcaatcatga cattctatgg gccatcgatc tgtatctccc ggtaatcgag agagcgatgc
      481 atagtcttgg ttatgctaaa tggtacattg agtgcttcag atcgtcattg aagactggcg
      541 tttatgtacc gtgttgtgcc ccaggtgagg gtggtttcat gatcggtgac taccgtgacc
      601 cacaaactag tgttggttta ctatctggta atccttacac cgatcttctg ggtggtctcg
      661 gtatggtttt cgtttacttc cgaggattac ttgaacacgt gattcccgac cgtcttcgat
      721 ggttaaagga taatcgtgcg agtctccctg agtggcttag ctccactttg aagggtgaaa
      781 cggatatcgc ggcaccttcg aaatcggatg atggtttcct gttagctaag ggtatcgcac
      841 catcggcagc gcttcaagcg atgcgtgtga agatgcatga aagtgagaag aagggtgaag
      901 tcttcccttt ttcgccgtac atgattgtgt cgtacgaaaa gggtgacaag
//
