# Supplementary material for: Hyperexpansion of RNA Bacteriophage Diversity
Source: PLoS Biol. 2016 Mar 24;14(3):e1002409. doi: 10.1371/journal.pbio.1002409 (PMC4807089; doi:10.1371/journal.pbio.1002409)
Supplement: S1 Dataset — (ZIP) [file pbio.1002409.s001.zip › EOC004.NT.rtf]

LOCUS       EOC004                  1344 bp    RNA     linear       25-AUG-2015
DEFINITION  EOC004.
ACCESSION   
VERSION
KEYWORDS    .
SOURCE      EOC004
  ORGANISM  EOC004
            Unclassified.
REFERENCE   1  (bases 1 to 1344)
  AUTHORS   Krishnamurthy,S., Janowski,A., Zhao,G., Barouch,D. and Wang,D.
  TITLE     Characterization of RNA bacteriophage Diversity and Biogeography
  JOURNAL   Unpublished
REFERENCE   2  (bases 1 to 1344)
  AUTHORS   Krishnamurthy,S., Janowski,A., Zhao,G., Barouch,D. and Wang,D.
  TITLE     Direct Submission
  JOURNAL   Submitted (25-AUG-2015) Microbiology, Washington University at St.
            Louis, 660 S. Euclid Ave, Saint Louis, Missouri 63110, United
            States
FEATURES             Location/Qualifiers
     source          1..1344
                     /organism="EOC004"
                     /mol_type="genomic RNA"
                     /note="Taxonomy: Viruses;unclassified ss-RNA viruses"
     CDS             96..1337
                     /codon_start=1
                     /product="maturation protein"
                     /translation="MSKEGAMAILTTYDTVTDLYRQMYAEDGTEGRRFDDRDKVLTQY
                     RRLSKNHGSLVSGTSFRRPTAYENSRRYENTLGVHQFATEHTPRNGNPYTICDGRYYI
                     GSAIASSTLETALISACNDRYDSVINRNLNNLMTSDLNLGLMAAGAKQSFVMVANAAT
                     GVRKFWKDLKRGNLQGAAKAVGLKPSKWTNVPRDASDRYLEFIFGWQQLLSDAYSAVT
                     EYNIIQDGPPPLLTARTHESFQLEEIHASQDIRMGLYGPNVRVNSKATGEIKILSRFD
                     TQISSWNTVIANRLGLLNPALIAWDLVPYSFVFDWFYPVGSYLSAFTADAGLRPLGSS
                     HTIYCTGQISNTLEPIRYDQRTRGIVENSDLPSYVEPVMVYKRMAGGGLPSPVLPSPR
                     YPTSLSQAITSAALVAQRIFR"
     CDS             565..879
                     /codon_start=1
                     /product="hypothetical protein"
                     /translation="MLLQAFVNSGRTSKGVTSKVLLKQLVLSHQSGLMSPVMLLTATW
                     SLYLAGNSCCQTHIVPSLNIILFKTALRLYLLRELMNLFSSKRSMRLRISVWAFTVLT
                     YG"
ORIGIN      
        1 agccagcagc ttgcatggtt aacacaccta gtagtgtgga gtccagcagc cgcaaggttg
       61 cgaaaaggta agcccccaat gggggctcac cccccatgtc taaggaggga gctatggcta
      121 tcctgactac ttacgataca gttaccgatt tatatcggca gatgtacgca gaagacggga
      181 cagaaggacg gcgttttgac gatagagaca aagtcttgac tcaatatcgt cgtctttcga
      241 aaaaccatgg ttctcttgtt agtgggactt cttttagaag gcctactgcc tatgagaact
      301 cgagacgcta tgaaaatacg ctgggtgtgc atcagtttgc tactgaacat actcctcgta
      361 acggcaaccc atacactatt tgtgatgggc gctattacat aggctcggct attgcgtcgt
      421 caacgctcga aacggcactc attagtgctt gtaacgaccg ctatgactct gtgataaatc
      481 gcaaccttaa taacttaatg acgtctgatc tgaaccttgg ccttatggcc gccggtgcaa
      541 agcagtcgtt tgttatggtt gcgaatgctg ctacaggcgt tcgtaaattc tggaaggacc
      601 tcaaaagggg taacctccaa ggtgctgcta aagcagttgg tcttaagcca tcaaagtgga
      661 ctaatgtccc ccgtgatgct tctgaccgct acctggagtt tatatttggc tggcaacagc
      721 tgttgtcaga cgcatatagt gccgtcactg aatataatat tattcaagac ggccctccgc
      781 ctttacttac tgcgagaact catgaatctt ttcagctcga agagatccat gcgtctcagg
      841 atatccgtat gggcctttac ggtcctaacg tacgggtgaa tagcaaagct actggggaaa
      901 taaaaatcct ctctcgcttt gatactcaaa tatcctcctg gaacacggtt atagctaacc
      961 gcctcggttt gcttaaccct gcattgatcg catgggactt ggtcccttac tcgtttgtgt
     1021 ttgactggtt ttacccagtt ggatcctatt tgtctgcttt tacggcagac gcaggtctcc
     1081 gccctttggg ctcatcacat acgatttatt gtacaggcca gataagtaat actctggaac
     1141 ctatacgata cgatcaacgt acacggggta tcgttgagaa ttcagacttg ccatcttatg
     1201 ttgaaccagt aatggtctac aaacggatgg ctggtggggg cttgccctcg cctgtcctac
     1261 cttctcctcg ttaccctacg tcgttatcac aggcaattac gtccgctgcg cttgtcgcac
     1321 agcggatatt ccgataatta accc
//
