# Supplementary material for: Hyperexpansion of RNA Bacteriophage Diversity
Source: PLoS Biol. 2016 Mar 24;14(3):e1002409. doi: 10.1371/journal.pbio.1002409 (PMC4807089; doi:10.1371/journal.pbio.1002409)
Supplement: S1 Dataset — (ZIP) [file pbio.1002409.s001.zip › EOC005.NT.rtf]

LOCUS       EOC005                  1435 bp    RNA     linear       25-AUG-2015
DEFINITION  EOC005.
ACCESSION   
VERSION
KEYWORDS    .
SOURCE      EOC005
  ORGANISM  EOC005
            Unclassified.
REFERENCE   1  (bases 1 to 1435)
  AUTHORS   Krishnamurthy,S., Janowski,A., Zhao,G., Barouch,D. and Wang,D.
  TITLE     Characterization of RNA bacteriophage Diversity and Biogeography
  JOURNAL   Unpublished
REFERENCE   2  (bases 1 to 1435)
  AUTHORS   Krishnamurthy,S., Janowski,A., Zhao,G., Barouch,D. and Wang,D.
  TITLE     Direct Submission
  JOURNAL   Submitted (25-AUG-2015) Microbiology, Washington University at St.
            Louis, 660 S. Euclid Ave, Saint Louis, Missouri 63110, United
            States
FEATURES             Location/Qualifiers
     source          1..1435
                     /organism="EOC005"
                     /mol_type="genomic RNA"
                     /note="Taxonomy: Viruses;unclassified ss-RNA viruses"
     CDS             291..821
                     /codon_start=1
                     /product="assembly/maturation protein"
                     /translation="MKAYSALTDPARKDRTVVQHRNKPAVAVTYPTGSPSYSIMTERH
                     SISQRIIFERTEVLSAQRSLGLADPRSVVWELVPFSFVADWFIPIGTYFDALAIIPKL
                     SGRFLITSRDYRTGVEIGYGGPYPGASTKAERITVSRTLSTSLTVPRPEFKSLSEALS
                     LGHIKNALALVHQVFL"
     CDS             853..1380
                     /codon_start=1
                     /product="hypothetical protein"
                     /translation="MRTFLLKELLIERAIMPAMNNILVKDDTVTTPVEFTLVPVTDTP
                     SPLYRAQVANVPIDGQIRLTLSESATKNGGYKVTAKLEVPVLETLGASGTSAGYVAPP
                     KVAYVTTCIFTMFSDRRSTSQNRADALKMAIGILQGASETTATGILANTAAGNAWVNS
                     TLPVVNAFTRVVLPS"
ORIGIN      
        1 actggaggat aggggggggt cgtgagtcta tagcattgct agtcgatacg tgccaccggt
       61 ttgctacgtc cgttcgctac ctcaaaaggg gtaacgttgg tgccgctgtt agagccttag
      121 gaatttctcc taagaggaaa cacgacatcg taatacggca gcgtagcagc gcacgagcac
      181 agggatttac atttgaaaag ggcggtactc tgtcctccaa agatgtatcc tctctgtggc
      241 tcgaaatcca atacggttgg cgtcccttga ttacagacgt ctacgagtcg atgaaggcat
      301 attccgcttt aacggatcct gcccgcaaag accgcacggt agttcagcac cgaaacaaac
      361 ctgctgttgc agtaacatat cctactggtt ccccgagtta tagtattatg actgaacgtc
      421 attcaatcag tcagcgtatt atattcgaaa gaaccgaggt gttgtctgct cagcggtcgt
      481 taggtcttgc tgacccccga tccgtagtgt gggagctagt tccgttttcg ttcgttgcag
      541 actggtttat tccaatcggc acttactttg acgctctagc catcatcccg aagttgtctg
      601 gaaggttttt gattacctcc cgagattacc gtacgggtgt tgagataggt tacggcggtc
      661 cataccccgg cgctagcact aaggccgagc ggatcaccgt gtcccgaact ctctccacat
      721 cgttaaccgt tccgcgaccc gagtttaagt ctctttcgga ggcattaagc ttaggtcata
      781 taaagaacgc gttagcgttg gtacaccagg tattcctttg aatacctgag cttttcaaca
      841 tgctctactt tgatgagaac ttttctcctt aaagaacttt tgattgaaag ggctatcatg
      901 ccagcaatga acaatatact tgtcaaagac gacactgtca ccaccccggt cgagtttacg
      961 ttggtacctg ttaccgacac tccgagtccc ctttatcgcg cacaggttgc taatgtgccg
     1021 atcgatgggc agattcggtt gactctctcg gaatctgcca caaaaaatgg cggatacaaa
     1081 gtgacggcga agttggaagt ccccgtactg gagacccttg gggcctctgg cacatctgca
     1141 gggtatgtcg ctcctccgaa ggtagcctac gtgaccacat gcatctttac gatgtttagt
     1201 gatcgtcggt ctacctctca gaatcgagcg gacgctctga agatggccat tggcatcctg
     1261 caaggcgcat cggaaacaac tgccaccggc atcctcgcta atactgcagc gggaaatgcc
     1321 tgggtgaaca gtacgcttcc ggtcgtcaat gcattcactc gtgttgtcct cccaagctaa
     1381 cattctgtta gccggagacc cgtaaagatg catgtggtca cgtaggctac cttcg
//
