# Supplementary material for: Hyperexpansion of RNA Bacteriophage Diversity
Source: PLoS Biol. 2016 Mar 24;14(3):e1002409. doi: 10.1371/journal.pbio.1002409 (PMC4807089; doi:10.1371/journal.pbio.1002409)
Supplement: S1 Dataset — (ZIP) [file pbio.1002409.s001.zip › EOC006.NT.rtf]

LOCUS       EOC006                  1036 bp    RNA     linear       25-AUG-2015
DEFINITION  EOC006.
ACCESSION   
VERSION
KEYWORDS    .
SOURCE      EOC006
  ORGANISM  EOC006
            Unclassified.
REFERENCE   1  (bases 1 to 1036)
  AUTHORS   Krishnamurthy,S., Janowski,A., Zhao,G., Barouch,D. and Wang,D.
  TITLE     Characterization of RNA bacteriophage Diversity and Biogeography
  JOURNAL   Unpublished
REFERENCE   2  (bases 1 to 1036)
  AUTHORS   Krishnamurthy,S., Janowski,A., Zhao,G., Barouch,D. and Wang,D.
  TITLE     Direct Submission
  JOURNAL   Submitted (25-AUG-2015) Microbiology, Washington University at St.
            Louis, 660 S. Euclid Ave, Saint Louis, Missouri 63110, United
            States
FEATURES             Location/Qualifiers
     source          1..1036
                     /organism="EOC006"
                     /mol_type="genomic RNA"
                     /note="Taxonomy: Viruses;unclassified ss-RNA viruses"
     CDS             216..1034
                     /codon_start=1
                     /product="maturation protein"
                     /translation="MTGGVQEYITTTAAPSDACGPSAVSRNGISRIWTGADDSKYKKR
                     DNFYDGHRYHLRDDACTYWRPLVTGNEAPTAATVQGCIGYSPSPKEPDNALLEAQSSL
                     IDNIRSNTFDGGAFLGELHESATLIGDIARTIAEAASAYRERNLNKALKALGLTSPDS
                     GGKGSKVTSHADKKWLALNYGVLPALNDAKQAAEALATAINRPDTHSAKGSGKAINET
                     KSGHRTKSNKYRHKIKLKSKFKGQPTISDKLGLANPLASAWELLPFSFVLDWFIP"
ORIGIN      
        1 aataaagtga tcatcttagt agattaaacg cttttaggtg aatcctaaaa agcactctac
       61 acttctggtt accagatttc tttgatcatc agaccacaac cgaatatcct ccagtgggaa
      121 acaaatctgg taaccagaag tgtagagtgc tttttaggat tcacctaaaa gcgtttaatc
      181 tactaagatg atcactttat tagagaggta acaccatgac aggaggagtc caagaatata
      241 taactactac agccgcccct tcagatgcgt gcggtccatc tgcggtttcc cgcaatggta
      301 tttcgcgcat ttggactggg gcggacgata gcaagtataa aaaacgagac aacttctatg
      361 atgggcatcg atatcatctc cgtgacgatg cttgtacgta ctggcgtccc cttgttacgg
      421 ggaacgaggc acctacagca gcaaccgtcc agggatgtat cggttattcc ccgtctccta
      481 aagaacctga caatgcccta ttagaggccc aatcaagtct catcgacaac attcgtagta
      541 atacgtttga tggcggtgcc ttccttggtg aactgcacga aagtgcaact ctaattggtg
      601 atattgctcg gactattgca gaggcggcca gcgcttatcg agaacgtaac ttaaataaag
      661 cattgaaagc ccttggactc acttcccccg attcgggtgg aaaaggctct aaggttactt
      721 ctcatgctga taagaaatgg ctcgctctga actatggcgt actccccgca ttgaatgatg
      781 ccaaacaggc agcagaagct ctcgcaactg ctattaaccg acctgacact cattctgcta
      841 agggatctgg gaaagcgata aacgaaacca agtcaggaca taggactaaa tccaataagt
      901 atagacataa gattaaactt aagtcaaaat ttaaaggtca gcctactatc tctgataagc
      961 ttggtcttgc taatcctctc gcttcagctt gggaacttct gcccttctcg tttgttcttg
     1021 attggtttat tccaat
//
