# Supplementary material for: Hyperexpansion of RNA Bacteriophage Diversity
Source: PLoS Biol. 2016 Mar 24;14(3):e1002409. doi: 10.1371/journal.pbio.1002409 (PMC4807089; doi:10.1371/journal.pbio.1002409)
Supplement: S1 Dataset — (ZIP) [file pbio.1002409.s001.zip › EOC007.NT.rtf]

LOCUS       EOC007                   976 bp    RNA     linear       25-AUG-2015
DEFINITION  EOC007.
ACCESSION   
VERSION
KEYWORDS    .
SOURCE      EOC007
  ORGANISM  EOC007
            Unclassified.
REFERENCE   1  (bases 1 to 976)
  AUTHORS   Krishnamurthy,S., Janowski,A., Zhao,G., Barouch,D. and Wang,D.
  TITLE     Characterization of RNA bacteriophage Diversity and Biogeography
  JOURNAL   Unpublished
REFERENCE   2  (bases 1 to 976)
  AUTHORS   Krishnamurthy,S., Janowski,A., Zhao,G., Barouch,D. and Wang,D.
  TITLE     Direct Submission
  JOURNAL   Submitted (25-AUG-2015) Microbiology, Washington University at St.
            Louis, 660 S. Euclid Ave, Saint Louis, Missouri 63110, United
            States
FEATURES             Location/Qualifiers
     source          1..976
                     /organism="EOC007"
                     /mol_type="genomic RNA"
                     /note="Taxonomy: Viruses;unclassified ss-RNA viruses"
     CDS             32..976
                     /codon_start=1
                     /product="replicase"
                     /translation="MDIVPSHGPGAVFPPRSPKDKSNATIYTPIEEYYPYYPTFNSLL
                     EIGDVDLRSARSCNDSIVAGMRAVPKDSRGPRLISVHPCEAVWVQQGKRHVLETAIEN
                     HPLTRGRINFTDQKVNGALALKSSSDRSFTTIDLKEASDRISLDLVEYLFGYTAKILS
                     CSRASSVVGLDGQRVKLQMFAPMGNALTFPVESLVFWSLVRAGILCRHGEHCDDIYVF
                     GDDIIVPSHLYEGAIWGLVQAGLIPNMNKTFRKGFFRESCGVDAYRGKDVTPFRMKVR
                     DIILQCFPLEDNIAHLHTKRRNIFATIGIDATGFSEESL"
ORIGIN      
        1 ggttggactc gttatctatc gagccaactt catggacatt gttccctccc acgggcccgg
       61 agcggttttt ccgccccgaa gcccaaagga taagagcaat gccaccatct atactcctat
      121 cgaggagtat tatccctact acccgacgtt caactccctc cttgaaatag gagatgttga
      181 tcttcggagt gcgcgttctt gcaacgattc gattgttgct ggaatgcgcg ctgtacctaa
      241 agattcacgg ggaccacgcc tgataagcgt gcacccgtgt gaagctgtat gggtccagca
      301 gggcaaacga cacgtccttg aaactgctat agagaaccat cccctgactc gtggaagaat
      361 taacttcacc gatcagaagg ttaatggtgc tcttgcactc aagtcgtcct cagatcgtag
      421 tttcacaact attgatttga aggaagcaag cgataggata agtctcgatt tagtagagta
      481 ccttttcggg tacactgcga agatcttgtc ttgttctaga gctagctcag tcgttggttt
      541 agatggtcaa cgtgttaaac ttcagatgtt cgcccccatg ggtaatgcac taactttccc
      601 tgtggaaagt ttagtgttct ggagtttggt tcgtgctggc atattgtgtc gtcatggtga
      661 acactgtgat gatatatatg tcttcggaga tgatattatc gttccttcac atttatacga
      721 aggtgcaatc tggggtctcg ttcaagctgg gttaattccc aacatgaata agacctttag
      781 aaagggattc ttccgagaat cctgtggcgt cgatgcctat cgtggcaaag atgttacgcc
      841 gtttcgtatg aaggtgcgcg atattatcct ccagtgtttc ccactggagg ataatatcgc
      901 gcaccttcat acgaaacggc gtaacatctt tgccacgata ggcatcgacg ccacaggatt
      961 ctcggaagaa tccctt
//
