# Supplementary material for: Hyperexpansion of RNA Bacteriophage Diversity
Source: PLoS Biol. 2016 Mar 24;14(3):e1002409. doi: 10.1371/journal.pbio.1002409 (PMC4807089; doi:10.1371/journal.pbio.1002409)
Supplement: S1 Dataset — (ZIP) [file pbio.1002409.s001.zip › ESE005.NT.rtf]

LOCUS       ESE005                  4407 bp    RNA     linear       25-AUG-2015
DEFINITION  ESE005.
ACCESSION   
VERSION
KEYWORDS    .
SOURCE      ESE005
  ORGANISM  ESE005
            Unclassified.
REFERENCE   1  (bases 1 to 4407)
  AUTHORS   Krishnamurthy,S., Janowski,A., Zhao,G., Barouch,D. and Wang,D.
  TITLE     Characterization of RNA bacteriophage Diversity and Biogeography
  JOURNAL   Unpublished
REFERENCE   2  (bases 1 to 4407)
  AUTHORS   Krishnamurthy,S., Janowski,A., Zhao,G., Barouch,D. and Wang,D.
  TITLE     Direct Submission
  JOURNAL   Submitted (25-AUG-2015) Microbiology, Washington University at St.
            Louis, 660 S. Euclid Ave, Saint Louis, Missouri 63110, United
            States
FEATURES             Location/Qualifiers
     source          1..4407
                     /organism="ESE005"
                     /mol_type="genomic RNA"
                     /note="Taxonomy: Viruses;unclassified ss-RNA viruses"
     CDS             9..365
                     /codon_start=1
                     /product="hypothetical protein"
                     /translation="MDILIKSSVGKSFQASLDPVFVQRLLDLAVDDAEQRKMETISDD
                     VFVAHTVYSSDDEASVRLDLSDSLRQNLSHDSYAPSVLRAWREFFAEFKLLDSGAGDD
                     KTCMGAFMELCELLQG"
     CDS             402..1865
                     /codon_start=1
                     /product="assembly protein"
                     /translation="MPGVLLARAEGGLSKMTTGSNTIDGTVATAWYDSGDYGGVNPTG
                     RWKTRSWSGGDSPARERIARDLADGVAVRYLDRRGKERYFYSSQRPPKRSRRLEEHAY
                     SMSAHDEFHPSCNLTLVGDYGGTRTFTGVTPFRLYGGYSAPIGPNGGFAGSSGVQFTA
                     NDDINLINRLKTRIRGSDFNMGVFLGEGHETLAMIGDAALTIASSLRSLRKGDVYTAT
                     RTLLKNGKPLYRGRLNRVAVRRGAVDQLSNNLLALNWGWIPLLQDMRSGAELLAQILN
                     VPFSMRSRVAIVKRSPHNFPTCEMAGGWIRSKQIIAILSEPESIPKMLGLTDPLSIAW
                     ELTPFSMLADYVVPIGSWLEARAFASGLTGKFITTSILRCDARDISFGKTYERVPGYP
                     SHMEGDTKGAYLRYINLDRSVSTSLSVPKPVVKPLDKVFSVRHCINALALLAQVAKGP
                     LKSDDDKLLTKALDLNPTRRQLRSQLKAGDAGSFRFM"
     CDS             1886..2338
                     /codon_start=1
                     /product="hypothetical protein"
                     /translation="MAQIADIVAFDGESTPVSHTFYADHVEYAGGDLTARYEEKVAGV
                     PAYAQGTVSLTRRKVKSGMVRSALRVNIHSLEQASGSNLAGYTAPPKVANTDSYELVQ
                     WWAPRSVYQGRQNVRTIARNILNNATTTQTPSTAGFTYDAQVRDIWPN"
     CDS             2433..4406
                     /codon_start=1
                     /product="replicase"
                     /translation="MHTACWTDESTPDESLAIIRELAFAHALRGGHQGELIAYFIVCD
                     DYLSICEFELDYDTLTTTEAANCRQALAFYQKCDYIVLPGVDPREVAKSKFKEAELAC
                     QSTNEIFRLRRAGLFNFEPWVDSALRRAQHKITRVLGRLPHVRDLKLRFGPGATTLTK
                     KKNASVVEKLQAGVSCSESLLPYASRLLAEMPQLTRIHNVLPPDPYESLVLERIELQK
                     GLERARRLIEAGLPDEVYDTYLLRGETLETAEERISQLDREIEMRALVEVVERCPVEI
                     NNGVVEFVPKNAKTHRSIVKEPSLNTMVQLALGDYMAKRLHAFGIDIRNQEINKSLAK
                     EGSLTGELGTLDLSSASDTISNEIVHELLPLEWAFMLSSCRTDKVYLDAECVDLEKFS
                     SMGNGYTFPLETLIFWALASSAAEDGFASVYGDDIIVGTHSVNRVMRLLEVCGFSINR
                     KKSYWTGSFRESCGGDFLRGIDIRPYYHKKVVTGMELFKMHNFYVRHHNPEMAERVLA
                     HIHPSLRIYGPDGYGDGHLIGDWTPRRSKRQRDHGYGGVLFDTFKLGDRKDFRPERRG
                     DAALPTYSIYTREGGDAVLSLRDTAERPLTNEQFALVARRYRTFVGKCPAGLSQAKTL
                     GDQIPERVSPVTGVTYKLPSLPGVRRVLFRSTPG"
ORIGIN      
        1 agcctatcat ggacattctt atcaaaagtt cggtcgggaa gagctttcaa gcttctcttg
       61 accccgtctt cgttcagcgc cttctcgacc tcgcggtcga tgacgctgag cagaggaaga
      121 tggagacgat cagcgatgac gtcttcgtcg cgcacactgt gtactcatcg gatgatgagg
      181 cttctgtgcg tctggacctc agtgacagct tacgccaaaa tctgtctcac gacagttacg
      241 cgccttccgt gttgagggcg tggcgtgagt ttttcgctga gtttaaactt cttgatagtg
      301 gtgccggtga tgacaagact tgcatgggcg cctttatgga gctctgcgag ttgcttcaag
      361 gttgagggaa cagtcgaaga tctttctaac cgtacgggct tatgcccggg gttctcttgg
      421 ctcgcgccga gggggggtta tctaaaatga caaccggttc aaacactatc gatggtaccg
      481 ttgctacggc atggtacgac agtggcgatt acggtggggt aaatcccacc ggacgatgga
      541 aaacccgaag ctggtccggg ggcgactctc ctgcaaggga gaggattgct cgcgatctgg
      601 ccgacggtgt tgccgtccgc tacttggatc gacgtggtaa ggagcggtat ttctactcgt
      661 ctcaacgacc tccgaaaagg tcgcgtcgat tggaagagca cgcttactcg atgtcagccc
      721 atgacgagtt ccacccttcg tgtaacctca ccttggtggg agattacgga ggaacgcgga
      781 cttttactgg ggtaactcca tttcgccttt atggcggtta ttccgcgcca atcggtccta
      841 acggcggttt cgctgggtcc tccggggtcc agtttactgc taatgatgat attaatctca
      901 tcaaccgact caagacgcgg atacgcgggt ccgattttaa catgggtgtg tttctaggcg
      961 aaggccacga gacacttgcc atgatcggcg atgcagcttt gacaattgct agttcgttgc
     1021 ggtcccttcg gaaaggggat gtgtatacgg ctacccgtac attgttgaag aacggtaagc
     1081 ctctctatcg ggggcgactc aaccgagtcg ctgttagacg aggggctgtc gaccagttgt
     1141 caaacaactt gttggcactg aattgggggt ggatacccct gcttcaggat atgcgctcag
     1201 gtgctgagtt gttagctcaa atactgaacg taccatttag catgcggagt cgtgtagcga
     1261 tcgtaaaaag atcgcctcat aatttcccta cgtgcgaaat ggccggtggt tggatccgct
     1321 caaagcagat catagccata ctttctgagc cggaatcaat tccgaagatg ttgggtctca
     1381 ctgaccctct gtctattgct tgggagttaa cgcctttctc gatgttagcc gactacgtcg
     1441 tgcccatcgg gtcttggttg gaagccagag cctttgcgtc tggtctgact gggaaattca
     1501 tcaccacttc aattctgaga tgtgatgccc gtgatatctc atttggtaaa acttatgagc
     1561 gtgtcccagg ctacccgtct cacatggagg gtgacactaa aggagcgtac cttcgataca
     1621 taaaccttga taggtcagta tcgacatccc tgagcgtacc gaagccagta gttaaaccac
     1681 tggacaaggt attctccgta aggcattgta ttaatgccct ggctctctta gcgcaagtgg
     1741 ctaagggtcc attaaagtcc gatgatgaca agttgttgac caaagcgctg gatttaaacc
     1801 caacgcggcg tcaacttcgt tctcagctca aagctgggga tgcaggttca tttcggttta
     1861 tgtaagtcct ttcaaggaaa caaccatggc acaaattgcc gacatcgtcg cctttgatgg
     1921 cgaatcgact cctgtatcgc atacctttta tgcagaccac gtggaatacg ccgggggaga
     1981 ccttactgct cgttacgagg agaaggtcgc cggcgttccc gcctatgcac agggtactgt
     2041 ctctctgacc cgccggaagg taaagtcagg gatggtgcgg agcgctctgc gggtcaacat
     2101 ccactccctg gagcaagcat ctggttcaaa cctcgccggg tatacggcac ctcccaaggt
     2161 ggcgaatacc gactcttatg aactcgttca gtggtgggcg ccgcgttctg tttaccaagg
     2221 tcgacagaac gtgcgtacca tcgcacgaaa tatcctgaac aacgctacca ctacgcagac
     2281 cccctcaacg gcgggcttta cgtatgatgc gcaagttcgg gacatctggc ccaattaagg
     2341 gttttgcttg ttcataagcc gactgcaatg gtcggtttgg tcccgctccc tgagcggcgt
     2401 cctattactt tgttttataa caggagtaga taatgcatac tgcatgttgg acagacgaga
     2461 gtacaccaga tgagtcgctt gcaatcatcc gggagctcgc atttgctcac gccctccgcg
     2521 gggggcatca aggggaactt atcgcatact tcattgtgtg tgacgattac ctttcgatct
     2581 gtgagtttga actggactat gacactctta cgacaaccga agcggctaac tgccgccagg
     2641 ccctcgcatt ttaccaaaaa tgcgattata tcgttttacc gggggttgac cctcgggaag
     2701 tggctaagtc gaaattcaag gaagccgaac tagcctgcca gtcaacgaat gagatattcc
     2761 gactacgtcg tgcggggctc ttcaattttg agccctgggt tgactctgca cttcgcagag
     2821 cccaacataa aatcacacgt gtgttaggac gtctcccgca cgttcgagac ctaaagctac
     2881 gctttggccc aggtgcaacg acccttacca agaagaaaaa tgctagcgta gttgaaaagc
     2941 tacaagctgg tgtttcctgt agcgagtctc tcttgccata cgcctcgcgg ctattggcag
     3001 agatgcctca acttacacgt atccacaacg tgctaccgcc cgacccctat gaatcgttgg
     3061 tcctcgaaag gatcgaactt cagaagggtt tggaaagggc cagacgactc atcgaagcgg
     3121 gattgcccga cgaggtctat gacacctacc ttttacgagg ggaaaccctc gagacggcgg
     3181 aggaacgtat ctctcaactt gatcgtgaga tcgaaatgag agctttggtg gaagtagttg
     3241 agcgctgccc tgttgagatc aacaatgggg tggttgaatt cgtcccgaag aatgcgaaga
     3301 cgcaccggtc gatcgttaaa gagccgtcgc tgaacacaat ggttcagctg gctttaggcg
     3361 attacatggc taagcgtttg cacgcatttg gcatcgacat tcggaaccaa gagatcaaca
     3421 agtctcttgc gaaagaaggg tcgttaactg gggagcttgg caccctagac ctgtcttcag
     3481 cctccgatac aatttctaac gagattgttc acgaacttct gcctttggag tgggctttta
     3541 tgctcagctc ctgtcggaca gacaaggtat acttggacgc agagtgcgtc gaccttgaaa
     3601 agttctccag catggggaat ggttatacct ttcctctaga gaccctaatc ttctgggctc
     3661 tggcttcttc agctgctgaa gatggtttcg cctccgttta cggggacgac atcatcgtag
     3721 gcacacactc tgtcaaccgc gtgatgcggc ttcttgaagt gtgcggtttc tcgataaatc
     3781 gtaagaagag ttactggact ggctccttta gggagtcctg tgggggagat ttccttcgtg
     3841 gaattgatat ccggccctat taccataaga aagtggtaac gggaatggag ctctttaaga
     3901 tgcacaactt ttacgttagg catcataatc ctgaaatggc ggagcgtgtg cttgcgcaca
     3961 tacacccgtc gcttaggatc tatggaccgg atggttatgg ggacggtcac ctcatcggtg
     4021 attggactcc gcgacgtagt aaacgtcagc gagaccacgg ctatggagga gtacttttcg
     4081 acacctttaa gctcggggac cggaaggatt tccggcctga gcggcgaggc gatgcagcac
     4141 tacctactta tagcatctac acccgtgagg gtggtgatgc tgtactttcc cttcgtgaca
     4201 cggccgaaag gccgctaacg aacgaacaat ttgcactcgt cgcgagacgc tacagaacgt
     4261 tcgtagggaa atgcccagct gggctctcac aggctaaaac cctgggagat cagatacctg
     4321 aaagggtatc gcccgtgacc ggggtgactt acaagttgcc ctcgttaccg ggagtcagac
     4381 gtgtgctctt ccgatctact cccggta
//
