# Supplementary material for: Hyperexpansion of RNA Bacteriophage Diversity
Source: PLoS Biol. 2016 Mar 24;14(3):e1002409. doi: 10.1371/journal.pbio.1002409 (PMC4807089; doi:10.1371/journal.pbio.1002409)
Supplement: S1 Dataset — (ZIP) [file pbio.1002409.s001.zip › ESE006.NT.rtf]

LOCUS       ESE006                  3469 bp    RNA     linear       25-AUG-2015
DEFINITION  ESE006.
ACCESSION   
VERSION
KEYWORDS    .
SOURCE      ESE006
  ORGANISM  ESE006
            Unclassified.
REFERENCE   1  (bases 1 to 3469)
  AUTHORS   Krishnamurthy,S., Janowski,A., Zhao,G., Barouch,D. and Wang,D.
  TITLE     Characterization of RNA bacteriophage Diversity and Biogeography
  JOURNAL   Unpublished
REFERENCE   2  (bases 1 to 3469)
  AUTHORS   Krishnamurthy,S., Janowski,A., Zhao,G., Barouch,D. and Wang,D.
  TITLE     Direct Submission
  JOURNAL   Submitted (25-AUG-2015) Microbiology, Washington University at St.
            Louis, 660 S. Euclid Ave, Saint Louis, Missouri 63110, United
            States
FEATURES             Location/Qualifiers
     source          1..3469
                     /organism="ESE006"
                     /mol_type="genomic RNA"
                     /note="Taxonomy: Viruses;unclassified ss-RNA viruses"
     CDS             74..1294
                     /codon_start=1
                     /product="putative maturation/attachment protein"
                     /translation="MTQYLHEVLLQPHGYYAIKRSGSNSPRVNGVLKLRPNDFLYQKG
                     VGTYQKWYSSTVIPFENVINAEGYRQGIHSPKDGMYVLSKFPANSVLNSLKIQLLGEL
                     HEHDVNLAVAYAERTATANLVKDTAGKLLRGARALKKGNFSEAARHLGLPRSGLRKDH
                     KGKWRRTNFTRDAFSQKWLEFSYGWVPLYNDMYGSLVAADKALAKKPSRLIPVSKQTH
                     YNETITTSGSASEGPYPIEVQLIEKVHVKQVMKIACNVRIDNPVLATVQSVGLTNPAL
                     VAWELVPFSFVVDWVVPIGSWLTAIAPLVGITPQDVFRTAFSEENYETGGAFASKSWQ
                     VFRQNPFTYRYEWRTASTSVKLSSAKSLRVVVNRTQDNLSVSFPQPQFPGAWQQAASA
                     LALFHKFMSKAGRF"
     CDS             1311..1703
                     /codon_start=1
                     /product="hypothetical protein"
                     /translation="MPAASNIVINNGTAVAKTFSVVSPQNGASAAEFRDVSVTVRGHQ
                     PVITELVTRATGNASRDKVKVNVILPILRINGSGVTEVIDYASFRGDFTLPNSMLAAE
                     RADILAFAKNLAAHASIESAVNDVLPQY"
     CDS             1810..3468
                     /codon_start=1
                     /product="replicase"
                     /translation="MGNTSQKIDLVATLNRKDLRAVKKALRHRSEFVTINDSWAFVQK
                     VACRFFKAVDTPIALSCYIMLQNNDIAGLISHSVSPHDYEDPHRFADDYACVSFLKKY
                     EGFPKSLRADTKLAAMKSTVASELACEKTNRKLRHSVPSRHTLDMLLYAQELISDVLQ
                     DCPNLEKALGADGIPSYGPGTSSSCKGRYTSVYNKLDSDLHVTYKAAPLAKELLSIVP
                     RLIPQYPDRFTADTDIVGEFCVPYSLMFIPGNRFTTVPKNAKTDRPICVEPHLNMVLQ
                     RIYGKVISKRLKRFGIDTEMQHEVNRTLAESCSIDDQMVTIDLSAASDTISVELVRNL
                     LPEDWFNVLNNIRSHFTQYDDCLRENAKFSSMGNGFTFELETLIFWALTCAALHFNDL
                     DRKNNVSVFGDDIIVATPAANTLVDLLTYCGFSLNKEKTFLYGPFKESCGSDFWNGYN
                     VRPYFLKKEVLDIRQLFGLANGIRHYASRRGRNDYSCDRFKGVWSFVVDKIKKIEPYY
                     PVGPKMLGDTVLWASPSEVSAEAVIPTMIDGICYSTQILDTGNRI"
ORIGIN      
        1 aaccacttaa acagtgatcg caaaggtctc tcatcgcacg ttagtgctag tcgatcactc
       61 atccgaggat catatgactc agtatctaca cgaagttctg ctgcagcctc atggctatta
      121 tgccataaag cgtagcggat ctaactcgcc ccgtgtaaat ggggttttaa aacttcggcc
      181 taatgatttt ctctaccaga aaggcgttgg tacttaccag aaatggtata gttccaccgt
      241 aattcctttt gagaacgtta taaatgctga aggttatcga caaggtatcc attccccaaa
      301 ggatggaatg tacgtgctta gtaagtttcc agcaaacagt gtcttaaatt cattaaagat
      361 acagttactg ggtgaacttc acgagcatga cgttaacctt gcagttgcat acgcagagcg
      421 aacagctacg gctaatcttg taaaagatac agctggaaaa ctgttgagag gtgcgcgtgc
      481 tttaaagaaa ggcaacttct ctgaagctgc ccgacacctt ggacttcctc gttccggtct
      541 tcgaaaagac cacaaaggaa agtggaggcg taccaacttt acgagagacg cttttagtca
      601 gaaatggctt gagttctcct atggttgggt tccattgtat aacgacatgt atgggagttt
      661 agttgcagct gataaggctt tggctaaaaa accttctcgt ttgatccctg tttcaaaaca
      721 gactcattac aacgagacaa tcaccactag cggtagcgct agtgaaggac cttatcctat
      781 tgaggtccaa ttgattgaaa aggtacatgt aaaacaggtt atgaaaatcg cctgtaacgt
      841 tagaattgat aaccctgttc ttgctactgt acaatcagtt ggcttgacaa atcccgcact
      901 tgtcgcgtgg gagttggttc cgtttagctt cgttgttgac tgggttgtcc caatcggtag
      961 ctggctaacg gcaatcgcac ctcttgtagg tattactccg caggacgttt ttcgtactgc
     1021 tttttcggag gaaaactatg agacgggtgg tgcatttgct tcaaaatcat ggcaagtgtt
     1081 taggcaaaat ccattcacat atagatatga atggcgtacg gcttcaacat ctgtcaaatt
     1141 atcctctgct aaatcactac gagttgtagt gaatcgaact caggataacc tttcagtgtc
     1201 attcccacag ccccagtttc ctggagcttg gcagcaagcc gcatcggctt tggcactttt
     1261 ccataaattt atgtcaaaag caggtcgttt ctgacctcct ggagtttact atgccagcgg
     1321 caagtaatat cgtaatcaat aacggcactg ccgtagctaa gaccttttct gtagtttcgc
     1381 cccaaaatgg tgctagcgct gcagaatttc gcgacgtatc cgtaaccgtt cgcggccatc
     1441 agccagtaat tactgagcta gtgacccgtg caaccggcaa cgcttcccgt gacaaagtaa
     1501 aagtcaacgt gattttacca attttgcgca ttaatggctc cggtgtaacc gaagtcattg
     1561 attacgcttc gttccgcggg gattttacac tccctaactc aatgcttgct gctgagcgcg
     1621 ccgatatctt agctttcgct aagaatttag ctgctcacgc aagcattgaa tcagcggtta
     1681 acgatgtgtt acctcaatac taagtataag gtagctaaac caaccacggc ggtgcttatt
     1741 actaacacca atacaaaggt gtaaaacttt gcatcgtctg gttgattatt tggtaagttg
     1801 gagttactca tgggaaatac atctcaaaag attgatctgg ttgctacatt aaatcgcaag
     1861 gatcttcgag ccgttaaaaa agctcttcga caccgtagcg aatttgtaac cattaatgat
     1921 tcctgggcat tcgtccagaa agtcgcctgt cgtttcttta aggcagttga tactcccatc
     1981 gcgttgtcct gctatattat gttgcaaaat aatgatatag ctggcctgat cagccacagc
     2041 gtgtctcctc atgattatga ggatcctcac cgttttgctg acgattacgc gtgtgttagt
     2101 ttccttaaaa agtacgaagg gtttcctaaa tccttacgtg ccgatacgaa actagccgcg
     2161 atgaaatcga cagttgcttc cgagcttgct tgtgaaaaga caaatcgaaa actacgtcac
     2221 tctgtgccat ccaggcacac tctcgacatg cttttgtatg ctcaagagtt aatttccgac
     2281 gttctccaag attgtcctaa tctcgaaaag gctttaggcg cagatggaat tccatcatac
     2341 ggtcccggca ctagttcgtc gtgtaagggt cgctacacat ccgtgtataa taaattagac
     2401 tctgatctcc atgttacata caaggctgca ccgttagcta aggaactttt atcaatagtt
     2461 ccacggctaa ttccacagta tccggatcgc tttacagctg atacagatat tgttggtgag
     2521 ttttgtgttc catatagtct gatgttcata ccggggaatc gtttcacaac ggttcctaag
     2581 aacgctaaaa ctgacagacc catttgtgtc gagccgcacc ttaatatggt gctgcaacgc
     2641 atttacggga aagttatttc taagcgtctt aaacgtttcg gtattgatac ggaaatgcag
     2701 cacgaagtta atcgtacatt agctgagagt tgtagtatag acgaccagat ggtcactata
     2761 gacttatccg cagcaagcga taccatatcg gttgagttag tacgtaacct acttcctgaa
     2821 gattggttca atgttttgaa caatattcga agtcacttta ctcaatatga tgactgtttg
     2881 cgtgaaaacg ctaagttctc ctctatgggt aacgggttta cgtttgaact ggaaactctt
     2941 atattctggg cgttgacatg tgcagctttg cactttaacg acttggatag aaagaataac
     3001 gtttccgtgt tcggtgatga tattatcgtt gccactcccg cagctaatac tttggtcgat
     3061 ttactgacct actgcggttt ctcccttaat aaggagaaga cctttctata cggcccattt
     3121 aaagagtcat gcggttccga tttttggaac ggctataacg tacgccctta ctttttgaaa
     3181 aaagaagtac tggatatacg tcaactcttt gggttagcga atggtatccg tcactatgct
     3241 tctagacgtg gtcgcaatga ttactcatgc gatcgtttca aaggagtgtg gagttttgta
     3301 gttgataaaa tcaagaaaat tgagccctac tatcctgttg ggcctaaaat gcttggtgat
     3361 actgtattgt gggcatctcc ttcggaggtc tctgcagaag cagttattcc gactatgatt
     3421 gacggtattt gttatagcac acaaattcta gatactggta accgtatca
//
