# Supplementary material for: Hyperexpansion of RNA Bacteriophage Diversity
Source: PLoS Biol. 2016 Mar 24;14(3):e1002409. doi: 10.1371/journal.pbio.1002409 (PMC4807089; doi:10.1371/journal.pbio.1002409)
Supplement: S1 Dataset — (ZIP) [file pbio.1002409.s001.zip › ESE007.NT.rtf]

LOCUS       ESE007                  3294 bp    RNA     linear       25-AUG-2015
DEFINITION  ESE007.
ACCESSION   
VERSION
KEYWORDS    .
SOURCE      ESE007
  ORGANISM  ESE007
            Unclassified.
REFERENCE   1  (bases 1 to 3294)
  AUTHORS   Krishnamurthy,S., Janowski,A., Zhao,G., Barouch,D. and Wang,D.
  TITLE     Characterization of RNA bacteriophage Diversity and Biogeography
  JOURNAL   Unpublished
REFERENCE   2  (bases 1 to 3294)
  AUTHORS   Krishnamurthy,S., Janowski,A., Zhao,G., Barouch,D. and Wang,D.
  TITLE     Direct Submission
  JOURNAL   Submitted (25-AUG-2015) Microbiology, Washington University at St.
            Louis, 660 S. Euclid Ave, Saint Louis, Missouri 63110, United
            States
FEATURES             Location/Qualifiers
     source          1..3294
                     /organism="ESE007"
                     /mol_type="genomic RNA"
                     /note="Taxonomy: Viruses;unclassified ss-RNA viruses"
     CDS             85..1269
                     /codon_start=1
                     /product="putative maturation/attachment protein"
                     /translation="MPSEFWIKYANDVLVFSRTGSTGGGPTISTTYNGNLMLEVMNKS
                     WTSVNSPRVDGKLSLRANPYTLTKIHATYEPYSLTRSGSGGLGASQYAFSETSKVVDQ
                     ELVFVPSDRFNKPEGLAYEQALTKWYQRCAAQRANLGELFATRRQTVGMITQTANRLA
                     QAAGRLHRGDLGGAAAALGVSWNKPGNIRPAQAWLEMQYGWKPLLSDVYEAVEGSFRP
                     ESIYISSSATETESFSYNSDKDNATFIEAGCNFKTRVNICAKVTVADRPVSNMGQLGL
                     LNPALLAWELLPYSFVVDWFIPIGGYLEAQTATAGLVVSDGSVTTTRSYDMRVQRVLG
                     RNYPSDYTSFSPSTNMVHVRSKTRTLGTPGGPPLPKFKNPVSITHGLNAIALLAEAFR
                     KR"
     CDS             1274..1690
                     /codon_start=1
                     /product="coat protein"
                     /translation="MQIANVVLADGQAAPADKTFEPQRGQNGVTDPAEWWEKSSPTLN
                     GYRRLTALVRRNAASKSVKVKVAIYDPTLAVTAPSTASGIQPSPTVAFTCPVFIEFTL
                     PDACTIQNRKDILAYAKNFLASATATDLVVNTAPQY"
     CDS             1724..3292
                     /codon_start=1
                     /product="replicase"
                     /translation="MIKSKPVQQELIPTNTYLQGIFEAIGTPKALAASILLKYKEIDQ
                     LLALEARPSDYLEAYMYLSDAQVIASFRKNPAIGSTVDLEAIAVEKYFRAEAKCKDTN
                     DYLRRRMYVGSTNLAGYLYSAKNFIHRILGSVPTILEPDFGPGASSACRGFESTIVHK
                     LSTQPECTLLARSLVIESIRVLLPAYAVSCGMSDTYFEPVNTESVPLVAGNTFTTVPK
                     DGRSRRGICVEPHGNILLQKGAGNFIRKRLKRAGWDINRLPLLHKEYARMGSIDGSFA
                     TIDLSSASDTISIELVRELLPPDWFDFLNRIRSHKTRINGEWLKCEKFSSMGNGFTFE
                     LETLIFLSLCHAVKLEQGRKEDIISVFGDDIIVPTRLAHGVIDLLKECGFDTNTEKTF
                     VDGPFRESCGFDFFSGVPVRPTYIKEVSRNVTEASYTIANRIREIAYNLGYNNLCDKR
                     FKRIWDMVVRTIPYELRCFGPASFGSSRCTFRSIEVPFGQLSMDSLNDQVIACEYKPS
                     FNCRKGWSFRVSYLA"
ORIGIN      
        1 ctcttccgat ctccatccag gcttcaaact gcacatagtg cgacgacatt ccgttgtcac
       61 tccacgtccg tatggaggaa gattatgcca tctgagttct ggattaagta tgccaatgac
      121 gttttagttt tttcgaggac cggctccact ggaggcggtc cgacgatatc taccacgtat
      181 aatggcaacc ttatgctaga agtgatgaac aaatcttgga cttccgtgaa ttctcctagg
      241 gtggacggga aactctcatt gagagctaac ccatacactc taactaaaat tcacgctact
      301 tatgagccat actcgcttac gcgaagtggc tcgggtggac ttggtgcttc tcagtatgct
      361 ttcagcgaga ctagtaaagt cgtagaccag gaattggttt tcgtccctag cgatcgcttt
      421 aacaagcctg agggccttgc ctatgaacag gcactgacca aatggtacca gagatgtgct
      481 gcgcaacgcg ctaacctcgg ggaactcttc gcaactagac gacagactgt cgggatgatt
      541 acgcaaactg ctaatcgtct cgctcaggct gctggtcggt tgcatagggg ggacctcggg
      601 ggcgcggctg cggccctggg tgtttcctgg aataaaccag ggaacatcag accggcgcaa
      661 gcatggctag agatgcagta tgggtggaaa ccactcttat ctgacgtcta cgaagccgtt
      721 gaagggtctt ttcgacctga aagtatttat atttcttcga gtgctacaga aactgaatcg
      781 ttttcgtata actcggataa agataatgct actttcatcg aagcaggttg taactttaaa
      841 acgcgtgtta atatatgcgc taaggttact gtcgcggatc gccctgtttc aaatatgggg
      901 caattaggtc tgttgaaccc ggcactccta gcctgggaac tcctacctta ctcgtttgtt
      961 gttgactggt tcatacctat tggtggatac cttgaagcac aaacagcaac tgccggttta
     1021 gtcgttagcg atggatctgt tacaacaacg cggtcatatg acatgcgtgt tcaacgggtc
     1081 ctcggtagaa actatccgtc ggattatacg tccttcagcc ctagtaccaa catggtgcac
     1141 gtacgttcta aaactagaac gttaggcact cctggtggtc ctccgttgcc gaagtttaaa
     1201 aacccggtgt caatcaccca tggcctcaat gctatagcct tactagctga agcatttagg
     1261 aaaaggtaat tttatgcaaa ttgctaatgt tgtactcgcg gacggccaag ctgctccagc
     1321 agacaaaacg tttgaacctc aacgaggtca aaatggtgtg actgatcctg ccgaatggtg
     1381 ggaaaagtca agcccgaccc ttaatggtta ccgccgctta acagctctgg tacggcgtaa
     1441 tgccgcatct aagtctgtca aggtgaaagt agccatctac gaccctacac ttgcagttac
     1501 tgcgccctcg accgcttcag gtatccaacc ctctcccact gtcgcattta catgcccggt
     1561 gttcatagag tttactttac ctgacgcctg tactatccag aatcgtaagg atattttggc
     1621 ttacgctaaa aatttcctcg cttctgcgac agctacagat ttagttgtta atactgctcc
     1681 gcagtattaa tttccttaaa atcgagatct agttgagaag tttatgatca aatctaaacc
     1741 ggttcagcaa gagctgatcc caactaatac gtatcttcaa ggtatctttg aagccatcgg
     1801 aacacctaaa gcgttagctg cgtctatcct tcttaaatat aaggagatag atcagctgct
     1861 cgccttagaa gcccgacctt cagactacct agaagcctac atgtacctat cagacgcgca
     1921 agtcatcgca tcgtttcgga agaatccagc aattggttca accgtcgatt tggaggctat
     1981 tgccgttgag aagtacttta gggcggaagc taagtgcaaa gatacgaacg actatctccg
     2041 aagacgaatg tatgttggtt caaccaacct agccgggtat ctctactcgg ccaagaattt
     2101 tatacatcga atcctcgggt cggtcccaac tatccttgaa cctgactttg gcccaggcgc
     2161 atcgtctgcg tgtagggggt ttgagtcaac gattgtccac aaacttagta cacaacctga
     2221 gtgcacactc ctggctcgta gcctagtgat cgaaagtatc cgcgttttac ttccagctta
     2281 cgctgtgagt tgcgggatgt ccgacactta cttcgaacca gttaacaccg agagcgttcc
     2341 acttgttgca ggtaacactt ttaccactgt cccaaaggac ggtcgtagta gacgtggaat
     2401 ctgcgtggaa ccccatggca atatcctttt gcaaaaagga gctggtaatt ttatccgaaa
     2461 acgccttaaa agggcgggtt gggatattaa tcgcctgcca ctactgcata aagaatatgc
     2521 cagaatgggg tctatcgatg gatcattcgc gaccatcgac ctctcgtctg catcggatac
     2581 catctcgatc gagctggtac gcgaattatt gccccctgac tggttcgatt ttttgaaccg
     2641 gatcaggtca cataagacac gtatcaacgg cgaatggctc aaatgcgaaa agttttccag
     2701 tatgggaaac ggtttcacgt tcgagcttga gacgcttatc ttcttatctc tttgtcatgc
     2761 tgtaaagctt gaacaaggtc gaaaggaaga catcatctca gtatttggtg atgatatcat
     2821 agttccgacg cgtctcgcac atggcgtaat tgacctactt aaggagtgtg gatttgacac
     2881 taacacggag aaaaccttcg tcgatggccc ctttcgggag tcatgcggct ttgatttctt
     2941 ttccggcgtg cctgtccgcc ctacctatat taaggaggta tcacgtaatg ttacggaagc
     3001 gtcgtacacg atcgccaacc ggatccgtga gattgcttat aatcttgggt ataataacct
     3061 ttgcgataag cgtttcaaac gtatctggga catggtcgtt agaacgatcc cctatgagct
     3121 tcgatgtttt ggccctgctt cgtttggcag tagccggtgc acctttcgct caatagaggt
     3181 gccttttgga cagttaagta tggatagctt aaacgatcag gttattgcct gtgagtataa
     3241 gccatctttt aactgtcgga aagggtggtc attcagagtc agctacctgg cacg
//
