# Supplementary material for: Hyperexpansion of RNA Bacteriophage Diversity
Source: PLoS Biol. 2016 Mar 24;14(3):e1002409. doi: 10.1371/journal.pbio.1002409 (PMC4807089; doi:10.1371/journal.pbio.1002409)
Supplement: S1 Dataset — (ZIP) [file pbio.1002409.s001.zip › ESE008.NT.rtf]

LOCUS       ESE008                  4187 bp    RNA     linear       25-AUG-2015
DEFINITION  ESE008.
ACCESSION   
VERSION
KEYWORDS    .
SOURCE      ESE008
  ORGANISM  ESE008
            Unclassified.
REFERENCE   1  (bases 1 to 4187)
  AUTHORS   Krishnamurthy,S., Janowski,A., Zhao,G., Barouch,D. and Wang,D.
  TITLE     Characterization of RNA bacteriophage Diversity and Biogeography
  JOURNAL   Unpublished
REFERENCE   2  (bases 1 to 4187)
  AUTHORS   Krishnamurthy,S., Janowski,A., Zhao,G., Barouch,D. and Wang,D.
  TITLE     Direct Submission
  JOURNAL   Submitted (25-AUG-2015) Microbiology, Washington University at St.
            Louis, 660 S. Euclid Ave, Saint Louis, Missouri 63110, United
            States
FEATURES             Location/Qualifiers
     source          1..4187
                     /organism="ESE008"
                     /mol_type="genomic RNA"
                     /note="Taxonomy: Viruses;unclassified ss-RNA viruses"
     CDS             8..1450
                     /codon_start=1
                     /product="maturation protein"
                     /translation="MSRTRNLVSRPAGVEVVTFTPSKDGVWDRPNDPQQNFQRSYYVQ
                     PLIWLREEADELDDKSKREDWHSFQHTRAELSAPFAFKTGHFTNQYSPFPDNPALYHV
                     GTHDDQAYSWYVGTGTPGDYNPLQGLAIQFNDRNSSDQGSFVPGPAGLGDLVQASLNT
                     MMPKIKSELSSINSLVELKDFATLVSSCGNALSAVSHVKLLLGNASRSIFTIAGRNYL
                     RNNINNLWSSRHTLLQIVRGAADNFLQWKFNLLPLLSDIAALKTALSRYSKAVNRLIQ
                     RSQKPQRAHYSRPFTEYLNESYSYGPYTLGPGNTQFEPSVTAKSYRQVRYEESMFHAE
                     VEYEFSYSDFQTEYAQLLALLDSLGVNFNPAIIWNAIPFSFVIDWVVGVSSWLNRLKV
                     GNMDPAINISRYLWSIRRKRRIDCQLGTYDSYGFESRSPLPTLTETAYRRTCKMPARG
                     LFTTSGLNSQELRLGGALLILRKRHIKVKR"
     CDS             1788..2207
                     /codon_start=1
                     /product="hypothetical protein"
                     /translation="MALPVTLNTNEVKDTAGTSITFERAFVEGSKIVYQKLNQAPNAE
                     HNLTVAYSESGVGLKARARSVTRVDYTHLAADGVTMVTTTAYEVLDSPIGAIANNDGS
                     KMALANLHSFCAGNGTAGLLKYDGTGTGSAAMIARTV"
     CDS             2613..4187
                     /codon_start=1
                     /product="replicase"
                     /translation="MVPINSLDEVNIVAALLRDVYTNHVGVLNTRALNLTIAYVKKRV
                     SLEGLGFLTKTLPRLAKAFDKVLACEAQMNAVELGFKPLNSNSKLPRFLGELFTCVLH
                     HDGTALTSPCVTSIRNIRQVLYLFYKYELPYAVSTEQKVLSSFKKTEEDLIESDKVLV
                     SLQASLTQHTSIPMSALSRLHSLRIVRVARNRLRCLFKHFRPQDIIPRHGPGSVATRQ
                     RLWNKYRWDNVSARITNLYPYDAYFCASMGAVCDNYHRFDSVDNQDLPARVVLVPKDS
                     RGPRVISCEPVDNQWIQQGLATEIVRLVERHVLTKDNVRFTDQTPNQFGALEGSVAGR
                     YSTLDLNEASDRISVELVKLLFPTDIIEYLMACRSLETELPDGTKLTLRKFAPMGSAL
                     CFPILALTVWSLLTAISTDSDTRKSIYVYGDDIIVPTALAADAIAVLEFFGLKVNRNK
                     SCTKGFFRESCGVDAFKGVRVTPIKLRSVWSQSPSPNVYSSWVAYANSFWDRGCYTTY
                     DKIVELLTSVYWPIADD"
     CDS             2923..3420
                     /codon_start=1
                     /product="hypothetical protein"
                     /translation="MARPLQVRVSHLSETYARFSTYSISMSSRTQSRPNKKSSLLSKR
                     LKRTSLSLTRYLYLYKPLLLNTLRSLCRRFRVCIAFGLSALLATGFVACSSTSDHKTL
                     SLVMDQGPLPPGNDFGTSIDGTMSLPGSQTSTPTTHISAQVWEQFVTIITDLILWIIR
                     IFRPE"
ORIGIN      
        1 gacacttatg tcccgtaccc gtaacctcgt tagtcgtcca gctggcgtcg aagtcgtcac
       61 ctttaccccg tcgaaagacg gagtttggga ccgacccaac gacccccagc aaaacttcca
      121 acgtagttat tacgtgcaac ccttaatatg gttgcgtgag gaggctgacg aattggatga
      181 caagtcaaaa cgcgaggatt ggcatagttt ccagcacacc cgtgctgaac tgtctgctcc
      241 tttcgcgttc aaaactggtc acttcactaa tcagtactcc ccattccctg ataatcctgc
      301 tctttatcat gtgggaacac atgatgatca ggcatactca tggtacgtag ggacaggcac
      361 tcctggagat tacaaccctc ttcaagggtt ggctatccag ttcaacgacc gaaactcctc
      421 cgaccaggga tcttttgtcc ctggaccggc tggcctcggc gatcttgtgc aagcatctct
      481 caatacgatg atgcccaaga tcaaatcaga gttgtcgtcg atcaattctt tggtagaatt
      541 gaaagacttc gctactctgg tgtcgtcctg cggtaacgca ttaagcgctg tctcacatgt
      601 taagttattg ctgggtaacg cgtccaggtc gatcttcacg atcgctggcc gtaattacct
      661 tcgtaataac attaataact tgtggagcag tcgccatacg ttactacaga tagtgcgagg
      721 tgcagcagat aacttccttc aatggaagtt caacctgttg cccttattat cggacattgc
      781 tgccttaaaa acagcactgt cacgctatag taaagcggtt aaccgcctaa tacagcgttc
      841 gcagaaacct cagagggcgc attatagccg ccctttcact gagtacctta acgagtcgta
      901 ctcttacggg ccgtacacac tcggaccggg taatacccag ttcgagccaa gtgtaacggc
      961 taagagttat agacaggtaa ggtatgagga atcaatgttc catgctgaag tcgaatacga
     1021 attctcgtac tctgacttcc agactgagta tgctcagctg cttgcattac ttgatagttt
     1081 aggggttaat tttaaccctg cgattatctg gaatgcaatt cccttctcct tcgtaattga
     1141 ttgggtcgtg ggcgtaagct catggctcaa ccgtttgaag gtggggaaca tggacccggc
     1201 gataaacata agtagatacc tctggtcgat ccgtcgcaaa cgtcgcatag attgccaact
     1261 cggcacttac gacagctacg gattcgaatc acgttccccg ctaccgacgc tcacagagac
     1321 ggcttaccgc cgtacttgta agatgccggc acggggcttg ttcactacaa gcggcttgaa
     1381 ctcgcaagag ctcaggctag gtggggcgct cctaatcctt aggaaacgtc acatcaaagt
     1441 gaagcggtag gtctatacct actaacaaca actggtcatt ctaatgaaga atgcgccagt
     1501 attcccataa gtatatacat atgaaaatgc tgacaagttc ccaattagaa tgcttcctat
     1561 tcctcgcgga agaagaaggc ttgcatggct tctcttgcac ctacgtgtct gagtactgcc
     1621 cgaacgggat ggccaaatat gtgttttttc gaaaacgcat agcggcccaa acctgtatcg
     1681 agttctactg gacgacggat gcagtaaaag aactgcttga ccggttgtgg gcaattaagc
     1741 ccaaaagtgg acgcaagtcc actcgttcac ggaagtaatt aactcccatg gcactcccag
     1801 taacgctaaa tacaaacgaa gtaaaagaca ccgctggaac ttcaatcacg ttcgaaagag
     1861 cgttcgttga aggttccaag attgtctacc agaaactgaa ccaggcccca aatgccgaac
     1921 acaacctcac tgttgcttac agtgaaagcg gtgtcggcct caaggcacgc gcccgatctg
     1981 tgacacgtgt agattacacg catctcgcag ctgacggcgt tacaatggtt accaccactg
     2041 cctacgaagt tcttgattcg cccattgggg ctatcgcgaa caacgacggc agcaagatgg
     2101 ctctcgccaa cttgcactcc ttctgcgccg gaaacggcac ggcaggtttg ctcaagtatg
     2161 acgggacagg gactggctcg gctgcgatga tcgctcgtac tgtctagtac gagttcttat
     2221 cgttccgagt gtggccgccc gaaagggcgg ccacaccttc gcacctgatg atcagatatt
     2281 gccgcttagg taatagaaag gttcggccaa cccggtcgat cctctcgtac ctaagaagct
     2341 atctgtctgg ggcatgactg gtatgatggg cgttcttgca gggataacta tcctgtaagg
     2401 cccccatgcc tgccatgagt ccagccagag ttcatcagtg ttgttgctac tatcgataat
     2461 aagcaccgtc agagtcctaa ccttaggtct cttcggtgtc acgatcgatg gtagttgcaa
     2521 tgtatcttgg tttgtagttt tcatgattac agactgaggt agtgatagcg ttcagaatca
     2581 gtaggagtgc gtgggctagg aaaggatacc ttatggtacc tattaatagc ctagacgaag
     2641 ttaatatcgt cgccgccctt ctacgtgatg tctacacgaa tcacgtcggg gtgttaaaca
     2701 ctagagctct caacttgacg attgcatatg tcaagaaaag agtctctctt gaaggattgg
     2761 gttttctaac gaaaaccctt ccacgtttag ctaaggcctt tgacaaggtc ttggcttgcg
     2821 aggcacaaat gaacgctgtt gaactagggt ttaaacccct taattcgaac agtaagcttc
     2881 cgaggtttct cggtgagctt ttcacttgtg ttctacatca cgatggcacg gcccttacaa
     2941 gtccgtgtgt cacatctatc agaaacatac gccaggttct ctacctattc tataagtatg
     3001 agctcccgta cgcagtctcg accgaacaaa aagtcctctc ttctttcaaa aagactgaag
     3061 aggacctcat tgagtctgac aaggtacttg tatctttaca agcctctctt actcaacaca
     3121 cttcgatccc tatgtcggcg ctttcgcgtc tgcatagcct tcggattgtc cgcgttgctc
     3181 gcaacaggct tcgttgcctg ttcaagcact tccgaccaca agacattatc cctcgtcatg
     3241 gaccagggtc cgttgccacc cggcaacgac tttggaacaa gtatcgatgg gacaatgtct
     3301 ctgcccggat cacaaacctc tacccctacg acgcatattt ctgcgcaagt atgggagcag
     3361 tttgtgacaa ttatcacaga tttgattctg tggataatca ggatcttccg gcccgagtag
     3421 tactcgtgcc gaaagactca cgcggtcccc gtgtcatatc ttgtgagcca gtggataacc
     3481 aatggatcca acaaggtttg gcaacggaga tcgttcgttt agttgaacga catgtcttga
     3541 caaaagacaa tgtacgtttc actgaccaga ctcccaacca gttcggtgcc ctcgaagggt
     3601 ccgttgctgg aaggtattcg acactagacc ttaatgaggc tagtgataga ataagcgtcg
     3661 agttagtgaa gctcctattc cccacagata ttatagaata tctcatggct tgtaggagtc
     3721 tcgagaccga actgcctgac ggcacaaagt taacactacg caagtttgct ccgatggggt
     3781 cagcattatg cttccccatc ctagcactca ctgtgtggtc tttgttgacc gctatcagta
     3841 ctgatagtga tactcggaag agtatctatg tatacggtga tgacattatc gttccaacgg
     3901 ctcttgccgc agacgcgatt gcagtactcg agttctttgg tttaaaagta aaccggaaca
     3961 agagctgcac caaaggattc ttccgagaat cctgtggcgt ggacgctttc aaaggcgtcc
     4021 gcgttactcc gatcaagtta agatcggttt ggagtcagtc acccagccct aacgtctatt
     4081 ccagttgggt agcttacgct aactcattct gggatagagg atgctacacc acctacgaca
     4141 aaatcgtaga actattgacc agtgtttact ggcctatagc agacgac
//
