# Supplementary material for: Hyperexpansion of RNA Bacteriophage Diversity
Source: PLoS Biol. 2016 Mar 24;14(3):e1002409. doi: 10.1371/journal.pbio.1002409 (PMC4807089; doi:10.1371/journal.pbio.1002409)
Supplement: S1 Dataset — (ZIP) [file pbio.1002409.s001.zip › ESE009.NT.rtf]

LOCUS       ESE009                  1917 bp    RNA     linear       25-AUG-2015
DEFINITION  ESE009.
ACCESSION   
VERSION
KEYWORDS    .
SOURCE      ESE009
  ORGANISM  ESE009
            Unclassified.
REFERENCE   1  (bases 1 to 1917)
  AUTHORS   Krishnamurthy,S., Janowski,A., Zhao,G., Barouch,D. and Wang,D.
  TITLE     Characterization of RNA bacteriophage Diversity and Biogeography
  JOURNAL   Unpublished
REFERENCE   2  (bases 1 to 1917)
  AUTHORS   Krishnamurthy,S., Janowski,A., Zhao,G., Barouch,D. and Wang,D.
  TITLE     Direct Submission
  JOURNAL   Submitted (25-AUG-2015) Microbiology, Washington University at St.
            Louis, 660 S. Euclid Ave, Saint Louis, Missouri 63110, United
            States
FEATURES             Location/Qualifiers
     source          1..1917
                     /organism="ESE009"
                     /mol_type="genomic RNA"
                     /note="Taxonomy: Viruses;unclassified ss-RNA viruses"
     CDS             293..688
                     /codon_start=1
                     /product="hypothetical protein"
                     /translation="MPSIANLALQNNLGGAVTGTVLVPSAGDTVPAQWRVESAKPPFA
                     RTLISMMTRYNTKRTARHVDVKITFPHTATDTTTSQDVLVASMLFTGTLVVPTNVPSN
                     ASDDLVAYIKTFFADATVIASLKSQFAPT"
     CDS             717..1916
                     /codon_start=1
                     /product="replicase beta-subunit"
                     /translation="MEKFTLDKQLVKVALELFRACGTKVSDQAAEKLQSGDLMGLVAM
                     TVNPSDYTSAALFARDYAAVSFFKKCPLPLPIDRKKATMVKFVEAETMCYDTNRRFKR
                     YQQNGPFEGLAELRCLEKLEIARGWVKQVLGRIPDALNCRFGPGSTYDDRGQLTTVPD
                     KMSSVPTVTRDALDITKYHYYSTEWYRSRVTDARDTNPVEVRGNRFTTAPKNALTDRG
                     ICIEPSLNMFCQLGAGRHIRHRLRSHAWLDLVNAQPIHRDWAKRASLDGRHATLDLSM
                     ASDTIARELVRWLLPPEWFQLLDDLRSKCTHFDGHWRRNEKFSSMGNGFTFELETLIF
                     ASICFAAECGKSGTDYSVFGDDLIVPTDSASNVKAMLEFCGFKMNDSKSFVDGPFRES
                     CGGDFFTG"
ORIGIN      
        1 aaatcgtttt cgaacggtga agggttggag ctgagtcatc agtatgtttc gtacggtatt
       61 cagacgaagg gcctagtcag agtcggcgag tggagcacag ccccggacct tccggcctgg
      121 ggatatgcct tcaatcgctc tatcggtgca ataccgaggc cgactatgtt ctctcgtatc
      181 catctaccaa aggtggaccc ttggctcgcg ggtacttctg tggctttact gctacagaac
      241 ctcaagtcat ctcgctcgta agagcttatt aacccaagaa agagtttagg ccatgcctag
      301 tattgctaac cttgccctcc agaataatct aggaggcgcc gtgactggca ccgtattggt
      361 gccttccgca ggtgacactg tccccgccca gtggcgagtg gagagcgcta agcctccatt
      421 tgcacgtacg ttaatctcaa tgatgacacg ttacaacact aagcgcacag ctcgtcatgt
      481 cgacgtgaag atcacgttcc cgcacaccgc tactgacact actacatcgc aagatgtgct
      541 ggtggcaagc atgctgttta cggggacgtt ggtagtaccg acgaacgttc cgtctaatgc
      601 aagcgacgat ttagtcgcct acattaagac cttctttgca gatgccacgg tcatcgcttc
      661 attgaagtcg caatttgcgc ctacttgaag ccggcctgga cacctaaagg aagattatgg
      721 aaaagttcac tttggacaag caacttgtca aagtagccct agaattattt cgggcttgtg
      781 gtacgaaggt ctctgatcag gcagctgaga agctccaatc aggcgacctt atgggtttgg
      841 tcgcaatgac cgttaaccct agtgactaca catctgcagc tcttttcgca agagattatg
      901 ctgctgtctc cttcttcaaa aagtgcccac tgcccctccc gattgatcgg aagaaggcaa
      961 ctatggtaaa atttgttgag gcggagacta tgtgttacga caccaacaga cgctttaaac
     1021 gctatcagca aaacggccct ttcgagggtc tcgctgaact caggtgtctc gaaaaactcg
     1081 agatagctag agggtgggta aagcaagttc ttggacgcat ccctgatgcg ttaaattgtc
     1141 gttttggtcc aggttccacg tacgacgacc gcggtcaatt gacgacggtc ccagacaaaa
     1201 tgtcttctgt gcctactgta acgcgtgatg ccttggatat taccaagtac cattactata
     1261 gtaccgaatg gtaccgaagc cgcgttaccg atgctagaga taccaatcct gtcgaggttc
     1321 gaggaaaccg tttcacaacg gctccgaaga acgcacttac ggataggggt atctgtatcg
     1381 aaccttcact aaatatgttt tgccagcttg gtgctggacg gcatattcgt caccgattac
     1441 gcagtcatgc gtggttggat ctcgtgaatg cgcaaccgat acatagagat tgggctaagc
     1501 gtgcttccct ggatgggaga catgctaccc ttgacctttc tatggcaagc gacactatcg
     1561 cgcgggaact agttaggtgg ttactacctc ctgaatggtt tcaacttctc gatgatttac
     1621 gctcgaagtg tacccatttt gatgggcact ggcgacgtaa cgagaaattt agttctatgg
     1681 gcaacgggtt cacatttgag cttgaaaccc taatctttgc cagtatctgc tttgcagcag
     1741 aatgtggtaa gagtggaact gattactcag tttttgggga cgatttaatc gttccgactg
     1801 atagcgcgag taatgttaag gcgatgctcg agttttgtgg ctttaagatg aacgactcga
     1861 agtcgtttgt cgatgggcca tttcgcgaga gctgtggtgg cgacttcttt acgggac
//
