# Supplementary material for: Hyperexpansion of RNA Bacteriophage Diversity
Source: PLoS Biol. 2016 Mar 24;14(3):e1002409. doi: 10.1371/journal.pbio.1002409 (PMC4807089; doi:10.1371/journal.pbio.1002409)
Supplement: S1 Dataset — (ZIP) [file pbio.1002409.s001.zip › ESE010.NT.rtf]

LOCUS       ESE010                  1852 bp    RNA     linear       25-AUG-2015
DEFINITION  ESE010.
ACCESSION   
VERSION
KEYWORDS    .
SOURCE      ESE010
  ORGANISM  ESE010
            Unclassified.
REFERENCE   1  (bases 1 to 1852)
  AUTHORS   Krishnamurthy,S., Janowski,A., Zhao,G., Barouch,D. and Wang,D.
  TITLE     Characterization of RNA bacteriophage Diversity and Biogeography
  JOURNAL   Unpublished
REFERENCE   2  (bases 1 to 1852)
  AUTHORS   Krishnamurthy,S., Janowski,A., Zhao,G., Barouch,D. and Wang,D.
  TITLE     Direct Submission
  JOURNAL   Submitted (25-AUG-2015) Microbiology, Washington University at St.
            Louis, 660 S. Euclid Ave, Saint Louis, Missouri 63110, United
            States
FEATURES             Location/Qualifiers
     source          1..1852
                     /organism="ESE010"
                     /mol_type="genomic RNA"
                     /note="Taxonomy: Viruses;unclassified ss-RNA viruses"
     CDS             45..725
                     /codon_start=1
                     /product="maturation protein"
                     /translation="MKALGLTPKGKKWNKAKDVSGLWLEFHFGWEPLIKDIHSAVEIL
                     QADVSPSIARGVGSTTTTTGSVSAKDKWWNSRVRNKFIAKIQAEVSVTNPNLHRAAQL
                     GLINPASVAWELIPFSFLVDWFIPVGQFLNSWTDFAGLKLDNAFTTVYLRADSQEWLY
                     YPGRPDLTSYLDSEGAGVYRSLGVAVPFPVFKEFKGFSVTRGATAIALLLSGFNQQLK
                     SDKTRMRL"
     CDS             740..1141
                     /codon_start=1
                     /product="hypothetical protein"
                     /translation="MAAITNVTVKKADGTTDIVYTAIQPASGDGQYAVWRQEDTSVPS
                     AFRPTLKMKTSDNGPKTARKPHLEYSYPYTYTDSTTGLKMQAHVVLASSDFLVPTQVP
                     DAVIAEAVHQFTNLLVNTAVRDSIKAGITPT"
     CDS             1156..1845
                     /codon_start=1
                     /product="replicase"
                     /translation="MSTFDDTVSVVLLVLEDIGTPRSLMVKLLIEHGEWTQLGNLTVE
                     PAHYLTADAYMLDASATEILRKFKSLPGVSKDDLRSKAFAKWLEAEKLCAVTNARFAN
                     YLTGYYPDVDGHLLPILDSIRERIRRLLGPLPKGLAECRHGKGATHDDTGQNCTVLHK
                     MQSQPTMTHGIQPLLLLLEESAWFRALTRRDLSVPKIVHGNRFTTVPKTIKGDRSIGV
                     EPSVNIFFPYR"
ORIGIN      
        1 tttattcatt ccttctttta agaaaagggt atcgtcgcca agccatgaag gccttagggt
       61 taaccccaaa aggtaaaaag tggaataagg cgaaagatgt atcgggccta tggctcgagt
      121 ttcactttgg atgggagcct ttaatcaagg acattcattc cgcggtagaa atactgcaag
      181 cggatgtttc tcccagtatt gctcgaggtg tcggatcaac aacgacgact accggaagcg
      241 tgtccgccaa agataaatgg tggaattcac gagttcggaa taagttcatc gccaagatcc
      301 aagccgaagt gtcggtaaca aacccgaacc ttcatcgagc agcacagcta ggtctgataa
      361 acccagcttc cgtagcatgg gagctaatcc cttttagctt cctagtagac tggttcatcc
      421 cagttggcca attcctcaac tcctggaccg attttgctgg tctgaagctg gataacgcct
      481 tcactactgt gtatcttcgt gcagacagtc aagaatggct atactaccct gggcgccccg
      541 accttacatc ctatttggat agcgagggag cgggtgtcta taggagtctt ggtgtagctg
      601 ttcctttccc tgttttcaag gagtttaagg gcttctctgt gacacgtggc gctacagcaa
      661 ttgcgctgct actctcaggt tttaatcaac agctcaagtc cgataagact cggatgcggc
      721 tctaaggagt attttacaaa tggcagcaat cactaacgtg acagtaaaga aggcggatgg
      781 tacgactgat atcgtctata ccgctattca acccgcatcg ggtgatggac agtacgctgt
      841 ttggaggcag gaagatacat ctgtcccctc agcattccgt cctacgctca agatgaaaac
      901 ttctgataac ggtccaaaaa ccgctcggaa gcctcaccta gagtattcgt atccctatac
      961 ctacacggat tccacgactg gtcttaagat gcaggcacat gttgtgctcg catcgtccga
     1021 cttcctcgtg ccgacgcagg taccggatgc ggttatcgca gaagcggtcc accagttcac
     1081 gaatctactt gtgaacacgg cggtccgcga ctccatcaaa gcgggcatca cgcctaccta
     1141 agaggagctt gcgacatgtc tacatttgac gatacagtta gtgtagtcct tctagttcta
     1201 gaggacattg gcactccccg ctcacttatg gtgaagcttt taatagagca tggggagtgg
     1261 actcaacttg gtaatctaac agttgagccc gcgcactacc taaccgctga cgcatatatg
     1321 cttgatgcaa gtgctactga aattctccgg aagtttaaaa gcttaccggg ggttagtaag
     1381 gatgacttgc gaagtaaagc attcgctaag tggcttgaag ctgagaagct ttgtgctgtt
     1441 actaacgctc gattcgccaa ctacttaact gggtactacc cagacgtgga tggccatttg
     1501 ctacctatat tagatagcat tcgtgaaaga atcaggcggc tactcgggcc tcttccaaaa
     1561 gggctcgctg agtgcagaca cggtaaaggc gctacacacg atgatacggg gcagaattgc
     1621 actgtcttac ataaaatgca atcacagcca accatgacgc acgggattca gccactgctc
     1681 cttctcttag aagagagcgc gtggttccgc gcgttaactc gtcgtgatct atctgtgccg
     1741 aagatcgtcc atggcaaccg ttttacaacg gtaccgaaga caattaaagg tgatcgctca
     1801 attggcgtcg aaccgtcagt caacatcttt ttcccgtatc gctagctgat ga
//
