# Supplementary material for: Hyperexpansion of RNA Bacteriophage Diversity
Source: PLoS Biol. 2016 Mar 24;14(3):e1002409. doi: 10.1371/journal.pbio.1002409 (PMC4807089; doi:10.1371/journal.pbio.1002409)
Supplement: S1 Dataset — (ZIP) [file pbio.1002409.s001.zip › ESE011.NT.rtf]

LOCUS       ESE011                  1598 bp    RNA     linear       25-AUG-2015
DEFINITION  ESE011.
ACCESSION   
VERSION
KEYWORDS    .
SOURCE      ESE011
  ORGANISM  ESE011
            Unclassified.
REFERENCE   1  (bases 1 to 1598)
  AUTHORS   Krishnamurthy,S., Janowski,A., Zhao,G., Barouch,D. and Wang,D.
  TITLE     Characterization of RNA bacteriophage Diversity and Biogeography
  JOURNAL   Unpublished
REFERENCE   2  (bases 1 to 1598)
  AUTHORS   Krishnamurthy,S., Janowski,A., Zhao,G., Barouch,D. and Wang,D.
  TITLE     Direct Submission
  JOURNAL   Submitted (25-AUG-2015) Microbiology, Washington University at St.
            Louis, 660 S. Euclid Ave, Saint Louis, Missouri 63110, United
            States
FEATURES             Location/Qualifiers
     source          1..1598
                     /organism="ESE011"
                     /mol_type="genomic RNA"
                     /note="Taxonomy: Viruses;unclassified ss-RNA viruses"
     CDS             432..1598
                     /codon_start=1
                     /product="replicase"
                     /translation="MLVDWGSVLTEDESLEFLRTVSLSHALRGGPVGAEIASLIRAKN
                     YPALVKFQISYDQEWNIQHLLDVRQALAFWTKLDFLNLGINTEEVAYTKFLECQTKCG
                     ETNKVFRLHRSTGTAIPWDDMQTIESARRKIQSVLGECPSVGELKLRFGPGSTSTITK
                     GSANPQHKFAETPKCSTELYASGLLPQIVRSLPHWLYSHGHSDFTDLEYWECTVVPFE
                     LTPGQLQFVPKNALTKRSIVTQPTVDTVLQAGIGTWMSDRLNARGLGTRDQSKNQRLA
                     REGSMTRELATLDLSSASDTISRELVRTLLPQKWFDLLQSCCVRTVTYNDVPLDIQMF
                     SSMGNGFTFPLETLIFWALTSSSCEEGSIVSVYGDDIICPVKDVDKVVRTLSVCG"
ORIGIN      
        1 ccaacgtctc ctttcttgca aagtgcaaac ttcagaagaa cggtatgtgg cgggtcgaag
       61 tccgtgcgtc agtccccgtt atggagaccg tctccggcca aaacgcggca ggttacaccg
      121 ctgcacccaa aatcgcatac accaacgtcg tttcggctgt tggctatttc cacgaacgct
      181 ctacgacgct tgaacgaagg ctcgtgcgcc aactgatggt caacgccctt gggggcgtcg
      241 tgacctctgt tgcgcccgtg actaccggca acgtcgcgga attgttcgac aacttgattt
      301 cgccttcgta agtcggcgag ttgtcgcacg aaactgtttt gtggattatg ttgctagtac
      361 tggtgatatc actagtgcgc cggtaattct gccagcaata taagcgtgcc ctttcccttt
      421 aggagaagtt aatgttagtt gattggggca gtgtattgac cgaggacgag tcccttgaat
      481 tcttgaggac tgtcagcttg agtcacgccc tcaggggcgg accggttggc gcagagatcg
      541 cttccttaat aagagcgaag aactaccctg cgttggtcaa gttccagatc tcgtacgacc
      601 aggagtggaa catacaacat ctcctggatg tccgccaggc tctcgccttt tggactaagc
      661 tcgacttcct gaatctcggc ataaacaccg aggaagtcgc gtacacaaag tttctggaat
      721 gccagacgaa gtgcggcgag accaacaagg tctttcgttt acacagatcc acgggtactg
      781 caatcccgtg ggacgatatg cagacaattg agtctgcacg tcggaaaata cagtctgtgt
      841 taggcgaatg tcccagtgtt ggggagctta agcttcgttt tggtcctggc tctacaagca
      901 caatcacaaa gggttcggca aaccctcagc ataagttcgc tgaaacgccg aagtgtagta
      961 ccgagttgta cgcttccggt ttgttacccc agatcgttag atccttgccc cactggctct
     1021 acagccatgg gcatagtgat tttaccgacc tggaatactg ggagtgcacg gtagtgccgt
     1081 tcgagcttac gcccgggcag ttacaattcg taccaaagaa tgcgttgacc aaaagatcta
     1141 tcgtcaccca accaaccgtc gacaccgtgt tgcaagcggg catcggcacc tggatgagtg
     1201 acaggctcaa cgcgagaggt ctcggcactc gcgatcaaag caagaatcaa aggcttgcgc
     1261 gcgagggcag tatgacaaga gagttagcaa ctctcgacct ctcatcagcg tccgacacaa
     1321 tatcacgcga gctggtccgc acccttcttc cacagaagtg gtttgacctg cttcagtcgt
     1381 gttgtgttag gaccgtcact tacaacgacg taccactcga tatccagatg ttctcaagta
     1441 tgggaaatgg ctttaccttc ccgcttgaaa cgctaatctt ctgggcactg acttcttcct
     1501 catgcgagga aggtagtatt gtcagtgtat acggtgacga catcatatgt cctgtgaagg
     1561 atgttgataa agtcgtcagg actctttctg tatgcggc
//
