# Supplementary material for: Hyperexpansion of RNA Bacteriophage Diversity
Source: PLoS Biol. 2016 Mar 24;14(3):e1002409. doi: 10.1371/journal.pbio.1002409 (PMC4807089; doi:10.1371/journal.pbio.1002409)
Supplement: S1 Dataset — (ZIP) [file pbio.1002409.s001.zip › ESE012.NT.rtf]

LOCUS       ESE012                  1550 bp    RNA     linear       25-AUG-2015
DEFINITION  ESE012.
ACCESSION   
VERSION
KEYWORDS    .
SOURCE      ESE012
  ORGANISM  ESE012
            Unclassified.
REFERENCE   1  (bases 1 to 1550)
  AUTHORS   Krishnamurthy,S., Janowski,A., Zhao,G., Barouch,D. and Wang,D.
  TITLE     Characterization of RNA bacteriophage Diversity and Biogeography
  JOURNAL   Unpublished
REFERENCE   2  (bases 1 to 1550)
  AUTHORS   Krishnamurthy,S., Janowski,A., Zhao,G., Barouch,D. and Wang,D.
  TITLE     Direct Submission
  JOURNAL   Submitted (25-AUG-2015) Microbiology, Washington University at St.
            Louis, 660 S. Euclid Ave, Saint Louis, Missouri 63110, United
            States
FEATURES             Location/Qualifiers
     source          1..1550
                     /organism="ESE012"
                     /mol_type="genomic RNA"
                     /note="Taxonomy: Viruses;unclassified ss-RNA viruses"
     CDS             52..486
                     /codon_start=1
                     /product="hypothetical protein"
                     /translation="MPAVANIVLNDALAVPVAHTFIPLGPDSSGVHWFEDQSPADALG
                     YNRISVELVRPAMGKQGTSSGQRVNRIKVGIHTPVLETLGTSDTGLIPPPTLAYVPRC
                     NIEFIMSERASLQSRKDLRKYAQYVLADTSLVAVIEQLQFLF"
     CDS             526..1548
                     /codon_start=1
                     /product="replicase"
                     /translation="MQDGYTRMGEVFFALCKSVDTPKSLGAWLCFKYDQLALLNVEAT
                     PSDYLFAADFERDYLIASFLSKYKGLSTAIDTRAAALRTFTQCEDLCLETNRRIIASR
                     SRPIKGDLASVLYRSQRKISKLLGPFSVFKLEGGHGWGPGATSSIARRRAFVDTKMCE
                     IPMTVTSSCRAQARHEIERDLHWSACILGVQISDLMGPFCLLDSCFLVQEACVVDTVS
                     KNAKTDRVIGKEPTLNGFFQKSYGAYFRARLKSVGVDLDDQSINQRAARRAYADGLAT
                     LDLKAASDTVAKELVYELLPPDWAFGLDSCRTRHALVEGTIQKLEKFSSMGNGFTFEL
                     ESLIFWA"
     CDS             1247..1549
                     /codon_start=1
                     /product="hypothetical protein"
                     /translation="MELTSAPDLNQSVSIWMTNPSISVLLAERTPMGLLPLTLRQRAT
                     LLRRSLFTSFFLLTGPLVLTLVGRVMLWSRVLSRNWKSSRLWAMALRSSWSRLSSGL"
ORIGIN      
        1 ctagttactc cttctaaccc gggcctttcg gctcaaatta taggtattcc tatgcccgca
       61 gtcgcaaata tcgtcttgaa cgacgcactg gcagtaccag tggctcacac ttttatccct
      121 ctcggacccg acagctccgg cgtgcactgg tttgaagacc agagccctgc tgacgccctc
      181 ggctacaacc gtatcagcgt tgagctggta cggcccgcca tgggcaagca aggaacgtcg
      241 agcggtcaac gtgtcaaccg catcaaggtc gggattcata ccccagtcct tgaaacgttg
      301 ggtacctcgg atacgggttt gatcccgcct ccaactcttg cctacgttcc tcgttgcaac
      361 atcgagttca tcatgtcaga gcgcgcctct ttgcaaagcc gtaaggattt gcggaagtac
      421 gctcaatacg tgttggctga cacatcactt gtggcagtta tcgaacagtt gcagttcctc
      481 ttctaacgaa gagtcacttt ccgggtttcc ccggaggagg tctttatgca agatgggtat
      541 acccgtatgg gcgaagtttt cttcgcgctt tgcaagagcg ttgacacgcc aaagtccctg
      601 ggagcgtggc tgtgtttcaa gtatgatcag ctcgcgctgc tcaatgttga agccacgccc
      661 tcagattacc tcttcgctgc tgattttgag cgagattatc taattgcttc gttcctttct
      721 aagtataagg gattgagcac tgcgatagat acccgcgcag cagcgcttcg taccttcaca
      781 cagtgcgagg atttgtgctt ggaaactaat aggaggatca tagcatctcg gagtcgcccc
      841 attaaaggcg atctggcgtc ggtattgtat cgaagccaga gaaaaatctc caagttgcta
      901 ggtcctttct cggtctttaa gctcgaaggg ggtcatgggt ggggaccggg cgctacgtcg
      961 agtattgctc gccgtcgtgc ctttgtcgac acgaagatgt gcgagatccc tatgaccgta
     1021 acgtcgtcgt gccgggcgca agctcggcac gagatcgaac gcgaccttca ttggtccgcg
     1081 tgtatcttag gcgtgcagat atcggacctt atgggcccgt tctgcctcct tgactcatgc
     1141 tttcttgttc aggaagcatg cgttgtagat accgttagta agaacgcgaa aactgaccgc
     1201 gtcataggca aggaaccgac tcttaacggc ttctttcaga agtcatatgg agcttacttc
     1261 cgcgccagac ttaaatcagt cggtgtcgat ctggatgacc aatccatcaa tcagcgtgct
     1321 gctcgccgag cgtacgccga tgggcttgct acccttgacc ttaaggcagc gagcgacact
     1381 gttgcgaagg agcttgttta cgagcttctt cctcctgact gggcctttgg tcttgactct
     1441 tgtcggacgc gtcatgcttt ggtcgagggt actatccaga aactggaaaa gttctcgtct
     1501 atgggcaatg gctttacgtt cgagttggag tcgcttatct tctgggctct
//
