# Supplementary material for: Hyperexpansion of RNA Bacteriophage Diversity
Source: PLoS Biol. 2016 Mar 24;14(3):e1002409. doi: 10.1371/journal.pbio.1002409 (PMC4807089; doi:10.1371/journal.pbio.1002409)
Supplement: S1 Dataset — (ZIP) [file pbio.1002409.s001.zip › ESE013.NT.rtf]

LOCUS       ESE013                   950 bp    RNA     linear       25-AUG-2015
DEFINITION  ESE013.
ACCESSION   
VERSION
KEYWORDS    .
SOURCE      ESE013
  ORGANISM  ESE013
            Unclassified.
REFERENCE   1  (bases 1 to 950)
  AUTHORS   Krishnamurthy,S., Janowski,A., Zhao,G., Barouch,D. and Wang,D.
  TITLE     Characterization of RNA bacteriophage Diversity and Biogeography
  JOURNAL   Unpublished
REFERENCE   2  (bases 1 to 950)
  AUTHORS   Krishnamurthy,S., Janowski,A., Zhao,G., Barouch,D. and Wang,D.
  TITLE     Direct Submission
  JOURNAL   Submitted (25-AUG-2015) Microbiology, Washington University at St.
            Louis, 660 S. Euclid Ave, Saint Louis, Missouri 63110, United
            States
FEATURES             Location/Qualifiers
     source          1..950
                     /organism="ESE013"
                     /mol_type="genomic RNA"
                     /note="Taxonomy: Viruses;unclassified ss-RNA viruses"
     CDS             81..950
                     /codon_start=1
                     /product="replicase"
                     /translation="MIYQLGAGAVIEDIVRRCFNVDLSTQPDLNRELSRLGSISGRFG
                     TTDLTSASDATSLGLWNWAMPYKEIHNFFMWIRSAETKSPFSDEWVRLHMLSSMGNGF
                     TFPLMTLLFLCVVKAAYRTLGIPMIYNRILRDGSTKPGNFGVFGDDIIVVSEAFNLVN
                     RTLELLGYAVNTDKSFNKGPFRESCGTDWHLGQNVRGVYCKRLSQPHRRYSLINRLNA
                     WSSEWDIPLSSAVGYLLKTVWFTPVPPWENADAGIVVPFDDFHFKPRVDMNGSFIYSA
                     FRPVKVTWEPMRGH"
ORIGIN      
        1 tagtaagagg cagtatcact ggtttcgccc ctaaaaatag cgatatttct aggacaacat
       61 gcacagaagc tagtctcaac atgatatatc agttgggcgc tggcgctgtt atcgaagata
      121 tagtaaggcg ctgttttaac gtggacttgt ccacacagcc tgacttgaat cgagaattga
      181 gccgactcgg cagcataagc ggaaggtttg gaactaccga ccttacgtct gcttccgatg
      241 caacgtctct tgggctttgg aattgggcaa tgccctacaa agagatccac aatttcttta
      301 tgtggatcag atccgccgag acgaagtccc cattcagtga tgaatgggtg aggctccaca
      361 tgttgtcctc aatggggaat ggtttcacat ttcccctaat gactctcttg ttcctttgcg
      421 tggtgaaagc cgcgtaccgg accttaggta tcccaatgat ttacaacagg atactacggg
      481 atggatcgac taaaccggga aattttggtg tttttggcga cgacataatt gtcgtcagtg
      541 aggctttcaa cctcgtaaac cgtacactag aactcctcgg gtatgccgtt aacacggata
      601 agtcgtttaa caaggggcca tttcgcgaaa gttgcggcac tgactggcat ttaggtcaga
      661 acgtgcgtgg cgtgtattgc aagcgcctat cacaaccgca tagaagatac tcactcatca
      721 accggcttaa cgcttggtca tctgaatggg acatcccact ttcgtctgct gtcggttatc
      781 tccttaagac ggtctggttc acaccagttc cgccgtggga gaacgccgat gcaggcatcg
      841 tggtcccgtt tgatgatttc cacttcaaac ctagggtcga tatgaacgga agttttattt
      901 actccgcctt tcgacctgta aaggttacgt gggaaccaat gcgtggccac
//
