# Supplementary material for: Hyperexpansion of RNA Bacteriophage Diversity
Source: PLoS Biol. 2016 Mar 24;14(3):e1002409. doi: 10.1371/journal.pbio.1002409 (PMC4807089; doi:10.1371/journal.pbio.1002409)
Supplement: S1 Dataset — (ZIP) [file pbio.1002409.s001.zip › ESE014.NT.rtf]

LOCUS       ESE014                   896 bp    RNA     linear       25-AUG-2015
DEFINITION  ESE014.
ACCESSION   
VERSION
KEYWORDS    .
SOURCE      ESE014
  ORGANISM  ESE014
            Unclassified.
REFERENCE   1  (bases 1 to 896)
  AUTHORS   Krishnamurthy,S., Janowski,A., Zhao,G., Barouch,D. and Wang,D.
  TITLE     Characterization of RNA bacteriophage Diversity and Biogeography
  JOURNAL   Unpublished
REFERENCE   2  (bases 1 to 896)
  AUTHORS   Krishnamurthy,S., Janowski,A., Zhao,G., Barouch,D. and Wang,D.
  TITLE     Direct Submission
  JOURNAL   Submitted (25-AUG-2015) Microbiology, Washington University at St.
            Louis, 660 S. Euclid Ave, Saint Louis, Missouri 63110, United
            States
FEATURES             Location/Qualifiers
     source          1..896
                     /organism="ESE014"
                     /mol_type="genomic RNA"
                     /note="Taxonomy: Viruses;unclassified ss-RNA viruses"
     CDS             142..894
                     /codon_start=1
                     /product="replicase"
                     /translation="MTWLLVEEARAVMHEILEGFNPRDIKPRHGPGAVSTGEKDEQKW
                     HFSHLYPKLHQAYPYYDYMYGLRQGYESNYLRGLESSYRSLYRDDNPTSKVVFVPKDS
                     RGPRTICAEPLEIQYIQQGLGRKLVRHLENRYPTRGQINFKDQTVNGRLALLSSKDRS
                     AATLDLKDASDLVSLELVRAVCPDEIFRYLDATRSVSARLPSGRTIELKKFAPMGSAL
                     CFPVESLLFYAICVAARRLAGVEPRLAYRQVFV"
     CDS             227..634
                     /codon_start=1
                     /product="hypothetical protein"
                     /translation="MGLEPSALVKKTNRSGTSATCIRNYIRRIRTMITCTGCDKVMNL
                     TTSEDSSPLIALCIGMIIPLLKWFLSLRIREVRVRFVRNRSKSNTFSRALAGSWFATW
                     RTGTRPGVRSTLRIRLSTADLLYYRVKTVRRRR"
ORIGIN      
        1 ttggttcgcc aaacaaggac gcttctctac tgcttctaca agttagaact cgaacctaca
       61 gaatcgcaac gcgagaaagc cgaacaggct ttcatcgcca acgatgaaga gtgtcgagtc
      121 tcttgggagg caccgtcaat catgacgtgg ctccttgtag aggaagctag ggccgtgatg
      181 cacgagatac tcgaggggtt caatcctcga gacatcaaac cgcgccatgg gcctggagcc
      241 gtcagcactg gtgaaaaaga cgaacagaag tggcacttca gccacttgta tccgaaatta
      301 catcaggcgt atccgtacta tgattacatg tacgggttgc gacaaggtta tgaatctaac
      361 tacctcagag gactcgagtc ctcttatcgc tctctgtata gggatgataa tcccacttct
      421 aaagtggttt ttgtccctaa ggattcgaga ggtccgcgta cgatttgtgc ggaaccgctc
      481 gaaatccaat acattcagca gggccttggc cggaagttgg ttcgccactt ggagaaccgg
      541 tacccgacca ggggtcagat caactttaag gatcagactg tcaacggccg acttgcttta
      601 ctatcgagta aagaccgttc ggcggcgacg ttagacctta aggatgcttc tgacttagtt
      661 agtctggagc ttgtgcgtgc ggtgtgtccg gatgagatat tccggtacct ggacgctact
      721 cgttcagtct cagcacgtct cccctctggg aggacgattg agttgaaaaa gttcgcgccg
      781 atggggtcag cgttatgctt tcctgtcgag tcgctgcttt tctacgcaat ctgcgttgct
      841 gcacgtcggc ttgccggcgt ggaacctcgt cttgcgtaca ggcaggtatt tgttta
//
