# Supplementary material for: Hyperexpansion of RNA Bacteriophage Diversity
Source: PLoS Biol. 2016 Mar 24;14(3):e1002409. doi: 10.1371/journal.pbio.1002409 (PMC4807089; doi:10.1371/journal.pbio.1002409)
Supplement: S1 Dataset — (ZIP) [file pbio.1002409.s001.zip › ESE015.NT.rtf]

LOCUS       ESE015                  3805 bp    RNA     linear       25-AUG-2015
DEFINITION  ESE015.
ACCESSION   
VERSION
KEYWORDS    .
SOURCE      ESE015
  ORGANISM  ESE015
            Unclassified.
REFERENCE   1  (bases 1 to 3805)
  AUTHORS   Krishnamurthy,S., Janowski,A., Zhao,G., Barouch,D. and Wang,D.
  TITLE     Characterization of RNA bacteriophage Diversity and Biogeography
  JOURNAL   Unpublished
REFERENCE   2  (bases 1 to 3805)
  AUTHORS   Krishnamurthy,S., Janowski,A., Zhao,G., Barouch,D. and Wang,D.
  TITLE     Direct Submission
  JOURNAL   Submitted (25-AUG-2015) Microbiology, Washington University at St.
            Louis, 660 S. Euclid Ave, Saint Louis, Missouri 63110, United
            States
FEATURES             Location/Qualifiers
     source          1..3805
                     /organism="ESE015"
                     /mol_type="genomic RNA"
                     /note="Taxonomy: Viruses;unclassified ss-RNA viruses"
     CDS             102..1367
                     /codon_start=1
                     /product="maturation protein"
                     /translation="MTMRSKVHTEYINVLKWEAPGPYPTTDPPDVWPIKHEWSQDLVS
                     SSNNGFGSSRPYQSSTGDTGSDFLCYRRYYEETSSLGSGVHGFANSQELPPAPVGRPY
                     YVAPQYAYADQIRNSTFPLPLPTDRSTLNAMSSEAISKVAPNKPEADLATFIGELREG
                     FPHALLLGQSGKQRAQRCVNAGDEYLNVQFGWAPLIRDVKSFARAVSNSERVISDFER
                     GAGKLIRRRYSWPTELTIEGPEVVNPFATPVPTVEPRHYEDGALGRLERTTTTRVERW
                     FSGAFLYAVPPRGTPQGYAARANKLLGTNLDPSMLWNLAPWSWALDWAGNVGTLAENA
                     SLFSSDTLVMPWCYLMEKKTVSVEYSFRSYSSKPFKSYSGALHLTQKFTTEMKSRIKG
                     TPYGFHVDWPDFSDDQLAILAALGISRWG"
     CDS             139..492
                     /codon_start=1
                     /product="hypothetical protein"
                     /translation="MYSNGRHPVLIQRPILPTCGPSSMSGLRTWSARRTMDLGLLDPT
                     RVRRGTQVLTFCVTAAITKRLRLLVLAFTVSQTVRNCPLRLWDDLTTSPHSMRMRTRF
                     GTPPFRCLCRQTVQR"
     CDS             1492..1854
                     /codon_start=1
                     /product="hypothetical protein"
                     /translation="MALADPQSVTVAGNTVSLPRVGSGDGTGVFRSEDGGTQFRVSHS
                     RARRNRTLIRLDSSKLSADPLMPTTNVPVSMSIQLVVDRPIQGFTQAELKEAVLAFAG
                     WLTASSAANTIKVLGGES"
     CDS             1890..3770
                     /codon_start=1
                     /product="replicase"
                     /translation="MAMDSATPVEEEWMKSHVLLMGRVLADAGTQCRTSTTNDLKTVI
                     SRVEDEGLSFLTITLPQFGKEFERALANGGIDSTQFTGFRKRASLPAFLQGLTSQVFD
                     MHSGVLLGNPSIEAIHAVRQVCYLFKKLEMPCSDHRTRRAFESFLECDKEVGRSAAEI
                     GSRNEFEWNSFENFSRVSRLLFWELFHDLDLAIWNYGLGESHVVPKHGPGATAEKTLA
                     NAKFDYRVWTTRLEEWFPYGDYLFPSWSHALEYESEVHFLEPGEEPPVRVVQVPKTLK
                     APRIIAIEPTHMQYVQQGIAEFLVNGIERDDILSNFIGFTDQEMNRTMACHGSMHRDL
                     ATLDLSEASDRVSTEHVEALFRHNHVSRDGVMACRSSKAQVPVDNHNLIVDLNKYASM
                     GSALTFPIEAMVFLTVVFLGIERELRSPLSEKSIRDFFGRVRVYGDDIIVPVDFVQSV
                     IDSLESFGFKVNQDKSFWTGKFRESCGGDFFDGVDVSVVKANRELPTSRKHVREIVSA
                     VSLRNQFYENGYWGTANYIEELLRKVIPFPTTHRDTPGLGRLTYLDYEVQRVCPYLQR
                     DLVKAAVVVSRTPHSPVSGVGALLKFFLKRGSEPFADRNHLERAGRPEVLDIKLRWVT
                     PY"
ORIGIN      
        1 ataagacccc agcctggcac ttcggtgcga caaacaccca ctcgactaaa ctctacgcag
       61 tagagcatgc cgagtgtgcc agtgaaatcc atcaagtagg gatgaccatg cgctcgaagg
      121 tccacacgga gtacatcaat gtactcaaat gggaggcacc cggtccttat ccaacgaccg
      181 atcctcccga cgtgtggccc atcaagcatg agtggtctca ggacctggtc agctcgtcga
      241 acaatggatt tgggtcttct agaccctacc agagttcgac gggggacaca ggttctgact
      301 ttttgtgtta ccgccgctat tacgaagaga cttcgtctct tggttctggc gttcacggtt
      361 tcgcaaacag tcaggaactg ccccctgcgc ctgtgggacg accttactac gtcgccccac
      421 agtatgcgta tgcggaccag attcggaact ccacctttcc gttgcctttg ccgacagacc
      481 gttcaacgtt gaacgcaatg tcgtcagagg ctatcagtaa ggtggccccg aataagcctg
      541 aggctgacct ggcaactttc atcggggaat tgcgtgaagg tttccctcac gctcttctcc
      601 tgggccagtc gggcaaacag cgtgctcaac gctgcgtcaa cgcaggcgat gagtatctga
      661 atgtccaatt cggctgggcg ccccttatca gggacgtcaa gtcgttcgct cgagccgtaa
      721 gtaactccga aagagttatt tccgacttcg agcgtggcgc tggaaagttg atcaggcgtc
      781 gttactcgtg gccgactgag ctcaccattg aaggtccgga agtagtgaat cctttcgcta
      841 ccccggtccc cactgttgag ccccgtcact acgaggacgg cgcactgggc cgacttgagc
      901 gtaccaccac gacgcgagtc gaaaggtggt tctcaggtgc gtttctctac gccgttcctc
      961 ccagaggaac cccgcagggt tacgcggcca gagcaaacaa gcttctaggt accaacctag
     1021 atccttcgat gctctggaac ttggccccat ggtcatgggc gctggactgg gctggaaacg
     1081 tcggcactct tgccgaaaac gcttccctct tcagttcaga caccctggtg atgccctggt
     1141 gctatctgat ggagaagaag actgtctcag tcgaatactc cttcagaagc tactcgagta
     1201 agcctttcaa gtcttactcg ggtgccctcc acctcactca gaagttcact actgagatga
     1261 agtcgaggat caagggcaca ccctacggat ttcatgttga ttggcccgat ttctcggacg
     1321 atcaactggc aatcctcgct gctttgggta tttcgagatg ggggtgatcc cctcctcttg
     1381 aaaaacgctc tgagccaaga cctggcgaag agcgagtttc atacccgcag cagctgcaat
     1441 acccatgacc gaaacccctc ggttgtggtc aaccccaagg agtaacttgt catggctctc
     1501 gccgatcccc agtccgtcac cgtcgccggc aacaccgtct cgcttccgcg agtcgggtcc
     1561 ggcgatggta ctggtgtgtt ccgttcggag gacggaggga cgcagttccg tgtctcgcac
     1621 tcgcgtgcga ggcggaaccg cactctgatc cgtctcgaca gcagcaagct gtcggcggat
     1681 cccctcatgc ccaccacgaa tgtgcctgtc tccatgagca tccagctcgt ggtcgaccgg
     1741 cccattcagg gattcaccca ggcggagctc aaggaagccg tgctggcctt tgcaggctgg
     1801 ctgactgcct cgagtgcagc gaacaccatc aaggttcttg gtggtgagag ctgaccagga
     1861 tcaaccctaa agggtacctg gcgagagaca tggcgatgga ctccgctacc cccgttgagg
     1921 aggagtggat gaaaagccat gtgttgctca tgggcagggt tctagcggat gctggaaccc
     1981 agtgtcgcac tagcaccact aatgacctca aaacggtcat tagtcgtgtc gaagacgaag
     2041 ggttgtcgtt tttgacgata accctgcctc aatttggcaa agagttcgaa agagctctcg
     2101 ccaacggagg cattgactcg actcagttta cgggtttccg taagcgagcg tctctccctg
     2161 cattcctgca aggtttgaca agtcaagtct tcgacatgca cagtggtgtc ctgctcggaa
     2221 atccctcgat tgaggctatc catgctgttc gacaggtttg ctacctgttc aaaaagctgg
     2281 agatgccttg ttctgaccac agaacaaggc gagccttcga gagttttctc gagtgtgaca
     2341 aggaagtggg ccggtctgct gctgagatcg gttctcgtaa cgagttcgaa tggaactcgt
     2401 ttgagaactt ctctcgcgtc agccgactgc tgttctggga acttttccat gatctagatc
     2461 tcgcgatctg gaactatgga cttggcgaaa gccatgtcgt tcccaagcat ggtcctggtg
     2521 caaccgcaga gaagaccttg gcgaatgcca agttcgacta ccgcgtttgg accacacgtc
     2581 tggaggagtg gtttccttac ggagactatc tcttcccttc gtggtctcat gctctcgagt
     2641 atgagtcgga agtccacttc ctggaacccg gcgaagaacc acccgtgagg gtggttcagg
     2701 tgccgaagac gctcaaggct cctcggatca tcgcaatcga gcctacgcac atgcaatatg
     2761 tgcagcaggg gattgcggag ttcctcgtca atggaatcga aagggatgac atcctttcca
     2821 atttcattgg gttcacagat caggagatga ataggaccat ggcttgccac ggttctatgc
     2881 atcgtgatct agctacgctc gatctgagcg aagcgagtga ccgagtctcg acagagcatg
     2941 tagaggccct gttccgtcac aaccacgtct ctagagacgg ggttatggct tgcaggtcct
     3001 caaaggctca ggtgcctgtt gataaccaca atctgattgt ggatctcaac aagtacgcgt
     3061 cgatgggttc agctctcacc tttcccattg aagcaatggt cttcctgacc gttgtcttcc
     3121 ttgggattga gcgagagctc aggtccccac tttcggagaa gtccattcgg gactttttcg
     3181 gtagggtgcg cgtctacggt gacgatatca tcgtccccgt cgacttcgtg cagtccgtga
     3241 ttgattctct tgaatccttc ggattcaagg tgaatcagga caagtctttc tggaccggaa
     3301 agttcagaga gtcttgcggt ggtgatttct ttgatggcgt cgacgtctcc gtcgttaaag
     3361 ccaacagaga gctccccacc tcacggaagc acgttcggga gatagttagc gctgtgtccc
     3421 tccggaacca gttctatgag aacgggtact gggggactgc taactacatc gaggagctgt
     3481 tgcgaaaggt gatacctttc ccaacaactc atcgtgacac tcccgggctg ggcaggctta
     3541 cctatctgga ctacgaagtc cagcgggttt gcccctacct ccaacgcgac ctcgtcaagg
     3601 ccgcggtggt ggtttcccgg acccctcact caccagtgag cggtgtgggt gccttgctca
     3661 agtttttcct caagcgcggc tctgagccgt ttgccgacag gaatcactta gaacgtgcag
     3721 gacgtcctga ggtcctcgac atcaaactca ggtgggttac cccctactag agggggcatc
     3781 ctgggcgaaa gcccagggca ggaga
//
