# Supplementary material for: Hyperexpansion of RNA Bacteriophage Diversity
Source: PLoS Biol. 2016 Mar 24;14(3):e1002409. doi: 10.1371/journal.pbio.1002409 (PMC4807089; doi:10.1371/journal.pbio.1002409)
Supplement: S1 Dataset — (ZIP) [file pbio.1002409.s001.zip › ESE016.NT.rtf]

LOCUS       ESE016                  3692 bp    RNA     linear       25-AUG-2015
DEFINITION  ESE016.
ACCESSION   
VERSION
KEYWORDS    .
SOURCE      ESE016
  ORGANISM  ESE016
            Unclassified.
REFERENCE   1  (bases 1 to 3692)
  AUTHORS   Krishnamurthy,S., Janowski,A., Zhao,G., Barouch,D. and Wang,D.
  TITLE     Characterization of RNA bacteriophage Diversity and Biogeography
  JOURNAL   Unpublished
REFERENCE   2  (bases 1 to 3692)
  AUTHORS   Krishnamurthy,S., Janowski,A., Zhao,G., Barouch,D. and Wang,D.
  TITLE     Direct Submission
  JOURNAL   Submitted (25-AUG-2015) Microbiology, Washington University at St.
            Louis, 660 S. Euclid Ave, Saint Louis, Missouri 63110, United
            States
FEATURES             Location/Qualifiers
     source          1..3692
                     /organism="ESE016"
                     /mol_type="genomic RNA"
                     /note="Taxonomy: Viruses;unclassified ss-RNA viruses"
     CDS             36..1226
                     /codon_start=1
                     /product="hypothetical protein"
                     /translation="MPRSRVKSDLVKFDSQFRKLGLHFKVEDVVIPGPYFSKFDSMVD
                     ELNRGGQNPVTHYKIRGSPTFFWDSVWGTIVTNGPCPIPVTPEEILKVVPLPPQEVVD
                     AQLKSWLDDCTVTMPSQVGLANFIWELKAGLKECLPELKDLTGKASSAGLKYKFGFRP
                     FVSDCKKILKVWGYFTKRMKFLHDTQGQCFSIRRSTDELWNPGPQMWIRPTPVVSDVH
                     TTDDLSYRVELEPDSYLCKMRATAFIANELQSLDNFWDQADAFGHALGLNNLARILYN
                     ARAYTWMLDWAVDSDKILDQMEGEPFNGKLHLQGGFHSIKVKALVKVYAMSDGSDWGP
                     HTSYVVSIYQRTPSVGYTDNSRLIHFDQLLNTDHATTIAMLLDQRWRQRPVLDIRKLF
                     HGKP"
     CDS             1319..1693
                     /codon_start=1
                     /product="hypothetical protein"
                     /translation="MAFATDIALNDAASVAKTFSLRKSDGYNSERIDQASTQAEPRLM
                     IIKHSKQGVGDQLMDRHLLSFQKTKKDAVTGKLYTAVVNVTVTVPANGVLSRTDIDDL
                     IVFERGFLTTTANVDKFLRSEP"
     CDS             1831..3615
                     /codon_start=1
                     /product="replicase"
                     /translation="MFVDLTRRFPSISKSLSRDLSTIVERTGFEGIQFLTITLPKVGK
                     FLDKKLMAIPNNTLDGFAMQTINGVGIYPKFLSGLFGMVIGVQGEPLPDLNVEALASI
                     RQVTYLAYKLDFPYSPELEKQKLDEFVRIEEEELANGCPNADSHLLAEARLLLWDVFR
                     NFDPKDIIPGHGPGAVAGGQTLEEKWVFTHLYSKVDHLFPYADYFACGSDMLEDTTEH
                     FSSLIRDQMPVAKVALVPKDSRGPRIISIEPAEMQYLQQGVMKSLVPYIETHPRTKGH
                     VNFTDQTVNQTLALESSVTREWATIDMKDASDRVSEELVYYLFNEVPDLRKVLLALRS
                     TATKLPDGRTVKLRKYAPMGSALCFPVEALCFWCICFAALRKEGLSRSQALESIYVYG
                     DDIIVPTKYALQVIQLLEFFGLKANLDKCCISGYFRESCGVDAYEGTDVTPIRLKRRW
                     NPRPTSAEVFLHYVEFANHLHFRGYVTSARHLWAKIQETYGYLPYAPELGYYPCRVDV
                     SSWQEAFEKNASLFKFRVNTSCQHLEMYVNVSVQKSRSVQFKNDWHRLMRDLTVGCGD
                     KPDVVFIPRMNRIRRRWVRVPDPHPNVV"
ORIGIN      
        1 cttgcgaggt ggtctaccaa tggaaaggcg attctatgcc acgatctcgt gtaaaatcag
       61 acttggtaaa atttgactca cagttccgca aactcggcct tcattttaag gtcgaggatg
      121 tcgtgatacc ggggccatac ttttccaagt tcgattccat ggttgatgaa ctcaaccgtg
      181 gtggacaaaa tccagttaca cattacaaga tccgtggtag cccgactttc ttctgggact
      241 cagtatgggg cacgatcgtt actaacggtc catgtcctat acctgtgacc cctgaagaaa
      301 ttttgaaggt tgtacctctc cctccacagg aagttgtcga tgcccagctt aaaagctggc
      361 tcgatgactg taccgtgacc atgccatctc aagtcgggct cgcaaatttt atttgggagc
      421 taaaagccgg cttgaaggaa tgcttgccag aattgaagga ccttacaggt aaggcctctt
      481 cagcaggact gaagtacaaa tttggcttca gaccctttgt ttctgattgc aagaaaattc
      541 tcaaggtatg ggggtatttc acgaagagga tgaaattcct ccacgatacc cagggacagt
      601 gtttctcaat tcgtcgatct acagatgagc tctggaatcc agggcctcaa atgtggattc
      661 gtcctacgcc cgtcgtttca gacgtgcata cgactgacga tttgagttat cgagttgagc
      721 ttgaacccga ttcttatctc tgcaaaatgc gtgccacggc ttttatagcc aatgagctgc
      781 aatcgctgga taacttttgg gatcaagccg acgctttcgg acatgcacta ggtcttaaca
      841 acctagctcg cattctttat aatgcgaggg cttacacctg gatgctcgat tgggccgtag
      901 attctgataa gatccttgac caaatggaag gtgaaccttt caatggaaag cttcatctcc
      961 aaggtggctt tcactctatc aaagtgaagg ctttagtcaa ggtctacgca atgagtgatg
     1021 gctccgactg gggccctcac acctcttacg tagtcagcat ctatcagcgt accccttcag
     1081 tgggctacac cgataatagt cgtcttatcc atttcgatca gttgctaaat actgatcacg
     1141 caacaacaat tgcgatgttg cttgaccaaa gatggcgcca acgtccagtt ttggacattc
     1201 gcaaactatt tcatggtaaa ccatgacata gtccatccta gcaacagccc acaacaagtt
     1261 ccttgggcaa gactttacat accagctacg tgctggtccc gaaaggacag cttccacaat
     1321 ggctttcgct accgatatcg cgttgaacga tgccgcatct gtcgccaaga cgtttagtct
     1381 tcgaaaaagc gatggttaca attctgaaag aattgaccag gcctctacgc aggctgaacc
     1441 tcggcttatg atcatcaaac actctaaaca gggtgttggt gaccagctga tggatcgaca
     1501 tcttctgtct tttcaaaaga cgaagaagga tgcagtgacg ggaaagctct atacggccgt
     1561 cgtaaatgtg acggttacag tacccgctaa tggagtactg tctcgcacgg atatcgatga
     1621 tctcatcgta ttcgagcgag gctttctcac cactacggca aatgtcgaca agttcttgcg
     1681 ttcagagccc taacgactct gacgcctgag ctttcgatct aaccgcgatg ccgggagagg
     1741 agccagggat ttaggaacgc caccgtgaaa agcaacggga cgtctaaaag cctggatgag
     1801 gtaaacttct acctcgagct gtatcggaaa atgttcgtgg atttaacacg ccgttttcca
     1861 tcgatctcca aatccctctc ccgggatctc tctactattg ttgagagaac cggatttgag
     1921 ggaattcagt ttcttaccat tactctccca aaagtgggaa agttcttaga caagaaactg
     1981 atggccatac ccaacaacac cttagatgga tttgctatgc aaaccattaa tggtgttgga
     2041 atatacccga aatttctttc gggcctattc ggtatggtta ttggggtcca aggagaaccc
     2101 ctaccagacc tcaatgtcga agctctagca tctatacggc aagtgacata cctcgcttac
     2161 aagctggact tcccctattc tccggaactc gaaaagcaaa agcttgacga attcgtcaga
     2221 attgaggagg aagagcttgc aaacggatgt cccaacgccg acagccattt attggctgaa
     2281 gctaggcttc ttctctggga tgtttttcgg aattttgatc cgaaagacat tatcccaggg
     2341 catggtccgg gtgcggtcgc gggcggtcag actctcgagg aaaagtgggt cttcacccac
     2401 ctgtactcga aagtagatca cctgttccca tatgcagatt attttgcgtg tgggagtgac
     2461 atgctggaag acacgacgga acatttcagt tccttaattc gtgaccagat gccagtggca
     2521 aaggttgcgc tagtcccaaa agactcgcgc ggacctcgga tcattagcat cgaacctgcg
     2581 gagatgcaat atctccaaca gggtgtgatg aaaagtctcg ttccttatat cgagacacac
     2641 ccacggacaa agggacacgt gaacttcaca gatcaaactg taaaccaaac tcttgcgctc
     2701 gaatcgagcg ttactagaga atgggctacg attgacatga aggacgcgtc cgatcgtgtt
     2761 tccgaggagc tcgtctacta cctcttcaac gaggtaccag acctaaggaa agtgcttctc
     2821 gctctacgca gcacagcaac taagctccct gacgggagaa cagtaaagct cagaaagtac
     2881 gcgccaatgg gatcagcact atgctttccc gttgaagcgc tgtgtttctg gtgcatctgt
     2941 tttgctgccc tccgtaagga aggactgtcg cgatcgcagg cgctggagag catttacgtc
     3001 tatggtgacg atataatcgt ccccacaaag tatgctcttc aggttataca gctcctcgag
     3061 ttctttggcc ttaaggccaa cctcgacaag tgctgtatca gcggctactt tcgcgagtcg
     3121 tgcggcgtcg atgcctatga gggtaccgat gtcacaccga ttcgcctgaa acgccgttgg
     3181 aacccgcgac ccacatctgc tgaagtgttt ctacattacg tggaatttgc aaatcatttg
     3241 catttccgcg gatatgtaac atcagcacga catctgtggg ccaagattca agaaacatat
     3301 ggatatcttc catatgcacc tgaacttggt tactacccat gtcgtgtaga tgtctcttct
     3361 tggcaagagg cattcgaaaa gaatgcttct ttgttcaagt ttagagtaaa cacatcctgc
     3421 caacatctcg aaatgtacgt aaatgtaagc gtgcaaaaat cacgctccgt acaattcaaa
     3481 aatgattggc accgtctcat gcgcgactta acagtcggct gtggggacaa gccagatgtg
     3541 gtattcatcc caaggatgaa tcgaatccga agaagatggg tgagggtccc tgaccctcat
     3601 cctaatgtcg tttgacactt cttcaggggc cttggctttc gctttctccc acacaaggag
     3661 ggaacgacag agggggacaa caccaaccca gc
//
