# Supplementary material for: Hyperexpansion of RNA Bacteriophage Diversity
Source: PLoS Biol. 2016 Mar 24;14(3):e1002409. doi: 10.1371/journal.pbio.1002409 (PMC4807089; doi:10.1371/journal.pbio.1002409)
Supplement: S1 Dataset — (ZIP) [file pbio.1002409.s001.zip › ESE017.NT.rtf]

LOCUS       ESE017                  3604 bp    RNA     linear       25-AUG-2015
DEFINITION  ESE017.
ACCESSION   
VERSION
KEYWORDS    .
SOURCE      ESE017
  ORGANISM  ESE017
            Unclassified.
REFERENCE   1  (bases 1 to 3604)
  AUTHORS   Krishnamurthy,S., Janowski,A., Zhao,G., Barouch,D. and Wang,D.
  TITLE     Characterization of RNA bacteriophage Diversity and Biogeography
  JOURNAL   Unpublished
REFERENCE   2  (bases 1 to 3604)
  AUTHORS   Krishnamurthy,S., Janowski,A., Zhao,G., Barouch,D. and Wang,D.
  TITLE     Direct Submission
  JOURNAL   Submitted (25-AUG-2015) Microbiology, Washington University at St.
            Louis, 660 S. Euclid Ave, Saint Louis, Missouri 63110, United
            States
FEATURES             Location/Qualifiers
     source          1..3604
                     /organism="ESE017"
                     /mol_type="genomic RNA"
                     /note="Taxonomy: Viruses;unclassified ss-RNA viruses"
     CDS             32..1252
                     /codon_start=1
                     /product="maturation protein"
                     /translation="MINGYPRSRGRALSQAKISYLSADFLRGGTDNPDVFHCNIGGSS
                     EAISDYVVPGFRRRSKAGEVFNNPMSYAKTEDISTGNGLGHYRNQSGTIEYYLKGPLT
                     QQRSLGRDVYKVVRPSKPVQPEGNSALRAAAGIDTSEYSLGEDLFEIRETAKYLRNPL
                     QSMKNLTDEILRKNGRGRDVAKAIADSYLSYRFAFSPLVRSVHDILEAYDTQPKRPPV
                     RRTSHAREYASYYRREPAEYSSGTEYYKFDAVWREEVSVHTSILYEVSNPVYDWKWRY
                     GLRTKDLPRNLWNVVPYSFMVDRIYDVGSFLQGAMNLMDPYVRVLAANTTTRRTKEYH
                     YTLEAESNSGYSIDVLGNLVGGREYTQTREPYASFGVQDILPSLTPRMLVKDLTSIAD
                     LASLLIQRFTGGKR"
     CDS             132..521
                     /codon_start=1
                     /product="hypothetical protein"
                     /translation="MSSIVILEDHQKLLVTTLYLAFAGDQKLVRCSTIRCRMQRRRTF
                     PLEMALVTTVIKVAPLSTISRDHLLSRDRSAEMSTKLSGLQSLCNLKATLPFELLPVL
                     TRPSIALAKIFLRLERPQSICVTLFSQ"
     CDS             1268..1669
                     /codon_start=1
                     /product="hypothetical protein"
                     /translation="MAIANSSIAIDSTASVTGGTARTVKELVRNNSELNAYIDEGLSF
                     QARKEVAFSVKVPKVSVSAPGGFTQARSTVILKSPKTLANGNRTVNTVSIQLSVDPET
                     TAAEVTTMLNAAAQLLFDSDYSDFWKAQALA"
     CDS             1796..3553
                     /codon_start=1
                     /product="replicase"
                     /translation="MKSRSKPKRKTKRSFAADCIATEIHDAIRRDLEPLTMGNGDQVL
                     TFAVVNQVNDFRKKYCSTTYDKEGLEVLAFEKFLKVNERIRNVNFNLKFPSATRVQST
                     NTKMENIHLRARALVHFVLGRFSVEEWFQECKTSSGSSIGVPYRDTSLERKFSYPISC
                     TSSVLPLIRAYLDFDITLKSSIDELNRSVLNAPKENLVEGSRATTVEKTDKARRLICV
                     EPTWNMFFQQGIMHMMYKRLASVGLDVQSLPIEHVQRAFRSSITSSEATIDWSSASDS
                     VSMKLIEWILPQDWLFAVKHTRSPVTTVNGRTVPLSMFATMGNAVTFPLETLVFWAYG
                     HAVRLSKHEGNALFPDWEDLKQISVFGDDCIVPTFMARDFIEVLGHIGFEINEDKTFI
                     DNGGFRESCGGDFLHGRDVRPYYLRSPRSTKMSSLEPWLYTIWNSLLKKYISYFGELK
                     YVYDKELFRVMSKLFNQYQLLAKVVPDWFPDDSGLKVSSDLFRIRSCYPSIRFDRIVR
                     DTHGCIHFKFLRFTYNVKRPIFDALRYAVWLKKPSAIQERSIRSSQIEDLGGRVRYDR
                     RIGGYVVARSCSAHWALAA"
ORIGIN      
        1 tctgcatctt gacacatcag aggacttgaa catgatcaac gggtacccgc ggtctagggg
       61 tcgcgcttta tcacaagcga agatctccta cttgtccgcg gatttcctcc gcggcgggac
      121 tgataaccct gatgtcttcc attgtaatat tggaggatca tcagaagcta ttagtgacta
      181 cgttgtacct ggctttcgcc ggcgatcaaa agctggtgag gtgttcaaca atccgatgtc
      241 gtatgcaaag acggaggaca tttccactgg aaatggcctt ggtcactacc gtaatcaaag
      301 tggcaccatt gagtactatc tcaagggacc acttactcag cagagatcgc tcggccgaga
      361 tgtctacaaa gttgtcaggc cttcaaagcc tgtgcaacct gaaggcaact ctgcccttcg
      421 agctgctgcc ggtattgaca cgtccgagta tagccttggc gaagatcttt ttgagattag
      481 agagaccgca aagtatttgc gtaaccctct tcagtcaatg aaaaatctta ccgatgagat
      541 tcttcggaag aatgggcgtg gaagagacgt agctaaggcg attgccgaca gctacctctc
      601 atatcgtttt gcctttagtc ctcttgtacg ttctgtacac gatatactag aagcttacga
      661 tacccagcct aaacgtcctc ctgtacgtcg tacatcacac gctcgagagt atgcttcata
      721 ctatcgacgt gagcctgcgg agtacagtag cggcacagag tattataaat ttgatgctgt
      781 gtggcgcgaa gaagtatcgg tccatacctc catactatac gaggtctcaa accccgtata
      841 cgattggaag tggcgctatg gtttacggac caaggatctt cctagaaatt tatggaacgt
      901 tgtcccatat agtttcatgg ttgatcgaat ctatgatgtt ggtagcttcc tacaaggggc
      961 tatgaatctc atggatccgt acgtcagggt gttagctgct aatacgacta ctcgccgaac
     1021 aaaggagtat cattatactc ttgaggcgga gtcgaatagt ggctattcca tagacgtatt
     1081 aggtaacctg gttgggggta gggaatacac ccaaacgcgg gaaccttatg cgtctttcgg
     1141 tgtccaagac attcttcctt cgctaacgcc taggatgctt gttaaggact taacatccat
     1201 cgctgatctt gccagtctcc tcattcagag gtttactggc ggaaagcgtt aaacaaaggg
     1261 gccctacatg gccattgcaa actcgtcgat tgctatcgac tctaccgcct ccgtaaccgg
     1321 gggtactgcg cgtaccgtta aggaactcgt tcggaataac tctgaactga atgcctacat
     1381 cgatgagggc ctgagctttc aggctcgtaa agaagtagct ttcagtgtca aggttccgaa
     1441 ggtgtccgta tcggcaccgg gtggcttcac gcaggctcgt tcgacagtta ttctcaaaag
     1501 cccgaaaact ctggctaatg ggaatcgtac tgtcaacact gtctccatcc aactctcggt
     1561 tgatcccgag acgacggctg cagaagtgac gaccatgctg aatgcagcag cgcaattgct
     1621 tttcgattcg gattactccg atttctggaa agcacaagcg ctggcttgat catggacatt
     1681 cgaaagatta agagaaccat tcgctacaca gtagcaatac tgggtacgac tggcctcttg
     1741 atcctcggtg gacctgattt gacccgacaa cttctcatac ttggagaact cctaaatgaa
     1801 aagtcgcagc aaacccaagc ggaagacgaa acgctctttc gccgctgatt gtatcgcaac
     1861 agagatacat gacgcaatca ggcgtgatct agaacccctc accatgggta atggggatca
     1921 ggtgctgaca ttcgcagtcg ttaatcaagt taacgacttt cgaaagaagt actgcagcac
     1981 tacctacgac aaggagggat tggaggtatt agcctttgag aagttcttaa aggttaatga
     2041 acggatacgc aatgttaact ttaatttaaa gtttccatca gcgacccggg tccaatccac
     2101 caacacgaag atggaaaata tccatttacg tgctcgtgca cttgtgcact ttgtcctagg
     2161 taggttctcg gtagaagaat ggttccagga gtgtaaaaca tcttctggat cctccatagg
     2221 agttccctat cgggatactt cactggaaag aaaattctcc tatccgataa gctgtacttc
     2281 gtcagtactg cctctgatta gggcttactt ggactttgac ataacgttaa agtcgtcgat
     2341 tgatgaactc aatcgttcag tgcttaatgc acccaaggaa aacctagtcg agggatcacg
     2401 ggcaacaact gtcgaaaaga ccgacaaggc gcggcgcctc atctgtgtag agccaacctg
     2461 gaatatgttt ttccagcaag gtatcatgca catgatgtat aagcgcttag cgtctgttgg
     2521 tcttgacgtt cagtctctcc ctatcgaaca tgttcagcgt gcattccgat cttcgataac
     2581 ctcgtctgag gctaccatcg attggtctag cgcttctgat agtgtctcga tgaagcttat
     2641 cgagtggatc cttccacaag attggctttt cgcagtaaaa catacgagga gcccggttac
     2701 taccgttaat ggtagaactg ttcccctctc tatgtttgct acgatgggta atgcggtaac
     2761 atttccgcta gagacgctcg tcttctgggc ctatgggcat gcagttcgcc tttccaagca
     2821 cgagggaaat gccctcttcc ctgattggga agatttaaag caaatctccg tgtttggcga
     2881 cgattgcatt gttcctacct ttatggctcg agacttcatc gaagtcctgg gtcatattgg
     2941 attcgaaatc aatgaggata aaaccttcat tgataacgga ggcttcagag agtcctgtgg
     3001 tggagacttc ctccacggac gcgacgtcag gccttattat ttaaggtctc cacgttcaac
     3061 taagatgtcc tctttggaac cttggctgta cacaatatgg aattcgctat taaagaaata
     3121 catttcgtat ttcggcgaac tcaaatatgt gtatgacaag gagctcttca gagttatgtc
     3181 aaagttgttc aatcagtacc aacttttggc taaagttgta cctgattggt tcccggatga
     3241 ttctggtctg aaagtgtcta gtgacctctt tcgtatcaga tcatgctatc cttcgattag
     3301 attcgatagg atagtccgtg acacacatgg ttgcatccac ttcaaatttc ttcgttttac
     3361 ttacaatgta aaacgtccga tctttgatgc tcttcgatac gctgtttggc tgaagaagcc
     3421 ttcagcgata caggaaagat ccataagatc ttcccaaatc gaggacctgg gtggacgggt
     3481 gcgttacgac cgacgaatcg gtggttacgt tgttgctagg agttgtagtg cccattgggc
     3541 actcgctgct tgattcaagc taactccgcc taacagagaa aaggtatcca ttccttcccc
     3601 tgtt
//
