# Supplementary material for: Hyperexpansion of RNA Bacteriophage Diversity
Source: PLoS Biol. 2016 Mar 24;14(3):e1002409. doi: 10.1371/journal.pbio.1002409 (PMC4807089; doi:10.1371/journal.pbio.1002409)
Supplement: S1 Dataset — (ZIP) [file pbio.1002409.s001.zip › ESE018.NT.rtf]

LOCUS       ESE018                  3502 bp    RNA     linear       25-AUG-2015
DEFINITION  ESE018.
ACCESSION   
VERSION
KEYWORDS    .
SOURCE      ESE018
  ORGANISM  ESE018
            Unclassified.
REFERENCE   1  (bases 1 to 3502)
  AUTHORS   Krishnamurthy,S., Janowski,A., Zhao,G., Barouch,D. and Wang,D.
  TITLE     Characterization of RNA bacteriophage Diversity and Biogeography
  JOURNAL   Unpublished
REFERENCE   2  (bases 1 to 3502)
  AUTHORS   Krishnamurthy,S., Janowski,A., Zhao,G., Barouch,D. and Wang,D.
  TITLE     Direct Submission
  JOURNAL   Submitted (25-AUG-2015) Microbiology, Washington University at St.
            Louis, 660 S. Euclid Ave, Saint Louis, Missouri 63110, United
            States
FEATURES             Location/Qualifiers
     source          1..3502
                     /organism="ESE018"
                     /mol_type="genomic RNA"
                     /note="Taxonomy: Viruses;unclassified ss-RNA viruses"
     CDS             54..1289
                     /codon_start=1
                     /product="maturation protein"
                     /translation="MNKSVQRKVILTARATNEMENPPTRTTSTQSSVLTWTDVRAGTG
                     VPAYRDKIASLQDASSSYVRSDVVNFNPGNFNALVVWDGSTALVKNIRKEAYRGNTMI
                     TSLPPAPVGTYATVDSQALSQFYNDCSAALAPFKGGVLAGELKETLGMIRRPASSLRD
                     GFAKYLNRAYRAKQRHGRRAIKEIANLYMEGTFGWMPLLASIRGAVDAYKNLVHKFET
                     ARAFGKASDRGTKSFTTTNLTALNAIKVIVQAANFTTWSAVYKGVVKAQLDGIRGENA
                     SRVAYLSGFDLRDFAPTLWELMPLSWAADYFANISGILNSPHALTSEWVWRSRAITGR
                     VSYEASASLDVAYAKQQLGSKYRFHTFSASNAKWLRTTYERSFPQLGLPTVTFGIPNS
                     PWKWANLLGLMTQRINSSK"
     CDS             1828..3501
                     /codon_start=1
ORIGIN      
        1 ctccgccttc ctagcggagc gtcagcacgg cctctatggc ctaaggagca tagatgaaca
       61 aatcggttca gcggaaagta atccttaccg ccagggcaac caatgaaatg gaaaaccctc
      121 cgacccgcac tacctccacg caatcatctg tccttacctg gaccgatgtt agagctggaa
      181 ctggtgttcc tgcgtatagg gacaaaattg cgtctctaca agatgcatcc tcctcgtacg
      241 tgagatctga tgtcgtgaac tttaatccgg ggaattttaa cgccctggtt gtttgggatg
      301 ggagcactgc tctcgtcaaa aacataagga aagaggccta tcgtggaaac acgatgataa
      361 caagcctccc tccggcacca gtgggtacct atgctactgt tgactcgcaa gctctatccc
      421 agttctacaa cgactgttct gccgcgctcg cacccttcaa aggtggagtt ctggcagggg
      481 agttgaagga aacgctgggg atgatacgta gacctgcttc cagtttgcgc gacggatttg
      541 ccaagtattt aaaccgggcc tatcgtgcga agcaaaggca tggtcgacgg gctattaagg
      601 agatagccaa cctctacatg gaagggacct tcggctggat gccactcctc gcaagtatac
      661 gcggggccgt ggacgcctat aaaaacctgg tgcacaagtt tgaaactgct cgtgcatttg
      721 gtaaggcttc agaccgaggg acgaagagct tcaccacgac taacctgact gcactgaatg
      781 caatcaaggt tattgtgcag gcggccaatt ttacaacttg gtccgcagtg tacaagggcg
      841 tcgtcaaggc gcagttggac ggaattcgag gcgagaacgc ttcacgcgtt gcttaccttt
      901 ccggtttcga cttgcgggac ttcgccccaa ccctgtggga gctcatgccc ttatcctggg
      961 ctgctgatta ttttgccaat atcagcggaa tcctgaattc cccgcatgcc ttgacctctg
     1021 agtgggtctg gcgtagtagg gcaataacgg gtagagtcag ttatgaggca tcggcatctc
     1081 tcgatgttgc gtatgctaag caacagttag ggtcaaagta tcgattccac acatttagcg
     1141 cttctaacgc taaatggttg cgaaccacgt atgagaggag cttcccccag ctcgggctgc
     1201 cgacggtaac ctttgggata ccgaattcgc cgtggaagtg ggcaaacctt ttgggtctga
     1261 tgactcaaag gatcaattcg tccaagtgac gaaccaaccc tttaggaggt tactcctgtg
     1321 gcttttgctc caacgtcgcc gattaccggc gctgccctta cgggcctaac gacacctact
     1381 tataccctta cgggcgatac cccgcctgcc atcaacgcga aacaattcgc ggtgacgacg
     1441 ctcggtggta ctcagaccgg tgtcttggct cactcgattg gtagtccctt taccctgact
     1501 gccttcagac ctcagaagtt taaggtcctc ggtagtccga atgcaaacgg cgttattaat
     1561 tcctttccac gcaacgtctt cgagttcctc gtccgtaagg gcgtctcggt ggcggtgaac
     1621 cagccggttc agcttgcgtg ggcacgcctg tccattggaa tccctgcagg gaacgacatc
     1681 tacgataagg ttaattacct tgccatgatg tccgccctaa tcggcatgct gaacggaaac
     1741 gctcagcaga ttgtcgactg tacggtttcc ggtaatgttt agggggcaac ctctctctgt
     1801 gtcaggacac ttctcgtgga ggtacgtatg gattatcgtc gtgctctttc tgacgctctc
     1861 gacttcgatc tgcgccgtgg agtacctagc tttcctggaa ttgaagcatc tcaatctgac
     1921 gatgctcagt atccaggttg ctcagtacga cactttgccg ctgtcgccct cggacgctcc
     1981 atctggaaga aattccaaga tgaaatagac caagcctctg ccgacaaggc agcgcttgac
     2041 ttattttcag agattaacga aggctgtggg cgttggagcc caaattacag cgctcttggt
     2101 ccttacgacg aaattatcgt tggggagttt aagcgtgccc tatgggactt tttcaaccca
     2161 gaaggtatgc cgctcctgga acatgcaggc attgcctcgc atgcagactt tggaccaggc
     2221 acaggacccg gtgccgaaga caccagcttc tacacgaagc tggctggtag tcggttaact
     2281 gcggtttcac ctctaatcgt ggaaatgttc tacgagtggg tacgctccaa ggaaacgagg
     2341 ctggattgcg aaatcgcaag aatcatgtct caggggctac ccgaagtcgg gtgtattacc
     2401 aggattactc ctgttcccaa gaccaccaag atttctcgct tggtaaagac cgagccactc
     2461 ctgaatatgt tttttcagaa gggtgtgcaa aagcttcttg aggatcgcct ggtacaggtc
     2521 ttcggaattg acttctctac ccagagtacg cttaacgcgg aactggcgag gataggttcc
     2581 gagacccaaa cctacgcgac tattgacctc aagtctgcat cggacttcat cagtagaagg
     2641 ttctgtaagt cgttcctccc tgcggctgat taccgctggc tggacctgct gaggagccat
     2701 aaagctgaga tgcccgacgg gaccgtcgtt gaactcaaca tgatggcgac aatgggcaat
     2761 gccttttgct ttccattaca gacggttatc tttgcctgca tggtgaaagc tgtgtacagc
     2821 agtcttggcc taccccttcg caggggaaaa gccgagttcc gttggaacgg ttataggaat
     2881 acgttcgaga gaacgttcta cctgccgaac tacggagtct ttggcgacga catcgtcgtc
     2941 cactgggaag cctatgagtc tctcctgagg ctcttgagct tctgtggctt taaggttaac
     3001 acccaaaagt catacactgc acccagcccg tttagggagt cctgtggcgc cgattattat
     3061 cacggcgcta acgtgcgagg tgtgtactgc acatccctca aaacagtaca ggaccgctat
     3121 gtcttgatca acaaccttgt cgattggtcc gcgaggacca atatcaagct tcctacggca
     3181 gtccggttac ttctgggctc cgttagacgc atcgaggtgc cgccttggga caaccccgac
     3241 gctggcatta ggatgccttt ggcctgtgta aaaacagccg acgtgttcag agctgtccgt
     3301 ccagataaac ttgggcggca ctatcaaggt tcgtaccttt ataagaggta cgtccctcgt
     3361 gctctgaagg ttgatataga caagttacag caaaatggtg gaaatccttc gggtatctac
     3421 ctcgctgtca gtaaaggcat ggcgcagggt gggagcttcg ctctgcggac agagcgaccc
     3481 cgctatgcat tgcggtttgg ag
//
