# Supplementary material for: Hyperexpansion of RNA Bacteriophage Diversity
Source: PLoS Biol. 2016 Mar 24;14(3):e1002409. doi: 10.1371/journal.pbio.1002409 (PMC4807089; doi:10.1371/journal.pbio.1002409)
Supplement: S1 Dataset — (ZIP) [file pbio.1002409.s001.zip › ESE019.NT.rtf]

LOCUS       ESE019                  3608 bp    RNA     linear       25-AUG-2015
DEFINITION  ESE019.
ACCESSION   
VERSION
KEYWORDS    .
SOURCE      ESE019
  ORGANISM  ESE019
            Unclassified.
REFERENCE   1  (bases 1 to 3608)
  AUTHORS   Krishnamurthy,S., Janowski,A., Zhao,G., Barouch,D. and Wang,D.
  TITLE     Characterization of RNA bacteriophage Diversity and Biogeography
  JOURNAL   Unpublished
REFERENCE   2  (bases 1 to 3608)
  AUTHORS   Krishnamurthy,S., Janowski,A., Zhao,G., Barouch,D. and Wang,D.
  TITLE     Direct Submission
  JOURNAL   Submitted (25-AUG-2015) Microbiology, Washington University at St.
            Louis, 660 S. Euclid Ave, Saint Louis, Missouri 63110, United
            States
FEATURES             Location/Qualifiers
     source          1..3608
                     /organism="ESE019"
                     /mol_type="genomic RNA"
                     /note="Taxonomy: Viruses;unclassified ss-RNA viruses"
     CDS             47..1246
                     /codon_start=1
                     /product="maturation protein (gtg start codon)"
                     /translation="MPMSSGSWSVNLSNRNFANKTWSGASTPKGSTYRPELPYSCTIY
                     SNRESGETLPPDFMSPTIFSWVYSDWIAIPQTLKDSENARNKAALVNEIRGEFNLGVF
                     AAELPEALRSVVDSSRAVLTALRYASKGKFNSAGRTLLRAIQGIPASRVRRHGATLPN
                     PHIARGKVARLRDLPDAQKMSVADISNMWLALQYAWKPLLQDIFGLMKEVEKYTSSRS
                     ITYRKRTQTIITTKNVVIGSITAVKVATNSFYRVNRKWVLAEKPSLQWKLGLTNPAEI
                     VWEKIPYSFVVDWFIPIGDFLVTRSAYDLSLRSWCTSYLELRSCHEKSLSAYDASGRR
                     LSSGTFNSSQIFYSRFVGNRTYEALTANERAFPPHNPVDRAFSITHLENAAALIYGAI
                     HKSRSSR"
     CDS             1243..1698
                     /codon_start=1
                     /product="hypothetical protein"
                     /translation="MSSQANIVVFDGATPPVSHTLVPLGSSVDPKLGHVARWRELLAS
                     VPIEANPRITTFERKLRNGVNRVEIRVEIPVMESVAGQNSFGYTAPPKVAHTVQFSAV
                     GYYSSRATIADRRLAKQVLANLLNNVSTSVATATAGPAAELIDSGITAS"
     CDS             1807..3540
                     /codon_start=1
                     /product="replicase"
                     /translation="MSWLKSLGQEATLNILDDLSTAYYFEKSSPGYYQLDQVYFLIKS
                     RAWLDLLNYEVDYQAISIGEAIAVRQMLAFYEKLDCLPTGIDREAKAFEKFVEAEEAC
                     KATNDRFRSAGWRNFSPAVVQILFYTMNEISHILGRPPSLASLDYRFGPGATSSIRRN
                     KASIQQKLAEKPSCSETMLHHAYFRSFLREFPHWLDCHAESAFDSEGYEVWRVDVSVE
                     TSKLCFVPKNAKTFRSIITQPTLNSLYQLGIGDYMVKRLKRVGVDLGDQSKNQRKARI
                     GSITGDIATVDLQSASDRIATHLVKFLLQDDWYDLLLFGRCPTYTYKGSSPKRLEQFS
                     SMGNGFTFPLETLLFYSLARAVLKYMNASAEEWDMLSVYGDDITLPSRCFSLLTEVFT
                     ECGFLVNSKKSFSNGPFRESCGADYLQGIDIRPFYVRSELSGENLFLLYNYFVRLYED
                     DISEFILRYIPEHMRLYGPDGYGDGHLVCRNYIGYRTRSSIRKGWGGRYFRTYKRLGS
                     DHKSFYPGDFVSPLYMIYVSPASEPLHKNRDGTISTIHRSMRFSKDGRIIFDLPSSRD
                     RYTEVSIYTLS"
ORIGIN      
        1 tcctttcgga ctgtccgtgt ctgggcgttt ttcaactacc cattatatgc ctatgtccag
       61 tggatcttgg agtgtcaatc tcagtaatcg gaacttcgca aacaagacgt ggtccggtgc
      121 gtccacccca aaagggagta cgtatcgtcc ggagctacca tattcttgca ccatttactc
      181 taatcgagaa agtggtgaaa ccttgccacc cgattttatg agtcccacga ttttctcgtg
      241 ggtatactca gattggattg ctatacccca gaccctgaag gacagcgaaa acgctaggaa
      301 taaagccgct ctcgttaatg aaatacgagg cgagtttaat cttggcgtct tcgcagcgga
      361 gctacctgaa gcacttcgaa gcgtcgttga ctcttctcgt gctgtattaa ctgcattgcg
      421 ctatgcctca aaggggaaat ttaattccgc tgggaggaca ttgcttcgcg caatacaggg
      481 aataccggct agtcgcgttc gtaggcatgg tgctacactt ccgaatcctc atattgctcg
      541 aggaaaggtt gctcggctcc gtgacttacc cgatgctcag aaaatgagtg tcgccgacat
      601 ttccaatatg tggttagcgt tgcagtatgc ttggaaacca cttcttcagg acattttcgg
      661 cctgatgaag gaggtggaaa agtacacttc ttcgcgttca atcacttacc ggaaacgtac
      721 tcaaactata attactacga aaaatgtagt aatcggttcg attacggctg tcaaggttgc
      781 aactaactct ttttaccgag ttaaccgcaa atgggttctc gctgagaaac cgtctctaca
      841 gtggaagctt ggtttaacta accctgctga aattgtttgg gagaaaatcc cttactcttt
      901 cgtcgtcgat tggttcatac caatcggtga cttccttgtt acgcggagtg catatgacct
      961 gagtcttcgt tcttggtgta catcttacct agagctaaga tcatgtcacg agaaaagtct
     1021 gtctgcttat gatgcgtccg gtagacgtct gtcttccggt actttcaaca gcagccagat
     1081 cttttactct cgtttcgtcg gcaatcgcac ttatgaggcg cttaccgcga acgaacgcgc
     1141 ttttccaccg cataaccctg tagatcgtgc tttctcgatc actcacttgg aaaatgccgc
     1201 cgctttaatc tacggcgcaa tccataaatc acggagtagt agatgagctc tcaagcaaat
     1261 atcgtcgtct ttgacggcgc tacaccacct gtgtctcaca cgttggtccc tctcgggtcc
     1321 agtgttgatc cgaagcttgg ccatgttgca cgttggcgcg agcttcttgc gagtgttccc
     1381 attgaggcga accctcgtat caccactttt gagcgtaagc tcagaaacgg cgtgaaccgt
     1441 gtggaaatca gggtagagat ccctgtgatg gaatccgttg ccggtcaaaa tagcttcggc
     1501 tatactgccc cgcctaaggt ggcccatacc gtccaatttt cggcggtcgg ctactattcg
     1561 agtcgagcca cgatcgcaga tcgccggctt gcaaagcagg ttcttgcgaa tctgctgaac
     1621 aatgtttcga cgtctgttgc taccgcgacc gctggtccgg cagcagagtt gatcgactca
     1681 gggattacgg cttcttaatg ccgtattggc agttcctttc tataatcttg gtcatattca
     1741 ttgttgacca tattgtagat agctacttgc tgaagttctt cctatattcc atataaggag
     1801 tagaccatgt cttggcttaa aagtctcgga caggaagcaa cgctgaacat ccttgatgat
     1861 ctcagcacag cctattattt tgagaagtca tcgcccggtt actaccaact cgatcaggtt
     1921 tactttttga tcaagagtag agcatggctg gatcttctca actacgaagt tgactaccaa
     1981 gctatatcaa taggtgaagc tattgctgta aggcaaatgc tcgccttcta tgaaaagctt
     2041 gactgtcttc caacaggcat tgaccgtgag gccaaggcct ttgaaaaatt cgtagaggcg
     2101 gaagaggcat gcaaggcgac gaacgaccgt tttagaagtg cgggatggag gaacttttcc
     2161 cctgccgtag tacagatact cttctatact atgaacgaaa tctcgcatat tcttggacgt
     2221 ccgccgtcgt tagcatcctt ggactatcgt tttggtcccg gtgctacatc ctcgataaga
     2281 agaaataagg cttcaatcca gcagaagctg gcggagaagc catcgtgtag tgaaacaatg
     2341 cttcatcacg cgtacttccg tagcttctta cgagagtttc ctcactggct tgattgccat
     2401 gctgagtcgg ctttcgattc agaaggttat gaagtatggc gtgtagatgt ttcagttgaa
     2461 acatcgaagc tgtgtttcgt cccgaagaac gcgaaaacgt tccgttccat tataacccag
     2521 cccacgctga atagtctcta tcagcttgga atcggagatt atatggttaa acggctaaaa
     2581 cgcgttggtg tagatctcgg tgaccagtca aagaaccaac gtaaagcacg tattggctcg
     2641 attactggtg acatagccac cgttgatctg cagtcagcct cggacagaat tgccacgcat
     2701 ctggtgaaat ttcttctcca agatgattgg tacgaccttt tattatttgg tcgctgcccg
     2761 acgtacacat ataaggggtc tagccccaag cgattagagc agttctcaag tatgggaaat
     2821 ggttttactt tccctcttga aactctcctt ttctactctc tcgcacgtgc cgttcttaaa
     2881 tacatgaacg ctagcgctga agagtgggat atgctcagcg tatacggtga tgatataacg
     2941 ttaccgtcac gttgtttttc gcttctcact gaggtcttca ccgagtgtgg atttctagtc
     3001 aattctaaga aatccttctc taatggtccc tttcgtgagt cttgtggcgc tgactatctt
     3061 cagggtatcg acattcgccc gttttatgtt cgaagtgaac taagcggcga aaaccttttc
     3121 ctcctgtata actactttgt gcgtttatac gaggatgaca tctcagagtt cattctgaga
     3181 tacatcccag agcacatgag gctatacggt cctgacggtt atggagacgg gcatctcgta
     3241 tgtagaaatt acataggata ccgcacacgt tccagcatcc gtaaagggtg gggtggaagg
     3301 tacttccgta cgtataagcg ccttggatcg gatcataaat ctttttaccc tggtgatttc
     3361 gtatcaccat tgtatatgat ttatgtgtct ccggcttctg agcccttaca caaaaaccgt
     3421 gatggtacca taagtactat tcatcggtcg atgagattct cgaaggatgg tcggataatc
     3481 ttcgacttac ctagttctcg agatcgctat acggaggtgt cgatctacac actctcgtaa
     3541 tttattaatt acgagattcg cacgacttca aagtgcgtgg aggccttagg gcataacatt
     3601 tagggtgc
//
