# Supplementary material for: Hyperexpansion of RNA Bacteriophage Diversity
Source: PLoS Biol. 2016 Mar 24;14(3):e1002409. doi: 10.1371/journal.pbio.1002409 (PMC4807089; doi:10.1371/journal.pbio.1002409)
Supplement: S1 Dataset — (ZIP) [file pbio.1002409.s001.zip › ESE020.NT.rtf]

LOCUS       ESE020                  3727 bp    RNA     linear       25-AUG-2015
DEFINITION  ESE020.
ACCESSION   
VERSION
KEYWORDS    .
SOURCE      ESE020
  ORGANISM  ESE020
            Unclassified.
REFERENCE   1  (bases 1 to 3727)
  AUTHORS   Krishnamurthy,S., Janowski,A., Zhao,G., Barouch,D. and Wang,D.
  TITLE     Characterization of RNA bacteriophage Diversity and Biogeography
  JOURNAL   Unpublished
REFERENCE   2  (bases 1 to 3727)
  AUTHORS   Krishnamurthy,S., Janowski,A., Zhao,G., Barouch,D. and Wang,D.
  TITLE     Direct Submission
  JOURNAL   Submitted (25-AUG-2015) Microbiology, Washington University at St.
            Louis, 660 S. Euclid Ave, Saint Louis, Missouri 63110, United
            States
FEATURES             Location/Qualifiers
     source          1..3727
                     /organism="ESE020"
                     /mol_type="genomic RNA"
                     /note="Taxonomy: Viruses;unclassified ss-RNA viruses"
     CDS             228..1292
                     /codon_start=1
                     /product="maturation protein (gtg start codon)"
                     /translation="MSAVEFKHLAPIVPFRHKHFLDYQDGQKYMCFIDDDGEFVQSPS
                     TTDNLSLIATARNKAKQKLVRKLSASFKGLTFLGELKESIGMIRNPAESLRREVGRFI
                     SRHQKGRQAAYRRSNKSGEQYTKTIADSWLEYSFGWAPLVSDIKDAVGAFRAASERPC
                     RETFRVESKVDGSVTGGMNTSGYSTLNWQTIWSTKHSSSCRIAGAINNSCSLSTNFAA
                     EYGIFPAEIVPAAWELVPWSFLIDYFVNIGDVLDAWATFRRINLAWACQTERKLAETR
                     TVRKHYMGSSDPKILKVIYTYPGKSHVLHKTVTRTKLVTLTPPSFEFRTKLSDSKFLN
                     IAALLEGKRSDIAWKRTRGL"
     CDS             1503..1967
                     /codon_start=1
                     /product="hypothetical protein"
                     /translation="MAYSPSTPVTGAAQTGFTSPTYTLTSDTAPTALGKQHAVTATGG
                     TQTGVTTHSVSSPFTITFTRPKTMKTVGVPNSNGVITNIGRNTYGFLVRKGVIPAVNQ
                     SPQVMLVRVEISVPAGADTYDAANVKAALSAAIGVLSQQSAGIGDTALSGIL"
     CDS             2033..3727
                     /codon_start=1
                     /product="replicase beta-subunit"
                     /translation="MDVSPDALYQALRNDLERGRPSSCDATFLEKCSLRDLDRSRDNL
                     DLVFRVSLVRSILKKYVPPRRAKELEVRAICTFLESNDKCADWKDVTGKHLLDEMQLV
                     AYRELPPLDWQVVLQDLKPGPGASVGSRGANSAFEKLFMNRMTTTSQALYHEYEQFLK
                     TCSEAHIRAEEARKVLIGTACDVVPGSVLSTVPKNSDTDRTVCTEPNLNMLFQSALGT
                     QFDRVLSTRYGYSKALQPERNQELARLGSLHGHVSTIDLKNASDTIALRLVQRVLPSD
                     WYAAVLDCRSPSTRLPDGTNVSLNMVSSMGNGFTFNLMTYLFALMLRVLCKQKGYKFT
                     GFARESLFGVFGDDIIVPSTLYQHVVEALELLGFTPNVSKSFSTGWFRESCGIDCFAG
                     VNVRGVYCKSLSTLQDRMSLINRLNRWSVRSGISLPETIGALLPKGWKRFQVPPDESD
                     VAGIHVPFSLTGRRKPVYWRWAPKVPKLAIIRWLRDSSGELLPHLVKGVSDNPDGIIL
                     AASLGWIASTGLTRRQRRVRYNLERAFTPGWDEGFTRWGGPSDFARWEGITYVTLTS"
ORIGIN      
        1 ggcagcgggg atcctttccc tgattggaga tcgttgtggc atatactaaa tacaccgaaa
       61 cgagatttcg cactgtcaga tgggcgagag agaaccgctg gcctcaaggt acacttctcg
      121 gtgagtcaaa atcgactcag tggcgaggtg ttctttcgac gatcagtggt gtctacttgc
      181 ctaactggaa gcacgttatc tcgttaggtg gaaatgccac gacggacatg tcagctgtgg
      241 agttcaagca cttagcccct attgtaccgt tcaggcataa gcatttcctg gactatcaag
      301 acgggcaaaa gtacatgtgc ttcatagatg atgatggtga gtttgtccaa agtccttcga
      361 ctacggacaa tctctcccta atcgccaccg cgaggaacaa ggctaagcaa aagctcgtgc
      421 gtaagctctc agcctccttt aaaggtttaa cctttttagg cgaactgaaa gagtccatcg
      481 gaatgatcag aaaccctgcg gagtctctcc gtagggaggt aggtcgtttt atcagtcgtc
      541 accaaaaggg gcgacaggcg gcctaccgga gatcaaataa gtccggtgaa caatacacga
      601 aaactattgc ggacagctgg cttgagtatt catttggctg ggctccatta gtctctgaca
      661 taaaggacgc tgtcggcgct ttccgcgccg ccagtgaacg tccgtgtcgc gagactttta
      721 gagtagagtc caaggttgat ggcagtgtta ccggaggtat gaacacctct ggctactcta
      781 ccctcaactg gcagaccatc tggtcaacca aacactcatc cagttgtcgt atagcaggag
      841 cgatcaacaa ctcgtgcagt ttaagtacta actttgctgc tgagtatgga atctttcctg
      901 ccgagattgt tcccgccgct tgggagctcg tgccttggtc gttccttatt gactactttg
      961 tcaatatagg tgacgtccta gacgcgtggg caacctttcg gcgaatcaat ctcgcctggg
     1021 cgtgtcaaac tgagaggaaa ttggccgaaa cccgtacggt gcgtaagcac tatatggggt
     1081 cttcggatcc taagatcctc aaggttattt acacttaccc agggaaaagc catgttcttc
     1141 acaaaaccgt gacccgcacg aaactggtga cactaactcc gccttctttt gagtttcgca
     1201 cgaaattgag tgatagtaaa tttctcaaca tcgcggcgtt gctcgaagga aagaggagcg
     1261 atatcgcctg gaaacgtacc cgtgggttat gaggagagct gccgtgacaa gcaaacaacg
     1321 ccttctgctt gagaacctct atcaggactt aatcgatctc catgaagagt acgggcttcg
     1381 gcacgtacgc cttcattcag agatcgtatc taagtacttg tcggatgatc gcttgcggaa
     1441 gatggttgag gctttaacgc gacagctcat tcaacaactg aagcattcct ctggagtata
     1501 gaatggctta cagcccttca acaccggtta cgggcgctgc ccagactggt ttcacctccc
     1561 cgacgtatac tcttacgtcg gacacggcac ccaccgctct cggtaaacag catgctgtta
     1621 ccgcgacggg tggcactcag actggtgtga ccactcattc cgttagttcg ccgttcacca
     1681 tcacgttcac tcgtccaaag acgatgaaga cggttggcgt tccgaacagt aacggggtca
     1741 ttaccaacat cggccgcaat acgtatgggt ttctggtgcg caaaggggtt atccccgctg
     1801 taaaccagtc acctcaggtc atgctcgtcc gggtcgaaat ttctgtcccg gccggtgctg
     1861 acacttacga tgctgcaaat gttaaagctg cgttgtcggc cgctattggt gtcctgagtc
     1921 agcagtccgc cggaatcggc gatactgctc tctccggtat cctttagcgt ctaatgacgc
     1981 ctcttaagtc tggtgtcggt cctcgctcga ggccgacgga ggtaaaaccg ttatggacgt
     2041 tagccctgac gctctttatc aggcacttag gaacgacctt gaaagaggcc gtccatcatc
     2101 gtgcgatgcg acgtttcttg agaaatgtag tctacgtgat cttgaccgct cacgcgataa
     2161 tcttgatctc gtattccgtg tttctcttgt gcgaagcatt ctgaagaaat acgtcccgcc
     2221 taggcgcgct aaggagctcg aagtacgtgc tatttgcacg tttcttgaga gcaacgataa
     2281 atgcgccgat tggaaggacg taaccggaaa acaccttctg gatgagatgc agttggtcgc
     2341 ttatcgcgaa ctcccgcctc tcgactggca ggtggtactc caagatctga aaccaggtcc
     2401 tggagcttcc gttggatctc gaggggccaa ttcggctttc gagaaactct tcatgaatcg
     2461 catgacgaca acatcacagg cactgtatca tgaatatgaa cagttcctaa aaacttgctc
     2521 cgaagcacat attagggccg aagaggctcg aaaagtgtta atcggaacag cctgtgacgt
     2581 ggtgcccggc agtgttcttt ccaccgtccc taaaaactcg gatacagacc gaacggtctg
     2641 taccgagccc aacctgaaca tgctgtttca gtctgctctg ggaactcagt ttgaccgagt
     2701 gctcagtact agatacggat actctaaggc tttgcagcct gagaggaacc aggaactagc
     2761 acgtttaggg agccttcacg gtcacgtttc gaccatcgac ttaaagaacg cttctgatac
     2821 aatagcctta cggcttgttc agagagttct accaagtgat tggtacgcgg cagtcttaga
     2881 ctgtcgctcg ccttccactc ggttgccaga tggtactaat gtctcactga acatggtttc
     2941 atcgatgggg aacggtttta cgttcaactt gatgacttac ctgttcgctc tgatgctgcg
     3001 ggttctctgc aagcaaaagg gctacaaatt caccggattt gctcgtgaga gcttatttgg
     3061 tgtatttggt gatgacatta ttgttccgag cactctttat cagcacgttg ttgaggcctt
     3121 agaacttttg ggttttaccc caaatgtttc gaaatccttt tcgactggct ggtttagaga
     3181 aagctgcggg atcgattgtt tcgcgggagt aaatgttaga ggggtatatt gtaaaagcct
     3241 ctcgacttta caagaccgca tgtccctcat aaaccggctt aaccgctggt ctgtgagatc
     3301 aggcatatca ttgccagaaa caatcggagc gttactacca aagggctgga agcgattcca
     3361 agtgccccct gatgagtcag acgtcgccgg aattcatgta ccgttctcct taacaggaag
     3421 acggaaacct gtctactggc gttgggcacc aaaagtgccc aaactggcta tcatcagatg
     3481 gcttcgagac agcagcggag aactcctccc tcaccttgta aaaggtgtgt cagataaccc
     3541 tgatgggatt atcttagctg cttctctagg ttggattgct tccacgggcc ttacacgtcg
     3601 tcaaagacgt gtaaggtaca acctcgaaag agcctttact cccggttggg atgaaggttt
     3661 cacgaggtgg ggcgggccga gcgattttgc tcggtgggag ggaatcacct acgtcaccct
     3721 aaccagc
//
