# Supplementary material for: Hyperexpansion of RNA Bacteriophage Diversity
Source: PLoS Biol. 2016 Mar 24;14(3):e1002409. doi: 10.1371/journal.pbio.1002409 (PMC4807089; doi:10.1371/journal.pbio.1002409)
Supplement: S1 Dataset — (ZIP) [file pbio.1002409.s001.zip › ESE021.NT.rtf]

LOCUS       ESE021                  3547 bp    RNA     linear       25-AUG-2015
DEFINITION  ESE021.
ACCESSION   
VERSION
KEYWORDS    .
SOURCE      ESE021
  ORGANISM  ESE021
            Unclassified.
REFERENCE   1  (bases 1 to 3547)
  AUTHORS   Krishnamurthy,S., Janowski,A., Zhao,G., Barouch,D. and Wang,D.
  TITLE     Characterization of RNA bacteriophage Diversity and Biogeography
  JOURNAL   Unpublished
REFERENCE   2  (bases 1 to 3547)
  AUTHORS   Krishnamurthy,S., Janowski,A., Zhao,G., Barouch,D. and Wang,D.
  TITLE     Direct Submission
  JOURNAL   Submitted (25-AUG-2015) Microbiology, Washington University at St.
            Louis, 660 S. Euclid Ave, Saint Louis, Missouri 63110, United
            States
FEATURES             Location/Qualifiers
     source          1..3547
                     /organism="ESE021"
                     /mol_type="genomic RNA"
                     /note="Taxonomy: Viruses;unclassified ss-RNA viruses"
     CDS             88..1200
                     /codon_start=1
                     /product="assembly protein"
                     /translation="MSSGSIPDHYIGNYRNSRTWTGTNNPKPPFGEHPYSLTMYAVQG
                     DKSKIVEKDGYGNWYAWYGYLPSCNPEIARTFLDSTEADFRCQSKMTSEVRAFNSAVF
                     AATLGQSIGQIVHASTSVLHAALAVKRGDLSGAARVLLRAGTGEGYRRSRLMACRRKA
                     LSLSDPAQQWLAFQYGWLPFMSDVYEGVAAVKAMREEAKLITRVRAVSKDTYTPANQR
                     LSCRREARVSRKYVLQEPPSTNLTMGLIDPLSVAWELLPFSFVADWFLPVGGFLENMS
                     VLPFLQGTVMKGVMLRNSLDYGSINFTQQGAFSLQYISEGSCHACCVKYDRTVSTVAQ
                     DQVTRPSFKPWAKSLSEGHLKNAAALIISLLSSVHR"
     CDS             1235..1690
                     /codon_start=1
                     /product="hypothetical protein"
                     /translation="MSSQANITVFDGAATPVSHVLVPLGVGIDENLGSVAKWRENLAT
                     VPLYANVRVTTMQKKLKSGIERVEIRVEVPVMEAVSGQNAFGYTAAPKVAFTDSGSFV
                     GYFSERSAQSNRRLVKQILTNLLGNVSTSVAAPTTGFASELIDSGITAS"
     CDS             1796..3547
                     /codon_start=1
                     /product="replicase"
                     /translation="MTMKYPFSDWLSPLSKNSSLDLLRDFGSMLLDGHKPPSTSHLYG
                     AFCAARVALADCDYGALGNLSDLYRYDQLSIEDCELLRVLRQVQALFQKNNALDLGID
                     TERIAYEKFLAAEQACFETNAFFRQWRNGRLAPLPPLVLVLDKARRLISYVLGPCPPM
                     SKLPFSFGPGATTTVKQKRATVQSKLAESPTCSESLARSALLPSLLREMPHWLEEHQK
                     ATYVDDDGYEVAVLDVQVSTSRLVFVPKTAFTKRSIITQPTLNSFFQLGIGNYIARRL
                     KRRAGVDITDQTRNQRLARQGSLDGSLATVDLSSASDTISLELVRYLLPPEWYVLLSS
                     ARCQDYIYGDVCRRLEHFSAMGNGFTFPLETLIFWALARTCVRSGGTVSVYGDDIIVP
                     SEDYEQLCYVLRAAGFSPNKTKSFSSGPFRESCGADYFYGIDIRPTYVKDVISVETLY
                     VLHNFFYRASRLDEANYLHDLIPDHLRLYGPDGYGDGHLLRDDPSPYLKRTRRLKRSG
                     WGGFLFRSFRRIGTKQISLYPGDYITPLYVLYVRGDNPDITSHILDGRPLPTPMEFAK
                     DGRPLYDRRGSAGYEEVS"
ORIGIN      
        1 atctcgcgag ttctccatgt attgctacat gggtattacg gggttccgcc ccggccctgt
       61 ggctaatcac cacaggaggg catacgtatg tcatctggat ccataccgga tcactacatc
      121 gggaattaca gaaactctcg gacgtggact gggactaata accccaagcc tccgttcggt
      181 gagcacccgt acagtcttac gatgtatgcg gttcaaggtg acaagtcaaa aatcgtcgaa
      241 aaagacggtt atggcaattg gtatgcctgg tacggctatc tcccaagttg caatccggag
      301 atagctcgta cattccttga ttcgactgag gcagactttc gttgccagtc gaagatgacc
      361 tccgaagtcc gtgcgttcaa ttccgcagta ttcgcagcaa cacttggcca aagtatcggc
      421 cagattgtac atgcgtctac ctcggtgttg cacgccgccc tcgctgtgaa gcgaggtgac
      481 ttaagtggtg ccgctcgcgt tttattacga gctggtaccg gggagggcta cagacgctcg
      541 cgccttatgg catgtcgacg taaagcctta tcactttcag atcccgccca gcagtggctt
      601 gccttccaat acggttggct gccatttatg tcggacgtgt atgagggtgt ggctgcggtc
      661 aaagccatgc gagaagaagc taagctcatc acacgtgtac gcgcagtgtc caaggacact
      721 tacacgcccg cgaatcagcg gttatcgtgt agacgtgagg cacgtgtatc aaggaaatat
      781 gtattacaag agccgccctc gaccaacctc acaatgggtc taatcgatcc attgagtgtt
      841 gcgtgggaac tacttccgtt ttcttttgta gcggattggt tccttcctgt tggtgggttc
      901 ctagagaata tgtcagtact tccatttctc caaggaacag ttatgaaggg tgttatgctg
      961 cgcaactctc ttgattacgg gagtataaac ttcacgcagc aaggcgcttt tagcttacag
     1021 tatatctcag aagggtcgtg tcacgcatgt tgcgtgaagt acgatcggac cgttagtact
     1081 gtagcccagg accaagttac acggccgtct tttaagccgt gggcaaagtc tctaagcgaa
     1141 ggccacttga agaatgcggc agcgttaata atttcgctgc tgtcctccgt acaccggtag
     1201 atttcctatc ggtacaacct aactggagtt acaaatgagc tcacaagcca atatcaccgt
     1261 ctttgacggt gccgcgacac ctgtctctca cgtacttgtg cctctcggcg tgggtattga
     1321 cgaaaacctt ggcagcgtag caaagtggcg tgaaaacctt gccactgtgc cactgtatgc
     1381 caacgttcgc gttacgacca tgcagaaaaa gctcaagtct gggatcgaac gggtggaaat
     1441 ccgcgttgaa gtcccggtaa tggaggcagt cagcggtcaa aatgcttttg gctacactgc
     1501 tgccccaaag gtcgccttta ccgatagcgg gtcattcgtc ggttacttct ccgaacgctc
     1561 agcacagtct aatcgtcgtc ttgtcaagca gatccttacg aacctgcttg gcaacgtttc
     1621 gacgtctgtc gccgccccaa ctacggggtt cgcgtctgag ctaattgatt ccggtatcac
     1681 ggcatcttaa tgggccgtgg tggtggcggg tcgcgagacc cacttgccta tgcattgctc
     1741 gtagttgttg ttacattata cgagctactg cataacctta tatcttcttt cggagatgac
     1801 catgaagtat ccgttttcgg attggctttc gcctttgtcc aagaattcct ccttggactt
     1861 acttagagac ttcggctcta tgctgctcga cggacataaa cctccgtcaa cctcacacct
     1921 ttacggcgcg ttttgcgcgg cgcgcgtagc gctcgcagac tgcgactatg gggcactcgg
     1981 taatctgagt gatctctata gatatgatca actgtctata gaagattgtg agttacttcg
     2041 tgtgttgcgt caagtgcagg ccctcttcca gaagaataat gctctggatc tcggcattga
     2101 caccgagcgt attgcatacg aaaagttcct cgcagcagaa caggcttgct ttgagacgaa
     2161 cgcgttcttc agacaatgga gaaatggccg gcttgcgccg ttgccgcccc tggttcttgt
     2221 ccttgacaag gccagaaggc taatctccta tgtcctgggt ccgtgcccgc ctatgagtaa
     2281 gctgcccttt agctttgggc ctggagctac cacgacggta aaacaaaaac gagcgacagt
     2341 ccagtctaaa ctggcagagt cgcccacgtg tagcgaatca ctagcgcgca gcgctctact
     2401 tccgtcactg ttgcgcgaga tgcctcactg gttagaagaa caccagaagg caacttacgt
     2461 tgacgatgac ggctatgaag tagcggtgct ggatgtacaa gtttcaacat cgcgcttagt
     2521 gttcgtgccg aagacggctt tcacgaagag gtctatcatc acgcagccaa ccctcaactc
     2581 attctttcag ttgggaatag gcaattacat tgcgcgacgc ctcaaacgga gagccggagt
     2641 cgacattact gaccagacac gtaaccaacg cctggccagg caagggagct tagacggctc
     2701 tcttgctact gtcgatctaa gttctgcatc tgacacgatt tcactcgaac tcgttcggta
     2761 tttactacct cccgagtggt acgtgttgct ttcgagcgca cgttgtcagg actacatcta
     2821 cggtgatgtt tgccgtaggc tcgagcattt ttcagcgatg ggtaatggtt tcaccttccc
     2881 gctggaaacg ctaatcttct gggcactcgc gcgcacttgt gtgcggagcg gtggtacagt
     2941 ctctgtttat ggagacgata tcatcgtgcc ttctgaagac tatgagcagc tctgttacgt
     3001 gctacgggcc gcgggcttta gtcctaataa gacaaagtcc ttcagctccg ggccgtttcg
     3061 tgagtcatgt ggtgcagatt acttctacgg catcgatatt cgtccgacat acgtcaaaga
     3121 cgttatctcg gtcgaaaccc tttacgtgct acataatttc ttctaccggg catcacgcct
     3181 agatgaagcg aattacttgc acgacctgat cccagaccac ttaaggctgt acggtcccga
     3241 tggttatggc gatgggcatc tcttgcgaga tgacccaagt ccttacctga agcggacacg
     3301 gcggctgaaa aggtcaggtt ggggtggttt cctcttccgt agtttccgac gcatagggac
     3361 aaagcaaata tccctgtacc cgggtgacta cataaccccc ctgtacgtgt tatacgtgcg
     3421 tggggacaat cctgatatca ctagccacat tctcgatggc cgtccgttgc cgactccaat
     3481 ggagtttgca aaggatgggc gaccgttata tgaccggcgt ggatcagcgg gttacgaaga
     3541 ggtatcg
//
