# Supplementary material for: Hyperexpansion of RNA Bacteriophage Diversity
Source: PLoS Biol. 2016 Mar 24;14(3):e1002409. doi: 10.1371/journal.pbio.1002409 (PMC4807089; doi:10.1371/journal.pbio.1002409)
Supplement: S1 Dataset — (ZIP) [file pbio.1002409.s001.zip › ESE022.NT.rtf]

LOCUS       ESE022                  2915 bp    RNA     linear       25-AUG-2015
DEFINITION  ESE022.
ACCESSION   
VERSION
KEYWORDS    .
SOURCE      ESE022
  ORGANISM  ESE022
            Unclassified.
REFERENCE   1  (bases 1 to 2915)
  AUTHORS   Krishnamurthy,S., Janowski,A., Zhao,G., Barouch,D. and Wang,D.
  TITLE     Characterization of RNA bacteriophage Diversity and Biogeography
  JOURNAL   Unpublished
REFERENCE   2  (bases 1 to 2915)
  AUTHORS   Krishnamurthy,S., Janowski,A., Zhao,G., Barouch,D. and Wang,D.
  TITLE     Direct Submission
  JOURNAL   Submitted (25-AUG-2015) Microbiology, Washington University at St.
            Louis, 660 S. Euclid Ave, Saint Louis, Missouri 63110, United
            States
FEATURES             Location/Qualifiers
     source          1..2915
                     /organism="ESE022"
                     /mol_type="genomic RNA"
                     /note="Taxonomy: Viruses;unclassified ss-RNA viruses"
     CDS             596..949
                     /codon_start=1
                     /product="hypothetical protein"
                     /translation="MLADPQTITVNAVAKSVSRTAQEGRKGTFENASEGLTFTVSHVV
                     GTRSRRTVRLDVSKISSDPFVPSNNKQHTMAAYFVINTPAVGYTTTDITNYAQALITW
                     LSVAANRDKVINGES"
     CDS             1090..2913
                     /codon_start=1
                     /product="replicase"
                     /translation="MLSELGIKCSVDTLRDGITAAERVKSEGDWFLTVTLSTYAKDLE
                     RSLAQGVIPSDAFQGYAFAQSGKLSGLPKLFGGFMDQIFCSRVDAYEGGRRHRDEMVL
                     RDPSDQVAAAIQAVRQLCYAFHKEFAVCDERFIAEAIDSYVKVDSSLGDPLQDHRANR
                     LFAGGLLDQIRAVTRCIYRNAICATESDLLQFALTPVHGPGATSDRFFGNKKWHFDYW
                     PETADGLFPRELYALPNSRYHSELDQVRLLSQWDSKATRLIAVPKTQAKPRLIAAEPV
                     VHQFLQQAVFRCLASYIAEDGVASRVLNLHDQEPNRILAERGSHDGSLATLDLSEASD
                     RLPNWLVEDVFSDFPLFLEACQVTRTPTCQLPDGRVIPLQKFASMGSALTFPVESMVF
                     SAIATLGVLRAFDLPITSRSVLRVAGDIQVFGDDIIVPSAAAETVIDLLETVGFSVNR
                     TKSFWTGLFRESCGSEFFAGRDVSVVKFRKQFPTSLRDADRVISTVSTRNQLFDAGLE
                     RTAEWLDEEVVLPILGKDNYPYVLRTSPVLGRYDHSPNYQVDRMDPDLHAPQVRGYVV
                     KARPPKVGLDGYRALHKCLSLPGVSAEDPEHLQRSGRPRAVK"
ORIGIN      
        1 gtcagccgtc agctgttcac taacaagcca cctagtgtgg tcttggggaa tgatcttccc
       61 aatggacagc aggcgacact cggcactgta acacgtatta cgcgttcgat cgaggatact
      121 tggttcagtg gtgcttattt gcactacttc cccgagaacc ccttcggtcg gctcgtctct
      181 gcactcgatg ctaagtacgg aattttaccc ggacctagca ctgtgtggag tctagcacag
      241 tggtcatggc tcatcgactg gttcaccaac gcggctgatg ttgtgtctaa cctggataat
      301 ctaggtgata cactcgtcat gccttacgcc tacatcatgc gtcgatcgac gtacaatgtg
      361 gagtctagtt ggtcgggcca gttgagattc aatggtgtca agacggatgt aacaatgtcc
      421 gatacactgg agatgaaagt actccagcgg caccatgccc atcccttcgg gtttggcatt
      481 gatgacagca gtctttctgc tatgcaactt gccatcctag ccgcactcgg catcagccga
      541 gtgtgatcca tcccaactac ccgcctgttt tacaggcagt caggatacaa catccatgct
      601 cgctgatccg cagactatca ccgttaacgc ggtggctaag agcgtcagcc gcacagcgca
      661 ggaaggccgg aaggggacgt tcgaaaacgc ctccgaaggc ctcaccttca ctgtttccca
      721 cgtcgtggga actcgcagcc gacgcacggt taggctcgac gtgagtaaga tctcgtcgga
      781 cccgttcgtg ccgtccaaca acaagcagca caccatggct gcttattttg ttatcaacac
      841 gccggcggtc ggttatacga ccaccgacat cacgaattac gcgcaagcgt tgattacgtg
      901 gttgagtgtg gcggccaacc gtgacaaggt catcaacgga gagagctgaa aaggttctcc
      961 aacacccccg ttgttgatct tctggccggg ccccgaaatg gggcccggct agtctgctaa
     1021 gcaagcaacg tatctccaca ctccaagaaa ggaggaagag tgaaaagacg tctggatgcc
     1081 tggctagtta tgctcagtga actgggcata aaatgctcgg tggacacgct tcgcgacggg
     1141 attaccgccg cggagagagt gaagtctgaa ggtgactggt ttttgacagt taccctttca
     1201 acctacgcta aggacctaga acggtccctg gcgcaaggtg tcatcccttc tgacgctttc
     1261 caaggctacg ctttcgcgca gtccggcaag ctcagtggac tccccaagct attcgggggg
     1321 ttcatggatc agatcttctg ctcacgtgtg gacgcgtacg agggtggtag acggcaccgt
     1381 gacgagatgg tccttcggga cccctctgat caggttgccg ccgcaatcca ggccgtccgt
     1441 caactgtgct acgccttcca taaggagttc gcagtttgtg acgagcggtt catcgcggaa
     1501 gcgattgact cgtacgtgaa ggtcgacagt agtttaggcg acccgctcca agaccatagg
     1561 gctaaccggc ttttcgccgg tggccttctg gatcaaatta gagcggtgac ccgttgcata
     1621 tacaggaacg caatctgcgc tacggagagt gatctcctgc agttcgcgct tacccctgta
     1681 catggccctg gagccacctc tgaccgattc ttcggtaaca agaagtggca ttttgactac
     1741 tggccggaaa cggctgatgg tctctttcct agggagctgt atgccctgcc aaacagcagg
     1801 tatcacagtg agctagacca ggtgagactt ctgtcccagt gggactcgaa agccacaagg
     1861 ctcatcgcag ttccgaagac gcaggcaaag ccccggctga tagccgcaga accggttgta
     1921 caccagttcc tgcagcaggc tgtttttcgg tgcttagcga gctacatcgc cgaagatggc
     1981 gttgcatctc gcgtgttgaa cctccacgac caggagccta ataggatctt ggccgaacgg
     2041 gggtcgcacg atgggtcctt ggcaacgctc gatttgagtg aagcctcgga ccgcttgcct
     2101 aactggctag tggaagacgt gttctctgac ttccctctat ttctagaggc ctgccaggtt
     2161 acacggacgc ccacgtgcca gttgccggac ggaagggtga ttcccctcca gaagttcgcg
     2221 tcaatgggca gtgccctaac attccctgtg gagtccatgg tgttttctgc catcgccacc
     2281 ctaggggtac tcagggcatt cgaccttcca atcactagcc gatccgtttt acgggtcgcc
     2341 ggtgatatcc aggtatttgg ggacgacata atcgttccca gtgctgccgc cgaaacagtg
     2401 atcgacttac tcgagaccgt tgggttctcg gttaatcgca cgaagtcttt ctggactggg
     2461 ttgttcagag agtcttgtgg ttcggagttt tttgcgggac gcgacgttag tgtcgtaaag
     2521 ttccgcaagc aattcccaac atcactgcgc gacgctgatc gggtgatctc gacagttagc
     2581 actcgtaacc agctttttga tgctggtctt gagcggactg ctgagtggct cgacgaggag
     2641 gttgtacttc ccattttggg caaagacaac tacccctacg tcttacgcac ctcacccgtt
     2701 ttggggcgtt acgaccattc cccgaactac caagtagatc ggatggaccc tgacctgcat
     2761 gctcctcagg ttcgaggata tgtggtaaag gcaagaccac ctaaggtggg ccttgatggt
     2821 tatcgcgccc ttcacaagtg cctctctctc ccaggcgttt ccgccgagga tccggagcac
     2881 ttgcagcgta gcggacgacc acgagccgtc aagct
//
