# Supplementary material for: Hyperexpansion of RNA Bacteriophage Diversity
Source: PLoS Biol. 2016 Mar 24;14(3):e1002409. doi: 10.1371/journal.pbio.1002409 (PMC4807089; doi:10.1371/journal.pbio.1002409)
Supplement: S1 Dataset — (ZIP) [file pbio.1002409.s001.zip › ESE023.NT.rtf]

LOCUS       ESE023                  3813 bp    RNA     linear       25-AUG-2015
DEFINITION  ESE023.
ACCESSION   
VERSION
KEYWORDS    .
SOURCE      ESE023
  ORGANISM  ESE023
            Unclassified.
REFERENCE   1  (bases 1 to 3813)
  AUTHORS   Krishnamurthy,S., Janowski,A., Zhao,G., Barouch,D. and Wang,D.
  TITLE     Characterization of RNA bacteriophage Diversity and Biogeography
  JOURNAL   Unpublished
REFERENCE   2  (bases 1 to 3813)
  AUTHORS   Krishnamurthy,S., Janowski,A., Zhao,G., Barouch,D. and Wang,D.
  TITLE     Direct Submission
  JOURNAL   Submitted (25-AUG-2015) Microbiology, Washington University at St.
            Louis, 660 S. Euclid Ave, Saint Louis, Missouri 63110, United
            States
FEATURES             Location/Qualifiers
     source          1..3813
                     /organism="ESE023"
                     /mol_type="genomic RNA"
                     /note="Taxonomy: Viruses;unclassified ss-RNA viruses"
     CDS             243..1283
                     /codon_start=1
                     /product="putative maturation/attachment protein"
                     /translation="MTTGSVMQGSPGAYGTGTWRTWSGSDDPEHKAWNSYHSSGGQTL
                     NSPNVNPVGIGLYSYPSIWTDDDELRLLDKLSSKVRGHEFNAAVFLGQAREVERSVVG
                     TATAFIGIKKALKRGDLDGAMRFLARGVSGADRKAAKKRLDSRDLAGTHLSLVYGWVP
                     LIHDCFAAAEALEVLAGPPRSTRVVVSRQVRCSYEGSQSPTLYSCPGTYSISKRITYE
                     MTEYLPAARSLGLMSPSEVAWELMPYSFVVDWFVPIGTYLSALAVVPHLKGTFYRQTK
                     ETSRIAGCVILPDGLANYSGSNARGVVKTFTRHEAASSLSVPLPKFRGIDQLWSSGAR
                     VANAIALMRNLF"
     CDS             1357..1839
                     /codon_start=1
                     /product="hypothetical protein"
                     /translation="MPVMTQILLRKDGAAADNTFLPVKDVPFPSWRTNVDGLATEGQA
                     KIDMMWQEGKNETKVNVKVALPIMEIIPAGTVDASGRTASPKVAGVDSASITFFLSNR
                     GTQTTRAELMRAVAHLCSGANSATDGHNNPTSAGAVGSYKASSSPMIYGIVNKLFPGA
                     "
     CDS             1937..3748
                     /codon_start=1
                     /product="replicase protein, partial"
                     /translation="MLKKAGWLDCYSYKNSVAILKELALIHAVKAGPYSAPLVELIEG
                     ERWSELLDFELHYTYDDNPDELKHARQALGFFEKFEPLRLSGESKTYRAFKKFAETEN
                     VCSKVNDRFCSYRSGTPMGYPFDVILTDARIKIERILGDLPPLSQMDFSYGPGATVNT
                     QKRDACFRVKLGVQPECSSELWPFLRTFLQELPTYVLHHASNVPRPQEGSAYHEFLGD
                     DNPFVASVDVDVVPGRLQFVPKDAKKFRTITVEPGLNTLLQQGIGKSIRKRLRKAGVD
                     LDNGKLRNLELARVSSLTNHLATIDFSSASDTIATQMVAFLLPDKWYTLMSLARTGTV
                     SYEGLHIKLEKFSTMGNSFTFELESLIFYSLAWAVCKFVKQEVKDLAIFGDDLVIPVG
                     AVPLAELVFAYCGFTINAGKSFVDGPFRESCGGDFHLGIDIRPYYQKHLVTAESLFTL
                     HNFYVRSGNEQLARYVREAWIHPDLIIFGPDGYGDGHLIGDWTGVDKRIRLRIRGKDG
                     RLTKSSFLPHQLGWDGTHFKSYRHVQATNHRHHHGDQLLPSFSIYMRDPQDIEEPQAS
                     STPQGTLWADPKYFVTQGSRGYEVVLIYTLARDRLLP"
ORIGIN      
        1 actccgttca gggcgaacta tggtagtaat acccactggt tcgatgcccc atacggtaaa
       61 ggtacaggct gttttcgtta aagcggagat aaaaaggatg tggttaggtt catggttgtg
      121 tggcaaggtg tgtcgtcgta gagcaattcg tacgccgatg cactcgccat tcgccagaac
      181 ctttccatgc ctagtaactc tctccgtgct tctgctactc gtgttactgt aagggatatg
      241 ctatgacaac tgggtcggtg atgcaggggt cccctggcgc ttacgggacg ggtacttggc
      301 gtacgtggtc tgggtctgac gaccccgaac acaaagcctg gaactcgtac cacagctccg
      361 gtggacaaac cctcaattca ccaaatgtaa accctgttgg cattggcctc tattcttacc
      421 cgagtatttg gactgatgat gacgaactga gactcctcga caaattgtcc tcgaaggtcc
      481 gcggccatga attcaatgcc gcagtctttc ttggtcaagc tcgtgaggtc gaacgttcag
      541 ttgtcggtac cgccactgcc tttattggta tcaagaaagc cctcaaaagg ggcgaccttg
      601 atggtgccat gcgtttccta gcgcgtggtg ttagtggagc agataggaag gcagcaaaga
      661 agaggctcga cagtcgcgat cttgcaggca ctcacctcag tttagtttat gggtgggttc
      721 ctctgattca tgactgtttt gccgctgccg aagctttgga ggttctggct ggacctcccc
      781 gcagcacgag agtagtagtt tctcgtcagg tgagatgtag ctacgagggg tcacaatccc
      841 ctacgctata ctcttgcccg ggtacataca gcatctcgaa acgaattact tacgagatga
      901 ctgagtacct gccagcggcc cgcagtctcg gattgatgtc tccttccgag gttgcgtggg
      961 aactcatgcc gtatagcttc gtcgtggact ggttcgtgcc gattggcact tatctatccg
     1021 cacttgccgt tgtgccccat ttaaagggca cgttctaccg gcaaacgaag gaaacgtcac
     1081 gaattgcggg atgcgtgatc ctgccagatg gacttgcgaa ttacagcggt agtaatgctc
     1141 gtggggtcgt aaagaccttc acacggcatg aagctgctag tagtttgtcg gttcctctgc
     1201 ccaaattccg tgggatagac cagctttgga gttccggagc gcgcgtggcg aatgccatag
     1261 ctctcatgcg aaatctcttt tagccgaact ctcacgtcac gacagggatt tgagcgcctg
     1321 aaactgctca taccatcgca ttacccggag ggcaatatgc ctgtgatgac ccagatcctg
     1381 ctgcgcaaag atggcgccgc agctgacaac acctttcttc ctgtcaagga cgtcccgttt
     1441 ccttcttggc gcaccaacgt cgacggcctg gccactgaag gccaagctaa aatcgacatg
     1501 atgtggcagg aggggaagaa cgagacgaag gtgaatgtca aggtcgcatt gccgatcatg
     1561 gagatcattc cggccggtac cgttgacgcg tctggccgta ccgcttctcc aaaggtggct
     1621 ggtgtcgact cagcgtcgat taccttcttc ctttcgaatc gcggtaccca gacgacacgc
     1681 gcggaactta tgcgcgctgt ggcccacctt tgtagcggag caaactccgc taccgatggc
     1741 cacaacaatc ccacgtctgc tggcgctgtg gggtcctaca aggcctcctc atcgccgatg
     1801 atctatggga tcgtcaacaa gctgttcccc ggcgcgtaat ttagcgtcgg gtctgctgta
     1861 ccggggccga acccaccatc ctggtggacg gctaccaacc ccccggtaac ggggcggcat
     1921 caaacgaggt gctgaaatgc taaagaaagc tggttggctg gactgttact cctataaaaa
     1981 ttcggtagcg atactgaagg agttagctct gatccatgct gtaaaagccg gaccatacag
     2041 tgctcccctc gtcgaactta tcgagggcga acgctggtct gagctgctgg atttcgaact
     2101 tcactatacg tatgacgaca atcccgatga attaaaacac gcgcgacagg ctctcggctt
     2161 ctttgagaag tttgaaccgt tgcgcttgtc gggtgagtcg aaaacgtata gagcttttaa
     2221 gaagttcgct gagaccgaga acgtttgcag taaggttaac gatagattct gctcgtaccg
     2281 ctcaggtacc cctatggggt atcccttcga cgtcattttg acggacgcaa ggataaagat
     2341 tgagcgtata cttggagacc taccgccctt atcgcagatg gatttctctt acggtcccgg
     2401 ggctaccgta aacacacaaa aaagagacgc gtgcttcaga gtgaagctcg gcgtccaacc
     2461 ggagtgtagt tccgaactgt ggcccttcct gcgcacgttt ttgcaggagt tgccaaccta
     2521 tgtactgcat cacgcttcca atgtgcctcg ccctcaagag gggtcggcat accacgagtt
     2581 cctaggggat gacaacccct ttgtagcaag tgtggacgta gatgtagtac caggtcgatt
     2641 acagttcgtc ccaaaagacg caaaaaagtt ccgtaccatc actgtcgaac cgggtttgaa
     2701 tacccttctc caacagggga taggcaaatc gatacggaag cgtctcagaa aggctggcgt
     2761 agatctcgac aacggtaagc tcagaaatct cgagctggcc cgcgtcagta gcctgactaa
     2821 tcacctggct accatagatt tttcgtcagc gagcgacacc atagcaacac aaatggtggc
     2881 gtttttgctg cccgacaaat ggtacacgct tatgtctttg gcgcgtaccg gcaccgtctc
     2941 atatgaaggg ttgcacatca agctggagaa attcagcaca atgggcaaca gctttacctt
     3001 cgagctcgag agtctgattt tctactctct tgcgtgggcc gtgtgcaaat ttgtcaaaca
     3061 ggaagtcaag gatcttgcca tcttcgggga tgacttagtt atccctgttg gtgcagtccc
     3121 gctagcggaa ttggtctttg cctactgcgg ttttaccatt aatgccggta aatcgttcgt
     3181 agacggcccg tttcgcgaat cctgtggtgg tgactttcat ttgggcatcg acatccgacc
     3241 gtattaccaa aagcatctgg taacggcgga gtccctcttt accctccata acttctacgt
     3301 acgatccggc aatgaacaac ttgctcgata cgtacgggag gcgtggatac acccagacct
     3361 gatcatcttt ggtccagatg gttacggcga cggtcacctc atcggtgact ggactggtgt
     3421 tgacaaacgg atacgcttgc gtattcgtgg caaggacgga cggctgacca agtcgtcttt
     3481 cttgccgcac cagttgggtt gggatgggac gcacttcaag agctatcgac atgttcaggc
     3541 gactaatcat cgccatcatc atggagatca gctattgccc tcatttagta tttatatgag
     3601 ggatcctcaa gacatcgagg aaccgcaagc ttcgagcacc ccacaaggga cgctctgggc
     3661 tgaccccaag tattttgtta ctcaggggtc gcgcggctat gaagtggtgt tgatctacac
     3721 gctggcacgg gacagattac tcccgtgata aacgtggact agatttctgg ctagtcacca
     3781 gtggtggacc ggctttgccg gctagaatag agg
//
