# Supplementary material for: Hyperexpansion of RNA Bacteriophage Diversity
Source: PLoS Biol. 2016 Mar 24;14(3):e1002409. doi: 10.1371/journal.pbio.1002409 (PMC4807089; doi:10.1371/journal.pbio.1002409)
Supplement: S1 Dataset — (ZIP) [file pbio.1002409.s001.zip › ESE024.NT.rtf]

LOCUS       ESE024                  2671 bp    RNA     linear       25-AUG-2015
DEFINITION  ESE024.
ACCESSION   
VERSION
KEYWORDS    .
SOURCE      ESE024
  ORGANISM  ESE024
            Unclassified.
REFERENCE   1  (bases 1 to 2671)
  AUTHORS   Krishnamurthy,S., Janowski,A., Zhao,G., Barouch,D. and Wang,D.
  TITLE     Characterization of RNA bacteriophage Diversity and Biogeography
  JOURNAL   Unpublished
REFERENCE   2  (bases 1 to 2671)
  AUTHORS   Krishnamurthy,S., Janowski,A., Zhao,G., Barouch,D. and Wang,D.
  TITLE     Direct Submission
  JOURNAL   Submitted (25-AUG-2015) Microbiology, Washington University at St.
            Louis, 660 S. Euclid Ave, Saint Louis, Missouri 63110, United
            States
FEATURES             Location/Qualifiers
     source          1..2671
                     /organism="ESE024"
                     /mol_type="genomic RNA"
                     /note="Taxonomy: Viruses;unclassified ss-RNA viruses"
     CDS             76..1089
                     /codon_start=1
                     /product="maturation protein"
                     /translation="MSVYSRLRSKGSRPRDINCRWDPYPNWVCDKACFYTEADVAYLA
                     NCNTSRPSTWTSNDELVLLSRLSAKIRRHSFNMGTFLAQGKQTVDQTISTIGALSSSL
                     VALKKRQFGRALSLVGLAPGQRRISSLRRRVDTGDISGAWLAMQYGWLPFVSDVFEAW
                     KAYEELTAPPKSLSFVVTAKNSISWNGSAEPTNYTCNNRRVDSVRLKYTLTEELSAPR
                     SLGLLDPASVAWELTPWSFVIDWFVPVGEYLEVLNVVPQLRGRWVRTEKTVTYESLGE
                     ILLDAYKICPFGTYLGLSKTINRTVGSSSLQVPLPSVKTLDKALSPTRIYNALALAHQ
                     RLR"
     CDS             1123..1575
                     /codon_start=1
                     /product="hypothetical protein"
                     /translation="MAAQANITVFDGAAVPVSHTLTAAGVDSDKGVVTARWRETLSTV
                     PTEAQISATLSSRRLPSGVLQIDAVVNVPVMESISGQNSAGYTAAPKVAFSDQYRLTG
                     FAHPRSTIASRRLARMIMVNILNNVPVSVSSSTSGPLPDAFDSQIMPA"
     CDS             1612..2670
                     /codon_start=1
                     /product="replicase beta-subunit"
                     /translation="MSSLIRGSWIEELSTRESLHVLETFARFEAARSGAYSSDLIRLI
                     DDRDFDGLLNYGPNPKLHRGDPSDLIHAAQVVGFFKKFEPLGSTFKVDRKAKAWKKFL
                     TSEENCKETNAVFRLWQSGGFYIPPDVSAELFRAKEKIAHILGRCPPFSAILPRLGPG
                     ASTTEKRIKAVPSYKLVPPFECAPNTVPYLESIFALNPHLQDFIPDDGEFHDDIVEIG
                     YGRLEFVPKDALNYRSIVVEPVLTSMYQLGIGEVISQRLRLVGIDISDQSRNQELARL
                     GSIHNHLCTLDLSSASDTISYALVKFLLPDDWFSLLTSFRSTFVTYQGVACELQKFSS
                     MGNGFTFPLETLLFFALTW"
ORIGIN      
        1 tattattaca ccaagacctg gtccggacag gatggcaagt accttaacgg ttcgataaag
       61 gataatccat actctatgag tgtgtattcc cgtcttcgat ccaaaggttc tcgcccccgt
      121 gacattaact gtcgctggga tccctatcca aactgggtat gtgacaaggc ctgtttctat
      181 acagaagccg acgtcgcata cctcgccaac tgtaatacct cccggcctag tacttggact
      241 tcgaacgacg aactcgtcct tctctctcgc ctctctgcca aaatccgtcg ccatagtttt
      301 aatatgggaa cgtttcttgc gcagggaaag cagacagtag atcagacgat ttcgacaatc
      361 ggagctctaa gttctagcct tgtagcctta aagaaacgcc agtttggaag ggccctatcg
      421 ctagttggcc tcgcccctgg acagcgtcgc atatcctctc tacgtcgtag agttgatacc
      481 ggtgacatct caggagcttg gctcgctatg cagtacgggt ggcttccttt tgtttctgac
      541 gtttttgaag cctggaaggc ctacgaagag ctcacagcgc ccccaaaatc actatctttc
      601 gtagttactg cgaagaatag tatttcttgg aatggctctg cggaaccgac caactacacc
      661 tgtaacaaca ggcgtgttga ctctgttcgc ctgaaataca ctctaacgga ggaactctct
      721 gcgcctcggt cgcttggtct tcttgaccca gcatccgttg cgtgggagct tacgccctgg
      781 tcatttgtaa ttgactggtt cgtaccggta ggcgagtatc tcgaggtgct caacgtagtc
      841 ccccaattac gtggccgctg ggttcgtaca gagaagacag tcacctatga gtctctcggg
      901 gaaattctcc tcgatgctta taagatttgt cctttcggta catatcttgg tctctctaag
      961 acgatcaatc gaactgttgg gagttcttcc cttcaggtcc cattgccgtc cgtcaagacc
     1021 cttgataaag ccttatcgcc aacgcgtatc tataacgctt tggccttagc tcaccagcgt
     1081 ctaaggtaat tccgactttc cctcaacttt aggagtgata ccatggcagc tcaagccaat
     1141 attaccgtct tcgacggtgc tgcagtcccc gtttctcata ctcttaccgc cgctggcgta
     1201 gactccgata aaggagtcgt tactgctcgc tggcgtgaga cgctgagtac ggttcccacc
     1261 gaagcgcaaa tctctgcgac tctgtcgagc cgtaggctgc cttctggtgt actgcagatt
     1321 gatgccgttg tgaacgttcc ggttatggag tccatctcgg gtcaaaattc ggctgggtac
     1381 accgcagctc cgaaggtagc attcagcgat cagtatcgac tgaccggctt tgctcaccct
     1441 cgttctacga ttgcttcccg ccgtcttgca cggatgatta tggtgaacat tctgaataac
     1501 gttcccgtca gtgtctcgtc ctctacttct ggtcctctcc ctgatgcgtt cgatagtcag
     1561 attatgcccg cctaatttcc tgcatgctct tttaccttta tgaggtgacc tatgtcttcc
     1621 cttattagag gaagctggat cgaagagctt tcgactcgtg aatctcttca tgttctcgaa
     1681 acgttcgcca ggttcgaagc tgcccgttct ggggcgtact cgtctgatct cattcgtctt
     1741 atcgacgatc gcgattttga cggtttgctc aattacgggc ccaacccaaa gctgcataga
     1801 ggagatcctt cggatcttat ccatgccgct caagtagttg gctttttcaa gaaatttgaa
     1861 cctctcggat ctacctttaa ggtcgaccga aaggccaaag cttggaaaaa gtttctaacc
     1921 agcgaggaga attgcaagga gacgaacgct gtcttcaggc tatggcaatc tggtgggttt
     1981 tatatccctc cagacgttag tgcggaattg ttccgcgcta aagaaaagat tgctcatatc
     2041 ctaggacggt gcccgccctt ctctgcaatt ctgcctcgtc tgggacctgg agcatcaacg
     2101 accgaaaaac gtataaaggc tgtgccttct tacaagttgg taccgccttt cgagtgtgct
     2161 ccaaacaccg ttccatacct cgaatcaatt ttcgcgctga atcctcatct tcaggatttt
     2221 attcctgatg atggagagtt tcacgacgat attgtcgaga ttggttatgg tcgtctggag
     2281 tttgtaccga aggacgccct taattaccgc tcgatcgtcg tagaacctgt cctcacttcc
     2341 atgtaccaac ttggaattgg ggaggttatc tcacaacggt tgagactggt cggtattgac
     2401 atatccgacc aaagtcgtaa tcaagagctg gcccgactag gtagtattca taaccacctc
     2461 tgtacattag acttgtcatc ggcgtctgat actatatcat acgcccttgt taagtttctt
     2521 ttgccagatg attggttcag tctacttacc tcttttcgga gtaccttcgt tacgtaccaa
     2581 ggtgtggctt gcgaactgca gaagttttcc tctatgggta atggctttac attcccacta
     2641 gagactcttc tcttttttgc tctaacctgg g
//
