# Supplementary material for: Hyperexpansion of RNA Bacteriophage Diversity
Source: PLoS Biol. 2016 Mar 24;14(3):e1002409. doi: 10.1371/journal.pbio.1002409 (PMC4807089; doi:10.1371/journal.pbio.1002409)
Supplement: S1 Dataset — (ZIP) [file pbio.1002409.s001.zip › ESE025.NT.rtf]

LOCUS       ESE025                  2383 bp    RNA     linear       25-AUG-2015
DEFINITION  ESE025.
ACCESSION   
VERSION
KEYWORDS    .
SOURCE      ESE025
  ORGANISM  ESE025
            Unclassified.
REFERENCE   1  (bases 1 to 2383)
  AUTHORS   Krishnamurthy,S., Janowski,A., Zhao,G., Barouch,D. and Wang,D.
  TITLE     Characterization of RNA bacteriophage Diversity and Biogeography
  JOURNAL   Unpublished
REFERENCE   2  (bases 1 to 2383)
  AUTHORS   Krishnamurthy,S., Janowski,A., Zhao,G., Barouch,D. and Wang,D.
  TITLE     Direct Submission
  JOURNAL   Submitted (25-AUG-2015) Microbiology, Washington University at St.
            Louis, 660 S. Euclid Ave, Saint Louis, Missouri 63110, United
            States
FEATURES             Location/Qualifiers
     source          1..2383
                     /organism="ESE025"
                     /mol_type="genomic RNA"
                     /note="Taxonomy: Viruses;unclassified ss-RNA viruses"
     CDS             182..643
                     /codon_start=1
                     /product="hypothetical protein"
                     /translation="MSAQANIIAFDGAMPMPISHTLVPMGVTPLPNDAGITADYRESL
                     STVPLAAQVRCSVKERKVKSGVEQVTLTVTVPVMESINGQNSAGYTAAPKVAYENTVV
                     VTGYFHPRATIAERRLVRQLTLNIAGNISTSVAPVTSGAVPELIDQSIMPS"
     CDS             774..2381
                     /codon_start=1
                     /product="replicase"
                     /translation="MISAWDKEIPTPKALDFLTDLGTHIAREGGDVGARISDLISQRD
                     WAAICRFTIDYNMNWDVNQLIACRQSLALFQKLDFLPVGVNKTDACLQKFLQSESECE
                     KSNWFFRTFHGNPGYCPLPFGVRLVESVRRQVRRVLGPAPDISELTLTFGPGATTAVK
                     RNNACACHKFASGIQCSPNLFHSDFLAPLLESLPHWAIALEDDNIKEGCELNVRFPTD
                     VAVHHAKLGFVPKTALTHRSVLVEPNLNGLLQKGIGEYMARRLRLFGVDIRDQTRNQR
                     LAQQGSLSNELCTIDLSSASDTISYEFVKLVLDDDWFALLAASRSCSAILPDGSVIHL
                     QKFSSMGNGFTFPLETLLFWCVTKAALLSQDGVVGIYGDDIICPSRAYDDVVRALQFC
                     GFTVNTDKSFCDGPFRESCGADYYLGMDIRPVYLRHQIDGRSLFVLHNGFYRRGRLDW
                     AERVLRIIPEHLRLFGPDGYGDGHLLGTFVKQHKRAELRKGYSGYRFDSFVDIGRRVR
                     TRFPGDWVSPLYTIYATGRVQPDWYSVK"
ORIGIN      
        1 gtgagcctag tccgaacttt tggacctgtc agcataccta aacctagttt caaggctcta
       61 gcaaaggcct tttcactagc tcacttagag aacggcgcag cgcttttaag caacctcatc
      121 gatagtacgc ggcaaaaaat ccgctgactg tcacctttca cccacttata gtgagataca
      181 gatgtccgct caagcgaata tcatcgcctt cgatggcgca atgcctatgc ccatttcaca
      241 cactctcgtc ccgatggggg tcacccccct gccgaacgac gcgggtatca cggctgatta
      301 ccgtgagtct ttgtcgaccg tcccccttgc agcgcaggtt cgctgctctg tcaaggagcg
      361 gaaagtaaag tctggtgtgg aacaggttac cctgactgtt acggttcccg ttatggaatc
      421 gattaacggg caaaattcgg cgggttacac ggcggcccca aaggtcgcct atgagaacac
      481 cgtcgttgtt acggggtact ttcatccgcg agctaccatc gccgaaaggc gtttggttcg
      541 tcaacttacg cttaatatcg ctggcaacat cagcaccagc gttgcgcctg tgacgtccgg
      601 tgctgtaccg gagctcatcg accaatcaat catgccgtct tgaatggcct ctggttgtac
      661 tcactgtcgg gtgctactgc gtctgacagt tgagctggct cggatcgctg cgatcttata
      721 tatgatctat acggtcctgg atgaattagg cacactttcc tgaaaggaat gttatgataa
      781 gtgcctggga taaagaaatc cctaccccta aggccctcga ttttttgacg gaccttggaa
      841 cgcacatcgc ccgagagggc ggtgatgttg gcgcccgaat ctcagacctc atcagtcaaa
      901 gagattgggc tgccatctgc aggtttacga ttgactacaa catgaactgg gatgttaacc
      961 agctcattgc gtgtcgccag tcgctagctt tgttccagaa gctagacttt cttccggtag
     1021 gcgttaataa aactgatgcc tgccttcaga aattcctgca gagtgaatct gaatgtgaga
     1081 aaagtaattg gttcttccgc acattccatg gcaatccggg ctactgcccc ctgcccttcg
     1141 gagtcagact cgtcgagtct gtccgtagac aagtgagaag agtgcttgga cctgctcctg
     1201 atatatcgga gctaaccctc acgtttggac ctggtgccac aacagcggta aaaagaaata
     1261 atgcctgtgc gtgtcataaa ttcgcatctg gcatccagtg tagtccgaac ctctttcact
     1321 cagacttcct cgctccctta cttgagagtc tacctcattg ggctatcgcc cttgaggatg
     1381 acaatatcaa ggaagggtgc gagctgaatg taagatttcc aacagacgtg gcagttcacc
     1441 acgccaagtt ggggttcgta cctaagacag ccttaactca tcgctctgta cttgttgagc
     1501 ccaacctgaa cggattgctt cagaaaggga ttggcgagta tatggcgaga aggttgcggc
     1561 tgtttggggt cgatatccgt gaccagacga gaaatcagcg tctggcgcaa cagggctcac
     1621 tttcaaacga gctctgcacg atcgacctca gtagtgctag cgacaccatc tcatacgagt
     1681 ttgtcaaact cgtacttgat gacgactggt ttgctttact tgcagccagt cggagctgct
     1741 ctgccatctt accagatggc agtgttatcc acctccagaa gttctcgagt atgggaaatg
     1801 gttttacctt ccctctcgag acactgcttt tctggtgcgt caccaaagct gctttattga
     1861 gccaggatgg cgtggtgggt atttacggag acgacattat ttgcccgtct cgggcatatg
     1921 atgacgtcgt tagggccttg caattttgcg gttttacggt taacaccgat aaatcgtttt
     1981 gtgacggtcc cttccgcgaa agctgtggcg ctgattacta cttaggtatg gatatacgtc
     2041 ctgtctatct aaggcatcag atagacggtc gttcactgtt tgtcctccac aatggctttt
     2101 accgaagagg ccgcctagat tgggcagaac gagttctcag aataattcct gagcatctac
     2161 gactgtttgg tcccgacggc tatggtgatg gccatctgct tggtaccttt gtaaaacaac
     2221 acaaaagggc tgagctgagg aaaggataca gtggttaccg ctttgactct ttcgtcgata
     2281 taggtcgacg cgttagaacg cgcttccctg gcgattgggt ctcccctctc tacacgatct
     2341 atgcaactgg tcgtgtgcaa cctgactggt atagtgtaaa gct
//
