# Supplementary material for: Hyperexpansion of RNA Bacteriophage Diversity
Source: PLoS Biol. 2016 Mar 24;14(3):e1002409. doi: 10.1371/journal.pbio.1002409 (PMC4807089; doi:10.1371/journal.pbio.1002409)
Supplement: S1 Dataset — (ZIP) [file pbio.1002409.s001.zip › ESE026.NT.rtf]

LOCUS       ESE026                  2128 bp    RNA     linear       25-AUG-2015
DEFINITION  ESE026.
ACCESSION   
VERSION
KEYWORDS    .
SOURCE      ESE026
  ORGANISM  ESE026
            Unclassified.
REFERENCE   1  (bases 1 to 2128)
  AUTHORS   Krishnamurthy,S., Janowski,A., Zhao,G., Barouch,D. and Wang,D.
  TITLE     Characterization of RNA bacteriophage Diversity and Biogeography
  JOURNAL   Unpublished
REFERENCE   2  (bases 1 to 2128)
  AUTHORS   Krishnamurthy,S., Janowski,A., Zhao,G., Barouch,D. and Wang,D.
  TITLE     Direct Submission
  JOURNAL   Submitted (25-AUG-2015) Microbiology, Washington University at St.
            Louis, 660 S. Euclid Ave, Saint Louis, Missouri 63110, United
            States
FEATURES             Location/Qualifiers
     source          1..2128
                     /organism="ESE026"
                     /mol_type="genomic RNA"
                     /note="Taxonomy: Viruses;unclassified ss-RNA viruses"
     CDS             263..1270
                     /codon_start=1
                     /product="maturation protein"
                     /translation="MDFSEYGIGDPLALGLTHHFLTPRAEKGTVTNTNFFYPWEYTTP
                     SSQSTLDSEGTTAISRVLPTNPMFNLAAFLGELREGLPRFGLATWKDRASRARGAGSD
                     YLNYQFGWLPLISDIRSFAHMVKNANRVLDQYEKDSGKPIRRRYDWDAEWTPYSWEGT
                     GYDPANLWESGLIDRSKHIGRRRIDGRIERRKYLEAVFTYYLPPRGTIERDLAMANKL
                     LGWRITPEVLWELTPWSWAADWVTNIGDIAKNVSAFMSDGLVMPYAYVMEEVSLSVTY
                     QLDKVAFKGYPGMTTLRQTFKESVKTRRRATPFGFGFDWSGLTPRQGAILAALGISRR
                     K"
     CDS             1412..1774
                     /codon_start=1
                     /product="hypothetical protein"
                     /translation="MALADPQSITIDGVTTSLPRIGMGATSGEFSNPDGSIKVKVSHF
                     LGKRNRHQVRLDLQKVIQDPLFPATNAPRSASIILTIDEPVTGFTETELTKAVVGLCT
                     LMTESSAAKTTAILGLQS"
ORIGIN      
        1 gtcctatacg ccaagccacc ccaagttcaa gcttcatcga agctcgtcta aggtgaaaat
       61 ctggcttcag ccagatatta attggccgga ctatgaccca ttgtggtcat gggacaatgt
      121 ggacgaatat tggagcgccg ctgtagatta ttcggaggga cattggggct ggcaagccct
      181 aaataccacg aatgatattg gcggcgactt tcgtgtttgg acaagagaat tctctgaata
      241 tagctcattg ggcacaggct caatggactt ctcagagtat ggaattggtg atcccctagc
      301 gttgggtttg acccatcact ttctcacccc tagggctgag aaagggaccg ttaccaatac
      361 caacttcttt tatccctggg aatacactac tccttcttcg cagtctactc tagactccga
      421 agggactact gctatttcca gggtccttcc cacgaatcca atgtttaatt tggctgcttt
      481 tctcggtgaa ctccgagaag gccttccgag attcggactt gccacctgga aagatagagc
      541 tagtcgcgcc cgcggtgcgg gaagtgacta tctcaattat caattcgggt ggctaccgtt
      601 aatctcagat atccgtagtt ttgctcacat ggtcaagaac gcaaatcgcg ttctagatca
      661 gtatgaaaaa gactccggaa agccaatacg gcgccggtac gattgggatg ccgaatggac
      721 cccttactcc tgggagggca caggatatga tcctgctaac ctctgggagt caggtctgat
      781 cgaccgttcc aaacatatcg gtaggcgtag aatcgacgga cgtattgaac gtcgaaagta
      841 ccttgaagca gttttcactt actatctgcc cccgaggggg acgatagagc gtgacctcgc
      901 aatggctaat aagctattgg gatggaggat tactcctgaa gtgctttggg aacttacgcc
      961 ttggtcctgg gccgcagact gggttacgaa tattggcgat attgccaaga acgtttccgc
     1021 atttatgtct gatggcctag taatgcctta tgcctatgtc atggaagagg tgtcactcag
     1081 tgtgacatat caactagaca aggttgcttt taaaggctac ccaggcatga caactcttcg
     1141 tcagacgttt aaagaaagcg tcaaaacgag gagaagggca actccctttg gatttggctt
     1201 cgattggtcg ggtttgacac cccggcaggg agccatcctc gctgccctcg gtataagccg
     1261 aaggaagtga gacctagtcc atactcggaa atactgagta tgtcctcata gaggaaacct
     1321 aataccccct ttatttaaga aggaggttcc caccagacag gagtctggat caccgcagca
     1381 acactgctgc agacgtagga gttagttttc catggcactt gccgaccctc agtccatcac
     1441 tatcgatggc gtcaccactt cgcttccgcg aattggtatg ggcgccacgt cgggggagtt
     1501 ttccaacccc gatggttcga tcaaggtgaa ggtttctcac ttccttggga agcgaaaccg
     1561 ccaccaggtt cgactcgatc tgcagaaggt catccaggac ccgctgttcc ccgcgactaa
     1621 cgctcctcgt tcggcaagta ttatcttgac gatcgatgag cccgtcacgg gtttcacgga
     1681 gacggagctg actaaggccg tcgtggggct ttgcaccctc atgacggagt cttctgcggc
     1741 taagactacg gccattcttg gccttcagtc gtagtgaagg attcctctgg cttcgttgat
     1801 gattctctac ttgagtatca tttttcgagt tggaggctgg ttcgtagggt tctggggctt
     1861 tgttgcctca ttatcctact ttccttttcc tttactatcg tctgcatgtt gatgtttttc
     1921 atcagcatgg ggtcttagta gatggatgta gcggcaagac tgtggacttg gattactacc
     1981 tgaaagggag taatgaaaag ccatgtctta ctactacgca gggttcttcg cgaagcgggg
     2041 aaccgatgtt gcacgtgcac cagtaaggat tttagaacta tccttactcg tatcgaacat
     2101 gaagggttct cgtttttgac gataaccc
//
