# Supplementary material for: Hyperexpansion of RNA Bacteriophage Diversity
Source: PLoS Biol. 2016 Mar 24;14(3):e1002409. doi: 10.1371/journal.pbio.1002409 (PMC4807089; doi:10.1371/journal.pbio.1002409)
Supplement: S1 Dataset — (ZIP) [file pbio.1002409.s001.zip › ESE027.NT.rtf]

LOCUS       ESE027                  1851 bp    RNA     linear       25-AUG-2015
DEFINITION  ESE027.
ACCESSION   
VERSION
KEYWORDS    .
SOURCE      ESE027
  ORGANISM  ESE027
            Unclassified.
REFERENCE   1  (bases 1 to 1851)
  AUTHORS   Krishnamurthy,S., Janowski,A., Zhao,G., Barouch,D. and Wang,D.
  TITLE     Characterization of RNA bacteriophage Diversity and Biogeography
  JOURNAL   Unpublished
REFERENCE   2  (bases 1 to 1851)
  AUTHORS   Krishnamurthy,S., Janowski,A., Zhao,G., Barouch,D. and Wang,D.
  TITLE     Direct Submission
  JOURNAL   Submitted (25-AUG-2015) Microbiology, Washington University at St.
            Louis, 660 S. Euclid Ave, Saint Louis, Missouri 63110, United
            States
FEATURES             Location/Qualifiers
     source          1..1851
                     /organism="ESE027"
                     /mol_type="genomic RNA"
                     /note="Taxonomy: Viruses;unclassified ss-RNA viruses"
     CDS             497..1849
                     /codon_start=1
                     /product="replicase"
                     /translation="MSLVKLSVDPRDYTDPEEYFWDRQATELLRKYPFRGMELSAESA
                     AKSTFLKAEEACRLTNQRFTASAVHLYSESERALIKHAGRHIRYILGTFDANEMLNEA
                     RHGPGTCLELEALGLQGRGYVGSEFKFESKISLTPNLVPLASRVLSEYPLWDAASIAA
                     HGAHRFEPVEGNRITTVPKTAVTDRVIAIEPMLNVFLQLGIGGMIRRRLGSRGGFNLD
                     ESWRRNQELARLGSINGSYSTIDLSSASDMIAYNVVGTLLPRDWFRALEFVRSPVGSI
                     RIGGRNQTIVYEKFSSMGNGATFELETLIFWAICRACGVPLKDLAVFGDDIVVPTAYS
                     EPVLSALRFFGFEPNLKKTFTTGPFRESCGKDYFLGRDVRPLYLTKEVDNGQKLVNFA
                     NAVRDLGVRRNQAAGFTNSSADIRLSPGWHYLLGCIPKNIRDVISSPPYTAFGLWKGG
                     L"
ORIGIN      
        1 aagctcacgt ccctaacggg attaagctgc gtgatacgtc tcagccggac tatagcctcg
       61 ccccaagact caccttcacc gccaaacctc cgacggcgca aggtaaagtc ctccgggaga
      121 agactgttat gacgatcccc tacaaggatc ccgtgactgg tctgttggcc gggacgatta
      181 ctcgaaccat cgaggacatc ataccggtag cggcgcctgt gaacgtccgg aaggacgctg
      241 cgacctgctt caccagcttg gccgcaaact ctgtcgttag gtccatgatc atggatctcg
      301 acttcgccac gtaacatccc acaaggagac tatcgtggat caactctttt gctcacgtga
      361 gcgtagagaa agagctaggc agtttgccgc tctgagactg tcgccggaac aactcggcgc
      421 tgttcttacc tccttcctcg acgattcttc gccgattcaa ctaacggtta aggattgcat
      481 tcttcgcggt gactatatgt cactggtcaa gctcagcgtg gaccctcggg actacactga
      541 cccagaggag tatttctggg atcgtcaggc tactgagctg ctccggaagt atccctttcg
      601 agggatggag ctttccgcgg agagcgctgc caagtcaaca tttcttaaag ccgaagaggc
      661 ttgtcgtctg actaaccaac gatttaccgc atctgcagta catttgtact cagagtctga
      721 gcgagcactg ataaaacatg ctggccgaca tatacggtac atcttaggta cgttcgacgc
      781 caatgagatg ttgaatgaag cgcgtcatgg cccgggtact tgcctcgaac ttgaagcctt
      841 agggctccaa ggccgcggtt atgtaggtag tgagtttaaa ttcgagtcta aaatctcact
      901 cactcctaac ctagtgcctc tggcaagtcg ggtgctctcc gagtacccac tttgggatgc
      961 tgcgagtatc gcagcccacg gagctcatcg cttcgagcca gtggagggta accgaatcac
     1021 cactgtacca aaaactgccg ttaccgacag ggttattgct atcgaaccga tgctgaatgt
     1081 tttccttcag ctaggaatcg gtggaatgat tcgtcgtcgg ctcggatccc gtggaggttt
     1141 taatctcgac gagagttgga ggcgtaatca ggaacttgcc cgtcttgggt cgatcaatgg
     1201 gagttattcc acaattgacc tctcgtcggc gagcgacatg atagcttaca atgtagttgg
     1261 gaccctcctt ccaagggatt ggttccgagc actggagttc gtaagatctc cagtcggtag
     1321 tatccgcatc ggtggtcgta atcagaccat cgtttacgag aagttctcca gtatgggcaa
     1381 tggtgccacc ttcgagctcg agaccctgat attctgggcc atttgtcgag cgtgtggagt
     1441 tccattaaag gatttagccg tttttggtga cgatatcgtt gttccgacag cgtactccga
     1501 accagtcctt tccgccctca ggttcttcgg ctttgagcca aacctgaaaa agacgttcac
     1561 tactggaccc ttccgcgaat cttgcggcaa ggactacttc ctcgggcggg atgtacgccc
     1621 cttgtatcta actaaggaag ttgataatgg acaaaaactc gtcaacttcg cgaacgcggt
     1681 gcgtgatctt ggtgtacggc gtaatcaggc tgctggtttt actaatagca gtgctgatat
     1741 tcgtttatca cccggatggc actatctttt gggatgcatt ccaaagaata ttcgcgatgt
     1801 tataagctct ccgccctaca cagcttttgg gttgtggaag ggcggtttgt c
//
