# Supplementary material for: Hyperexpansion of RNA Bacteriophage Diversity
Source: PLoS Biol. 2016 Mar 24;14(3):e1002409. doi: 10.1371/journal.pbio.1002409 (PMC4807089; doi:10.1371/journal.pbio.1002409)
Supplement: S1 Dataset — (ZIP) [file pbio.1002409.s001.zip › ESE028.NT.rtf]

LOCUS       ESE028                  1635 bp    RNA     linear       25-AUG-2015
DEFINITION  ESE028.
ACCESSION   
VERSION
KEYWORDS    .
SOURCE      ESE028
  ORGANISM  ESE028
            Unclassified.
REFERENCE   1  (bases 1 to 1635)
  AUTHORS   Krishnamurthy,S., Janowski,A., Zhao,G., Barouch,D. and Wang,D.
  TITLE     Characterization of RNA bacteriophage Diversity and Biogeography
  JOURNAL   Unpublished
REFERENCE   2  (bases 1 to 1635)
  AUTHORS   Krishnamurthy,S., Janowski,A., Zhao,G., Barouch,D. and Wang,D.
  TITLE     Direct Submission
  JOURNAL   Submitted (25-AUG-2015) Microbiology, Washington University at St.
            Louis, 660 S. Euclid Ave, Saint Louis, Missouri 63110, United
            States
FEATURES             Location/Qualifiers
     source          1..1635
                     /organism="ESE028"
                     /mol_type="genomic RNA"
                     /note="Taxonomy: Viruses;unclassified ss-RNA viruses"
     CDS             380..1621
                     /codon_start=1
                     /product="replicase"
                     /translation="MNFRRIYESLESEYPFVDYFFFNYTHLCDNLESLEDMETCPKSV
                     AKVTLVPKDSRGPRIISMEPLEIQWIQQGILRALVQEIERDGSISSGYVNFTNQDVNR
                     DLALRHSLSGEFVTLDMKEASDRVSVWLVRKLFPSHLFTKLMACRSSHTCLPDGLEIE
                     LKKFAPMGSSVCFPVEALVFWALAVGSLGYVGKGNAPNVYVFGDDIIASRGGYDSFKH
                     VFEELFLKFNEDKCCTGRFFRESCGVDAFCGELVTPIRIKAPFTELSSPLVALSYLAY
                     LRGLKERRLWRTADILQEALTMNLACIPVTNRHAPRYEPWAIYEPHWSNSEVLAYLRR
                     NFKVRYNRALMRLEVRVKVPHFPTMKWGEPGWHEMLRLHRFWGHQSPSDAVVSLRACQ
                     YPVPHTVKMRWTWKDVSTFTS"
ORIGIN      
        1 ctcgagtaag cctcctttct gccctgtttt tctgggcggt ttgtggaagt gcattttctc
       61 cgacagtggg gcgctgcgtc cgctgacaaa tcattcagtg gcagcagtac gagccgtacg
      121 acagatttgc tatctgttgt ataagctgcg tggttcacac tcgaaggaga gtgaagttgc
      181 gacattgcag gaattcattt cttgtgatgc cgctcttcct cttgcagaag cagaggtttc
      241 gctatctgca gcgacgaaac gtgcgttgga gaacgcacgt caagtcatct ggagagtagt
      301 tgctgggtta gatctcagcg acatcacgcc aggacatggt cccggcgcag ttgcgaccgg
      361 agagcatccg cacgaaaaaa tgaactttcg gcggatttat gagtcgttag agtcggagta
      421 tccctttgtg gattacttct tctttaacta tactcatctc tgcgacaact tagagtctct
      481 tgaggacatg gaaacgtgtc cgaagagcgt agcgaaagtt acgctagttc caaaggactc
      541 tcgaggccca cgtatcatat cgatggagcc acttgaaata cagtggatac aacaaggtat
      601 actccgtgcc ttagttcaag agattgaacg ggacggtagc atatcttctg gctatgtaaa
      661 ttttactaac caggatgtga atcgtgacct tgcgctgagg cattctttaa gcggggagtt
      721 tgtaaccctc gacatgaagg aggcctcgga ccgcgtctcc gtttggctgg taaggaagct
      781 gtttcctagt catcttttta caaaactgat ggcttgtaga agcagtcata cttgcctgcc
      841 tgatggactt gagatagagc ttaagaaatt tgctcctatg ggtagcagtg tttgctttcc
      901 tgtagaagca cttgtattct gggctctagc agttggctca cttggatacg taggcaaagg
      961 taatgcacct aacgtctacg tgttcgggga cgacataatc gcctctcgag gtggttatga
     1021 cagctttaag catgtctttg aagaactatt tctcaagttc aacgaagaca agtgctgtac
     1081 gggacgattc tttagagagt cgtgtggtgt cgatgctttc tgtggagagc tggttacgcc
     1141 catccgtatt aaagcacctt ttactgagct ttcgtctcca ctggtagccc tctcttatct
     1201 tgcctactta cgtggcttga aggagaggag gttatggcgt actgctgata ttctgcagga
     1261 agccttaacc atgaaccttg cttgtattcc tgtgactaat agacacgcac caaggtacga
     1321 accttgggct atctacgagc cacactggag taacagtgag gtcttagcct accttcgtag
     1381 aaactttaag gttcggtaca accgcgcctt aatgagactc gaagtacggg tgaaagtccc
     1441 tcacttcccc actatgaagt ggggggagcc gggttggcac gagatgctgc ggctgcatcg
     1501 cttttggggt caccaatccc ctagcgatgc tgttgtgtca ttgcgtgcat gccagtatcc
     1561 tgttccgcat acagtaaaaa tgcggtggac gtggaaagac gtttcgacgt ttacctcgta
     1621 gcctaacggc gttcg
//
