# Supplementary material for: Hyperexpansion of RNA Bacteriophage Diversity
Source: PLoS Biol. 2016 Mar 24;14(3):e1002409. doi: 10.1371/journal.pbio.1002409 (PMC4807089; doi:10.1371/journal.pbio.1002409)
Supplement: S1 Dataset — (ZIP) [file pbio.1002409.s001.zip › ESE029.NT.rtf]

LOCUS       ESE029                  3655 bp    RNA     linear       25-AUG-2015
DEFINITION  ESE029.
ACCESSION   
VERSION
KEYWORDS    .
SOURCE      ESE029
  ORGANISM  ESE029
            Unclassified.
REFERENCE   1  (bases 1 to 3655)
  AUTHORS   Krishnamurthy,S., Janowski,A., Zhao,G., Barouch,D. and Wang,D.
  TITLE     Characterization of RNA bacteriophage Diversity and Biogeography
  JOURNAL   Unpublished
REFERENCE   2  (bases 1 to 3655)
  AUTHORS   Krishnamurthy,S., Janowski,A., Zhao,G., Barouch,D. and Wang,D.
  TITLE     Direct Submission
  JOURNAL   Submitted (25-AUG-2015) Microbiology, Washington University at St.
            Louis, 660 S. Euclid Ave, Saint Louis, Missouri 63110, United
            States
FEATURES             Location/Qualifiers
     source          1..3655
                     /organism="ESE029"
                     /mol_type="genomic RNA"
                     /note="Taxonomy: Viruses;unclassified ss-RNA viruses"
     CDS             262..1389
                     /codon_start=1
                     /product="maturation protein"
                     /translation="MMALPIINLPTRTRSSNTDGLGSFHESVVGTRQAKPYDKPATYE
                     VNRVSTTYAKLFGDTTTHGGMADASSYKGDYLVDPTCSMPCVSEEIDWAVNSAREALI
                     NELNEEAMIAVNIAERQQSINMMTNRVMQIYRFTSRLRRGDIRGAAAQLRVDPTPIRS
                     RPKGNGRWRRSKDYSNAWLEFHFGWEPLVKDIGACIDLLSEPIPGGVFTVKGRNTPFD
                     KWSYRLINSSYNEYQRREIKGRVRGKAGAEIYVTDPNAYLANRLGLVNPLSVVWELVP
                     YSFVVDWFANVGQFIGQFSDLYGCTVLNPWYGWTMVVGSSRYEYHYDWGNQTHGQEVT
                     QTALYSRRYLGIPSVKLGIRPPKRLSVVRAATAIALLVQKL"
     CDS             1442..1843
                     /codon_start=1
                     /product="hypothetical protein"
                     /translation="MPSIANVTIKKNDGTTDIVYTAQAPSSGDGVPAVWKATSIGNAP
                     AHQPEFRLSSREAGKGAKRALRSTYVYPHIATNSTTGLTTVVDRASADTNWNFPKGMP
                     QADINEFVSQYANMLVSTLVKDCVKGGYAAS"
     CDS             1861..3531
                     /codon_start=1
                     /product="replicase"
                     /translation="MSVDFLTPEVQEVALSLMAGLNCARSLTVAVMIREREWEQLVNL
                     KCNPTHYSCADAYLRAAAATDFLRKVDSPLPSVDREAATLKKWLQAEQECFKTNRLLY
                     EFLDFGTIHGPPAEDVIVEFFDRLRQNLLWLIGSGPDPSFNGRFGPGATMSDMSGRTT
                     VPHKMSTNPTLTTSALYYMVPWTGTKWAAACAARGDGISIVRGNSYFTVNKTALTHRP
                     CAKEPSLNGYYQLGLGRELRVRLKGRGIDLDDGQDVHRRVACAASHSGEFCTIDLSSA
                     SDTLCHALVKLALPPKWFNHLDDLRSPFTRVNGRWYRLEKFSSMGNGFTFELETAVFT
                     AICMALDPGLTPGKDLWVYGDDIIVPTRLASSVLKALRFCGFTPNSDKTYVSGSFRES
                     CGGDYWDGQAVRPYYLKELPNEPQHFIALANGIRRLASNFGQNSRLFADLRRTWFKCL
                     DFIPSAIRQCRGPEQLGDLVIHDAEDRWKTRWRANCIRYVRVYRPCSFRGVSFARFDE
                     HIQLATALYGVYLYPSKPKPGWPDGYDNRAIIGRDGVAGYKVGWLPYS"
ORIGIN      
        1 aagggcctcc cacgccgtgt tttgcgtgga ggttaccttg ggttccttct actctagttg
       61 gtcactagag aggcccttat cctccggggt tgatctcccg aaggcagcca cctttgtgcg
      121 acgacccgtc gctcagtggg taagggatgg aatggatcgg agctggctgg ctccgtttct
      181 tccaaatgac cagagcttgt gtgtttcacg cacatagttg gaaccccgtg aggggcccag
      241 cgaagcacgt ttaaggagca tatgatggct ttaccgatca ttaacctccc cacacggact
      301 cgatccagca acacggacgg tctcggtagc tttcacgaga gcgtcgtggg gacgcgacaa
      361 gcgaaaccct acgataaacc ggcgacttat gaggtcaacc gggtctcaac tacctatgca
      421 aagctcttcg gggacaccac tacccatggt ggcatggctg acgccagctc ctataagggt
      481 gattacttgg tggacccaac ctgcagtatg ccttgtgtca gcgaagagat cgattgggca
      541 gttaactccg cccgagaagc actgatcaac gagctgaatg aggaagccat gatcgccgtc
      601 aatatcgccg aacgacaaca atcgatcaac atgatgacaa atcgtgtgat gcagatttat
      661 cgtttcacgt cgagacttcg ccgtggtgat atccgtgggg ccgccgctca actacgcgtc
      721 gacccgactc ctatacgcag tcgcccaaaa ggcaacggtc gttggagacg gagcaaggat
      781 tactcgaacg cctggctaga gttccatttt ggttgggaac ccttggtcaa ggacatcggg
      841 gcttgcattg acttactctc tgaacccatt ccagggggtg tttttactgt taaaggtagg
      901 aatactcctt tcgataagtg gtcataccgt ctgattaact ctagctacaa cgagtatcag
      961 cggagagaga ttaaaggacg ggtacgagga aaagctggcg ctgaaatata cgtcacagat
     1021 ccgaatgcct acctggcgaa ccgtctgggg ctcgtgaacc ccttgtcggt agtctgggaa
     1081 cttgttccct atagcttcgt ggtcgattgg ttcgctaatg ttggtcagtt catcggccaa
     1141 ttcagcgacc tctacggctg cacggtgctt aacccttggt atgggtggac tatggttgta
     1201 ggtagtagcc ggtatgagta tcactatgac tgggggaatc aaacccacgg ccaagaagtg
     1261 actcagactg cgctatattc acggcggtat ttgggcatcc ccagcgtgaa actgggtatc
     1321 cgcccgccta aacgactttc ggtcgtcagg gcagcaaccg cgatcgcgct cttggtgcaa
     1381 aaactgtaac ctgggcgttt tctccttaat gtattgccaa caagtctgaa agggacacat
     1441 catgccttcg atcgcaaacg taacgatcaa aaagaacgac ggtaccaccg acatcgtcta
     1501 cactgcccaa gcgcctagct ctggggatgg cgttcccgct gtatggaaag ccacctcgat
     1561 cggcaacgcg cctgcacatc aaccggagtt ccgtctttcc agccgcgagg ccggaaaagg
     1621 agcgaagcgc gctcttcgga gtacatacgt gtacccgcat atcgcgacca actccaccac
     1681 tggcttgacc acggtcgttg accgcgcgtc cgctgatacc aactggaact tccccaaggg
     1741 gatgccccag gcggacatca acgagttcgt ctcccagtat gccaacatgc tcgtctcgac
     1801 gcttgtcaaa gactgcgtca agggcggcta cgcggcatcc taataccagg gagataaacc
     1861 atgtcagtgg actttctgac accggaagtg caggaagttg ccctgagcct aatggccggg
     1921 ctaaattgtg ctcgttccct cacagtcgca gtaatgattc gtgagcgcga gtgggagcaa
     1981 cttgtaaatc tcaagtgcaa cccgacccac tactcttgcg cggacgccta cctgcgggcg
     2041 gcagcggcga ccgactttct tcggaaggtc gatagcccgc taccctcggt ggaccgcgaa
     2101 gctgccaccc tgaaaaagtg gctacaagct gaacaagagt gcttcaagac caatcgactg
     2161 ctgtatgagt tcctcgactt tgggaccatt catggacccc cggctgagga cgtgatcgtc
     2221 gaattttttg atcggttgcg gcaaaatctc ctgtggttga ttggcagcgg tccggacccg
     2281 tcctttaacg ggcgattcgg gccaggggcc acaatgtcag acatgtcggg tcgtacaacc
     2341 gtcccgcata aaatgtcaac gaatccaacc ttgactacct ctgccctgta ctacatggtt
     2401 ccttggactg gaactaaatg ggctgccgct tgcgcggcaa gaggtgatgg gatttcaatc
     2461 gttaggggaa actcttactt taccgtcaac aaaactgctc tcacgcatag accatgcgcg
     2521 aaagagccgt ccctcaatgg ctactatcag cttggcctag gccgagagct gcgtgtgcgc
     2581 ctcaagggtc gagggattga cctcgatgac ggacaggatg tccacaggcg ggtcgcctgc
     2641 gccgcttccc atagcggcga gttctgtacg attgacttat catcagccag cgatacccta
     2701 tgccatgctc tagtcaagct ggcattaccc cctaaatggt ttaaccacct agatgaccta
     2761 cgctccccat tcacgcgagt gaacgggagg tggtatcgac ttgagaaatt ttcgtcgatg
     2821 gggaatgggt tcacattcga gctagaaact gccgttttca cggcaatctg catggctctt
     2881 gacccagggc taacgcccgg taaagatctg tgggtctatg gcgacgacat aatcgtccct
     2941 actaggcttg cttcgtctgt gctaaaagct ctccgtttct gtgggttcac tcctaacagc
     3001 gacaaaacct acgtaagtgg gtcattcaga gagagctgcg gtggtgacta ctgggacggc
     3061 caggccgtga ggccctacta tctcaaggag ttaccaaatg aaccgcaaca cttcatcgcc
     3121 ctcgcgaacg gcattagacg tctggcgagc aattttggcc agaattctcg tctttttgct
     3181 gatcttcgtc gtacctggtt caagtgcttg gatttcatac caagcgctat acgccaatgt
     3241 cgtggtcccg agcaacttgg ggacctcgtc atccacgacg cagaggaccg atggaaaacc
     3301 cgctggcgcg ccaactgcat ccgttacgtg cgcgtttacc ggccttgctc ctttagggga
     3361 gtaagtttcg ccaggttcga cgagcacata cagcttgcaa cggcgcttta cggcgtatac
     3421 ctgtacccat cgaaacctaa gcccggatgg ccggacggct acgataaccg tgcgatcatt
     3481 gggcgtgatg gcgtcgcagg atacaaagta ggttggctgc cgtactcgtg agagcatcgg
     3541 tagagtgagg ttgccctcct tctggcgtga gccatgttgg gttggtgtaa ttcctcacat
     3601 tctttcctgg cttcttgtag taaaccaggt ggttgtcctg tgagggacgt aaagg
//
