# Supplementary material for: Hyperexpansion of RNA Bacteriophage Diversity
Source: PLoS Biol. 2016 Mar 24;14(3):e1002409. doi: 10.1371/journal.pbio.1002409 (PMC4807089; doi:10.1371/journal.pbio.1002409)
Supplement: S1 Dataset — (ZIP) [file pbio.1002409.s001.zip › ESE030.NT.rtf]

LOCUS       ESE030                  1789 bp    RNA     linear       25-AUG-2015
DEFINITION  ESE030.
ACCESSION   
VERSION
KEYWORDS    .
SOURCE      ESE030
  ORGANISM  ESE030
            Unclassified.
REFERENCE   1  (bases 1 to 1789)
  AUTHORS   Krishnamurthy,S., Janowski,A., Zhao,G., Barouch,D. and Wang,D.
  TITLE     Characterization of RNA bacteriophage Diversity and Biogeography
  JOURNAL   Unpublished
REFERENCE   2  (bases 1 to 1789)
  AUTHORS   Krishnamurthy,S., Janowski,A., Zhao,G., Barouch,D. and Wang,D.
  TITLE     Direct Submission
  JOURNAL   Submitted (25-AUG-2015) Microbiology, Washington University at St.
            Louis, 660 S. Euclid Ave, Saint Louis, Missouri 63110, United
            States
FEATURES             Location/Qualifiers
     source          1..1789
                     /organism="ESE030"
                     /mol_type="genomic RNA"
                     /note="Taxonomy: Viruses;unclassified ss-RNA viruses"
     CDS             39..359
                     /codon_start=1
                     /product="hypothetical protein"
                     /translation="MAHPPFIRLTLSSAANTPASVTLRLSMNLVGVVPSRTILFGRQD
                     AMTGGQPLRLERILQACMIRVIVLTRTPEISLLIRFTINCGAESTCLSTGSKHVRRHA
                     RLRT"
     CDS             218..1114
                     /codon_start=1
                     /product="maturation protein"
                     /translation="MYDPSDSAYTNARNIAIDKIYNQLRGGIDLSIDGFEARKTARTF
                     KNVANVVRSFGTLARELSWSPLKAASQKYLEWTYGIKPTLQTIYDSFDQLYNGTTTLF
                     TVCGRGRTKTEYTGEQDLIPYGLSGPWAKAKFLGVNRTRCEIGLKLRCKHTRLQDLAG
                     WTSLNPINIAWELTRFSFVVDWFWNFGGYIRNLESSFVFDDLFFDGYETRSFMDLSEF
                     TDVIPTYPGVTVLGFNRGERMTKGMHRVPLAGMPVPRPPIFRSRLSSKRLLNAAALLG
                     SFLKHPPQYFEWRDTPRRTPFK"
     CDS             1141..1572
                     /codon_start=1
                     /product="hypothetical protein"
                     /translation="MAAVTDIALYNAQATPVLHTFIPQGRSGDTFWWEDQSAVAAIGN
                     SKISIEVRRPKTPRAGETSANRMIRVPFTIAYPVLETLGTADSGLTPPPTVSHILRFN
                     GEFLLPERSTLAQRQHIRKYAEQLIANATLVAATESLLSPY"
ORIGIN      
        1 caatgtaaca actgacagtc acggcgcgtt atgggcctat ggcccatcca ccgttcatac
       61 gattgacctt atcgtcggcc gccaatacac cggcaagcgt gacgttaagg ctatccatga
      121 atttggttgg agtcgtaccg agcaggacta tcttgtttgg tcggcaggac gcaatgacgg
      181 gtgggcaacc actacgattg gaacgtatcc tccaggcatg tatgatccga gtgatagtgc
      241 ttacacgaac gcccgaaata tcgctattga taagatttac aatcaattgc ggggcggaat
      301 cgacctgtct atcgacgggt tcgaagcacg taagacggca cgcacgttta agaacgtagc
      361 gaacgtcgta cgttcgttcg gcactttagc tcgagaactt agctggtctc cgttgaaagc
      421 agcgtcacag aagtacttgg aatggacgta cggcataaag ccgacgcttc aaaccatcta
      481 tgacagcttc gatcaacttt acaacggcac aactaccctc tttaccgttt gcggtagagg
      541 tcgtacgaag accgagtaca ctggggaaca agacttgata ccttatggcc tttcggggcc
      601 atgggctaaa gccaagtttc ttggtgtgaa tcgaactcgg tgtgagatcg gactaaaact
      661 tcgatgtaaa cataccagac tccaagattt ggcaggctgg acatcgttaa acccaattaa
      721 tattgcttgg gaattaacga ggtttagctt tgtcgttgat tggttctgga acttcggtgg
      781 gtacattcgt aaccttgaga gctcgttcgt ctttgacgac ttgttctttg atggctatga
      841 gacccgatcg tttatggatc tatcggaatt cacggatgtg ataccgacat accctggcgt
      901 gacggttctt ggttttaacc gcggagaaag gatgacgaaa gggatgcatc gtgtacctct
      961 ggctggaatg ccagtgccac gacccccgat cttccgatct cgcttgtcat caaaaaggct
     1021 tctgaatgca gcggcacttc tcggttcgtt tttgaagcat cctccacagt acttcgagtg
     1081 gcgtgatact ccaaggcgaa ctccatttaa gtaaacttaa atcaaatagg agtattctcc
     1141 atggctgcgg ttactgatat cgctctgtat aacgctcagg cgacccctgt gctacacacg
     1201 ttcattcccc aagggcggag tggcgatacg ttctggtggg aagatcaatc ggccgtggcg
     1261 gccatcggca actccaaaat ctctatagag gttcggagac cgaagacccc gcgcgccggc
     1321 gaaacttctg ccaatcgtat gatccgtgtg ccgttcacca ttgcctatcc ggtccttgag
     1381 accttgggca cggccgactc cggtcttacg ccacccccga cggtcagtca cattcttcgc
     1441 ttcaacgggg agtttcttct ccccgagcgc tcaacgctgg cacaacgaca gcatatccgt
     1501 aaatatgcgg aacagctgat cgctaatgcc acgttggtcg cagcgactga atcgttactg
     1561 tctccgtact aatggaggca aaatgcataa cacttttgag tgtacagacg aacttttgtt
     1621 cgccctatgc aagaagaccg ataccccgta ctcgcttggt gtgtggcttc gccacctcca
     1681 tcagtgtgaa gaggacaaca atcctcctaa cgctagcttg tacgatcacc ctgccatatt
     1741 cgccgcagat tatcaatgct ttgcatacct tagtaagctg aaaccagct
//
