# Supplementary material for: Hyperexpansion of RNA Bacteriophage Diversity
Source: PLoS Biol. 2016 Mar 24;14(3):e1002409. doi: 10.1371/journal.pbio.1002409 (PMC4807089; doi:10.1371/journal.pbio.1002409)
Supplement: S1 Dataset — (ZIP) [file pbio.1002409.s001.zip › ESE031.NT.rtf]

LOCUS       ESE031                   914 bp    RNA     linear       25-AUG-2015
DEFINITION  ESE031.
ACCESSION   
VERSION
KEYWORDS    .
SOURCE      ESE031
  ORGANISM  ESE031
            Unclassified.
REFERENCE   1  (bases 1 to 914)
  AUTHORS   Krishnamurthy,S., Janowski,A., Zhao,G., Barouch,D. and Wang,D.
  TITLE     Characterization of RNA bacteriophage Diversity and Biogeography
  JOURNAL   Unpublished
REFERENCE   2  (bases 1 to 914)
  AUTHORS   Krishnamurthy,S., Janowski,A., Zhao,G., Barouch,D. and Wang,D.
  TITLE     Direct Submission
  JOURNAL   Submitted (25-AUG-2015) Microbiology, Washington University at St.
            Louis, 660 S. Euclid Ave, Saint Louis, Missouri 63110, United
            States
FEATURES             Location/Qualifiers
     source          1..914
                     /organism="ESE031"
                     /mol_type="genomic RNA"
                     /note="Taxonomy: Viruses;unclassified ss-RNA viruses"
     CDS             100..912
                     /codon_start=1
					 /product="replicase"
					 /translation="LENCMWTKPFTRCEELTFFCEFADIFTNRILDRALRESLQGAIK
                     ALLEERDVAPISSVVLDYETITECDAIAARQVLALFQKNSSFVCPDARLEDEAYAKFR
                     DAEAQCRLTNTRFSSPVPAVDQHLIPSLFRARRLMARLLGPCPRVDELPLRFGPGSTS
                     TVAKKNSNPQVKLGELPSCSESLLRSSYFNDVVRSMPHWLDCHGIRSHIDEEGYEVIT
                     LNVNIEASRLEFVPKSLTSLRSIMTQPTLNTLFQCGIGDFMANRLKRQGIDLT"
ORIGIN      
        1 gcggtatcac tgcttcttga ttccgttcca gtcttggctg cctcctgaaa ctgaggcgtt
       61 catactgggg attggaacta gcttcctttt cttactcctt tggagaattg tatgtggaca
      121 aagcccttta cgcgctgtga agaactcact ttcttttgtg agtttgctga catttttact
      181 aatcggattc tcgatcgcgc actgcgtgaa tcacttcagg gagctattaa agctcttctt
      241 gaagaacgag acgtagctcc gatatcgtca gtagtcttgg actacgaaac gattacggaa
      301 tgcgatgcga ttgccgcccg ccaagtcctc gcattgttcc agaagaactc atcgttcgtc
      361 tgtcccgatg caaggctgga ggatgaggca tacgctaaat tccgagacgc cgaagcgcaa
      421 tgccgactca caaacacgcg gtttagtagt cccgtgcctg ctgttgatca gcacctgatt
      481 ccgagcctat tccgggctcg caggcttatg gctaggctac ttggcccttg tccaagagtt
      541 gacgaattgc cactacgctt tggcccaggc agcacctcaa cggtggcgaa aaagaatagc
      601 aacccccaag tcaaacttgg cgagttgccc tcgtgtagcg aatctctatt gcggagttcg
      661 tacttcaacg acgtcgtccg atccatgccc cattggcttg attgccacgg gatccggtcg
      721 catatcgacg aagaagggta cgaagtcatc accctcaacg taaatattga ggcgagccgc
      781 ttggaattcg ttccgaagag ccttacctct cttaggtcga tcatgacaca gccaaccctc
      841 aacacactgt ttcagtgtgg tattggggac ttcatggcta accggctgaa gagacaaggc
      901 atcgacttga ccga
//
