# Supplementary material for: Hyperexpansion of RNA Bacteriophage Diversity
Source: PLoS Biol. 2016 Mar 24;14(3):e1002409. doi: 10.1371/journal.pbio.1002409 (PMC4807089; doi:10.1371/journal.pbio.1002409)
Supplement: S1 Dataset — (ZIP) [file pbio.1002409.s001.zip › ESE032.NT.rtf]

LOCUS       ESE032                   903 bp    RNA     linear       25-AUG-2015
DEFINITION  ESE032.
ACCESSION   
VERSION
KEYWORDS    .
SOURCE      ESE032
  ORGANISM  ESE032
            Unclassified.
REFERENCE   1  (bases 1 to 903)
  AUTHORS   Krishnamurthy,S., Janowski,A., Zhao,G., Barouch,D. and Wang,D.
  TITLE     Characterization of RNA bacteriophage Diversity and Biogeography
  JOURNAL   Unpublished
REFERENCE   2  (bases 1 to 903)
  AUTHORS   Krishnamurthy,S., Janowski,A., Zhao,G., Barouch,D. and Wang,D.
  TITLE     Direct Submission
  JOURNAL   Submitted (25-AUG-2015) Microbiology, Washington University at St.
            Louis, 660 S. Euclid Ave, Saint Louis, Missouri 63110, United
            States
FEATURES             Location/Qualifiers
     source          1..903
                     /organism="ESE032"
                     /mol_type="genomic RNA"
                     /note="Taxonomy: Viruses;unclassified ss-RNA viruses"
     CDS             1<..833
                     /codon_start=1
                     /product="replicase"
                     /translation="FACVVKAAYRALGVPFESRSSRIAYVKDADGEAAALVRTTKDKN
                     WGVFGDDIVVAEEAFGLVSRLLSYLGFILNTEKTFHGRHEPFRESCGSDFFYGVNVRG
					 VYCKTLRHKQEVYSLINSLTEWSATHGIPLKGTILWLATKVRRIEVPPWENPDAGIRM
					 PLCCVKTENVFRAVRPDRHGRPYQGSYLYKRFVPESDDIDVTDECSEECKSLYWNSSA
					 VFLAAVKGCLTGGRVSLKMYETPYKLRIGVAPSWDYTVPGTGLYEVWSAWEQVVKGLF
					 "
ORIGIN      
        1 tattcgcctg tgtagtgaag gctgcgtacc gcgctttagg cgtgcctttt gaaagccgct
       61 caagccggat cgcgtatgtc aaagatgctg acggcgaagc cgcagcacta gttaggacga
      121 cgaaagacaa gaactggggg gtcttcggtg acgatatcgt tgtcgccgaa gaagcttttg
      181 gtctcgtttc gcgtcttctt agctacctag gctttatcct taatacggaa aagacctttc
      241 atggtagaca tgagcctttt agggaatcct gcggctccga ttttttctac ggagtcaatg
      301 taaggggtgt gtattgcaaa accctcagac acaagcagga agtctactcc cttatcaact
      361 cactcaccga gtggtctgct acgcatggta tccctcttaa gggaaccata ctttggctgg
      421 ccacgaaggt gcgcagaatc gaggtaccgc cttgggaaaa ccccgatgcc ggtatccgta
      481 tgccactttg ttgcgtaaag accgagaacg tcttcagggc tgtacgcccc gacaggcacg
      541 gtcgtcccta tcagggaagt tacctctata agaggttcgt acctgaatca gatgacattg
      601 acgtaactga tgagtgcagc gaagagtgta aatctctgta ctggaactcc agtgcggtgt
      661 ttcttgccgc tgttaagggt tgtttgacag gaggtagagt tagtctcaag atgtacgaga
      721 caccctacaa acttcggatt ggtgtagctc caagttggga ctacaccgtt cctggaacag
      781 gcctttatga ggtctggtcg gcctgggaac aggtcgtcaa aggtctcttt taggagcatt
      841 taagctcagt aaaaggagtg aaccctggga ttgattccct gacctggaga gatcggaaga
      901 gcg
//
