# Supplementary material for: Hyperexpansion of RNA Bacteriophage Diversity
Source: PLoS Biol. 2016 Mar 24;14(3):e1002409. doi: 10.1371/journal.pbio.1002409 (PMC4807089; doi:10.1371/journal.pbio.1002409)
Supplement: S1 Dataset — (ZIP) [file pbio.1002409.s001.zip › ESE033.NT.rtf]

LOCUS       ESE033                  1472 bp    RNA     linear       25-AUG-2015
DEFINITION  ESE033.
ACCESSION   
VERSION
KEYWORDS    .
SOURCE      ESE033
  ORGANISM  ESE033
            Unclassified.
REFERENCE   1  (bases 1 to 1472)
  AUTHORS   Krishnamurthy,S., Janowski,A., Zhao,G., Barouch,D. and Wang,D.
  TITLE     Characterization of RNA bacteriophage Diversity and Biogeography
  JOURNAL   Unpublished
REFERENCE   2  (bases 1 to 1472)
  AUTHORS   Krishnamurthy,S., Janowski,A., Zhao,G., Barouch,D. and Wang,D.
  TITLE     Direct Submission
  JOURNAL   Submitted (25-AUG-2015) Microbiology, Washington University at St.
            Louis, 660 S. Euclid Ave, Saint Louis, Missouri 63110, United
            States
FEATURES             Location/Qualifiers
     source          1..1472
                     /organism="ESE033"
                     /mol_type="genomic RNA"
                     /note="Taxonomy: Viruses;unclassified ss-RNA viruses"
     CDS             1<..1429
                     /codon_start=1
					 /product="replicase"
					 /translation="LSKLRPAIKDRKALQRLRDKALEGFIADEQFNRETNRRLRFILS
					 RPSTEPGVEAVIHTARRKIQKILGPFDSFRKFEGCFGNGSSDIRKRSESTRAKKYALT
					 PSVTASAHVYYYGLLSESSVWRELCESTKPIRSHGSVFDTVRKNVKTDRTIAKEPVIN
					 GYLQQAVGRHIVRRLKPLGIDLTDQSRNQKLAHDAYTCGLSTLDLKSASNSLTCSLVQ
					 LLLPDDWFLYLNQIRTDYTILPGGRPHRYELFSSMGNGFTFALESLIFWAISSHFGFV
					 SVFGDDIICERRFYDDTVRMLNFFGFRVNEAKSFRDGNFFESCGHHYFRGCNVTPVYQ
					 KARLQTGRSELEFDLVRCGNRLFRWTLQTYGVIGVGVAWSAYLAVKRRCKVKGPLTKH
					 GDPFLFDSILSTQPLKLRLKTVVREDSHIPDPESGRYLCWLDTKSNASSRVLNEPRED
					 EDGATYRARFSVRWRVFPGQDFDLVY"
ORIGIN      
        1 ccttagtaag ctgagaccag ctataaagga tcgtaaggcg ttgcagcgtt tgcgtgacaa
       61 ggcactcgaa ggcttcattg ctgacgagca attcaaccga gagactaatc ggcgtttaag
      121 gtttattctg tctaggccaa gcactgagcc tggcgtcgaa gctgttatcc atacagcaag
      181 gcgtaaaatc cagaaaatac tgggtccgtt cgattccttt cggaagtttg agggttgttt
      241 tgggaatggt tctagcgata ttcgcaagag aagcgagtcg actagggcca agaagtatgc
      301 gttaactccg tcagtgacgg cgtcagcaca tgtttactac tatggtctcc tttcggaatc
      361 tagtgtgtgg cgtgagctgt gcgagagcac gaagcctatc cgttcacacg gcagtgtctt
      421 cgacaccgtc cgcaaaaatg tcaagactga ccgtacgatt gcaaaggagc ccgtgataaa
      481 cggatacctc cagcaagcgg ttggtcgcca cattgtacgc cgtttaaagc cgcttggcat
      541 tgatcttacc gatcaaagcc gaaatcaaaa gctggcccac gacgcatata cctgtggcct
      601 atcgacgttg gatctcaaat cagcgtcgaa tagtctgaca tgctctttgg tacagttact
      661 tttgcctgat gactggttct tgtacctgaa ccagatacgg accgactaca ccatactacc
      721 gggtggtcgc ccgcaccgat acgaactgtt ctcctcaatg gggaacggct ttacgttcgc
      781 gttggagtcg ctcatcttct gggcgatatc aagtcatttc ggcttcgtgt ctgtatttgg
      841 cgatgacatt atttgtgaac gtcgatttta cgacgacaca gtccgcatgt taaacttctt
      901 cggatttcgc gtcaatgagg ccaaaagctt cagagatggc aatttcttcg aaagttgcgg
      961 gcaccactat ttccgtggtt gcaatgtcac gcctgtctat cagaaagcac gactccaaac
     1021 aggaagatca gaacttgagt tcgatctagt ccgttgtggt aatcgtctct ttcgttggac
     1081 gctacagaca tacggtgtca taggagttgg agtcgcgtgg tcagcctacc tggcagttaa
     1141 acgccggtgt aaggtgaaag gccccttgac aaaacatggg gacccgttcc tattcgattc
     1201 cattctttct acccagcctc taaaacttcg gcttaaaacc gtagttcgcg aggacagcca
     1261 catacccgac cccgaaagcg gtcggtatct gtgttggttg gacaccaaaa gtaacgcttc
     1321 gtcacgcgtg ttaaatgaac cacgcgaaga cgaagatggg gcgacctatc gtgcacgctt
     1381 tagcgtgcga tggcgggtct tccctggtca agacttcgac ttagtttact aagtcgagcg
     1441 cggagttccg ggatttgtga ccccggtgga gg
//
