# Supplementary material for: Hyperexpansion of RNA Bacteriophage Diversity
Source: PLoS Biol. 2016 Mar 24;14(3):e1002409. doi: 10.1371/journal.pbio.1002409 (PMC4807089; doi:10.1371/journal.pbio.1002409)
Supplement: S1 Dataset — (ZIP) [file pbio.1002409.s001.zip › ESE034.NT.rtf]

LOCUS       ESE034                  1433 bp    RNA     linear       25-AUG-2015
DEFINITION  ESE034.
ACCESSION   
VERSION
KEYWORDS    .
SOURCE      ESE034
  ORGANISM  ESE034
            Unclassified.
REFERENCE   1  (bases 1 to 1433)
  AUTHORS   Krishnamurthy,S., Janowski,A., Zhao,G., Barouch,D. and Wang,D.
  TITLE     Characterization of RNA bacteriophage Diversity and Biogeography
  JOURNAL   Unpublished
REFERENCE   2  (bases 1 to 1433)
  AUTHORS   Krishnamurthy,S., Janowski,A., Zhao,G., Barouch,D. and Wang,D.
  TITLE     Direct Submission
  JOURNAL   Submitted (25-AUG-2015) Microbiology, Washington University at St.
            Louis, 660 S. Euclid Ave, Saint Louis, Missouri 63110, United
            States
FEATURES             Location/Qualifiers
     source          1..1433
                     /organism="ESE034"
                     /mol_type="genomic RNA"
                     /note="Taxonomy: Viruses;unclassified ss-RNA viruses"
     CDS             32..607
                     /codon_start=1
                     /product="hypothetical protein"
                     /translation="MMALRLLYRIRSSRSDLQTIPCWATSPHGVRFLQMYHCMRMHRF
                     RQLARSSRAVYGVSKPVSRFRSWRVSPARMQLVTRRHRRLPTLMSVVACSTSVNAQHR
                     LNVGMSNNLLRTSSTTYRPPWHLPLRGRVLNWWTAVSPLRNKEVAISKSRPIISYCWL
                     EVSFFQYSLGDMYVDKSLRARPVTSNLSEVG"
     CDS             549..1433
                     /codon_start=1
                     /product="replicase"
                     /translation="MWTKAYGPALSLPIYRKLASIFCSRIADSSLRADLEDTYEKFLQ
                     GDQQRLLSFKIDYDAHSIADVINVRQVLALFQKNTEFVLDERELEKAAYAKFRAAEAQ
                     CLSTDARFYSDVPATDKSHLIIALFKAQRLMARMLGPCPGIDKLPLRFGPGSTVTVDK
                     QHGTVQAKLADVPSCSQALAHSPRLPEFLRSIPHWLDCHQKAEYVDDEGYLVARLDIE
                     VQPSELQFVPKKVDSLRSIIKQPTLNTMLQCGIGDYLVGRLKAFGVDLSDQTIQQKRA
                     RKGSIDGSLATLDLSSASD"
ORIGIN      
        1 cgggggtccg cacaagccaa catcgtcatc tatgatggcg ctgcgcctcc tgtatcgcat
       61 acgttcgtcc cgctcggatc ttcaaacgat cccgtgctgg gcaacgtcgc cgcatggcgt
      121 gagattcttg caaatgtacc attgtatgcg aatgcatcgg ttcagacaac ttgcaagaag
      181 ctcaagagcg gtgtatggcg tctcgaagcc cgtttccagg ttccggtcat ggagagtatc
      241 tccggccaga atgcagctgg ttacacggcg gcaccgaagg ttgcctacgt taatgtcggt
      301 agttgcgtgt tctacttcag tgaacgcgca acaccgactg aacgtcggca tgtcaaacaa
      361 cttgttgcga acttcatcaa caacataccg acctccgtgg catctgccac tacggggccg
      421 tgtgctgaat tggtggacag cggtatcacc gcttcgtaac aaggaggtcg cgatatcgaa
      481 atcgaggcct atcatttcat actgctggtt ggaggtttcc ttctttcagt actccttagg
      541 agatatgtat gtggacaaaa gcctacgggc ccgccctgtc acttccaatc tatcggaagt
      601 tggctagcat tttttgttct cggatcgctg actcaagcct tcgggctgac cttgaggata
      661 cttacgaaaa gtttcttcaa ggagatcagc agcgactttt gagcttcaaa atcgactatg
      721 atgctcattc gatcgccgac gtaatcaatg ttcgccaagt tcttgctctc tttcagaaga
      781 atactgaatt cgttctggac gagagggagc tcgaaaaagc agcttacgcc aagttccgag
      841 cggccgaagc gcaatgtctt tcgaccgatg cacggttcta ttcagacgtc ccagcgactg
      901 acaagtcgca ccttattatt gctttattca aagcacaaag gcttatggcg cgtatgttag
      961 ggccgtgtcc ggggattgac aaattgccac tccgttttgg gccgggtagt actgttacgg
     1021 tggacaaaca acatgggacc gtgcaagcaa agcttgctga tgtcccgtcg tgtagtcaag
     1081 ctttagctca cagcccaagg ttgcctgagt ttctacgttc tatacctcat tggcttgatt
     1141 gccatcagaa ggcagagtac gtggacgacg agggctacct agtggcgagg ttagacatcg
     1201 aagtccaacc tagtgagtta cagtttgtcc cgaagaaagt cgactctttg aggtctatca
     1261 ttaaacaacc aacgcttaat accatgctac agtgtggtat cggcgattac ttggttggta
     1321 gactcaaagc gttcggcgtg gacttgtccg atcagaccat tcagcagaaa cgagcccgca
     1381 agggttcgat tgacggctct ttggccacgt tggacctgtc ctcggcttcc gac
//
