# Supplementary material for: Hyperexpansion of RNA Bacteriophage Diversity
Source: PLoS Biol. 2016 Mar 24;14(3):e1002409. doi: 10.1371/journal.pbio.1002409 (PMC4807089; doi:10.1371/journal.pbio.1002409)
Supplement: S1 Dataset — (ZIP) [file pbio.1002409.s001.zip › ESE035.NT.rtf]

LOCUS       ESE035                   755 bp    RNA     linear       25-AUG-2015
DEFINITION  ESE035.
ACCESSION   
VERSION
KEYWORDS    .
SOURCE      ESE035
  ORGANISM  ESE035
            Unclassified.
REFERENCE   1  (bases 1 to 755)
  AUTHORS   Krishnamurthy,S., Janowski,A., Zhao,G., Barouch,D. and Wang,D.
  TITLE     Characterization of RNA bacteriophage Diversity and Biogeography
  JOURNAL   Unpublished
REFERENCE   2  (bases 1 to 755)
  AUTHORS   Krishnamurthy,S., Janowski,A., Zhao,G., Barouch,D. and Wang,D.
  TITLE     Direct Submission
  JOURNAL   Submitted (25-AUG-2015) Microbiology, Washington University at St.
            Louis, 660 S. Euclid Ave, Saint Louis, Missouri 63110, United
            States
FEATURES             Location/Qualifiers
     source          1..755
                     /organism="ESE035"
                     /mol_type="genomic RNA"
                     /note="Taxonomy: Viruses;unclassified ss-RNA viruses"
     CDS             298..753
                     /codon_start=1
                     /product="replicase protein, partial"
                     /translation="MPQIGSFKFRFGPGSTTSIRKREANPQRKFSQTPRCSYELLRHW
                     SFPSVVREFLPWLDCHQISERIDEEGYLCGTYPFIVSLGKLDFVPKNAKTYRSIVVEP
                     TFNTLLQAGTGDYMTSRLLRAGIDIRDQSKNQKLARVGSVTNQLATLDLH"
ORIGIN      
        1 aaggacgatt tcgccgctct tgttgcgtat gaactgccgt taaatagagt ggactgggac
       61 gtatctcagc tcattcactg caggcaagcc ctggctttct accagaagct caacttcctg
      121 ggtgatccct cttctaaaag acagagggct ctcgacagtt ttctcgcatc cgaagctgct
      181 tgtaaggaaa caaatcggct ctttctccta gttgcagggg ggcaacttaa cttcttgccc
      241 cgttacacgc gcatattgta tgcagcgcgt aagaaaatat cccgtatact agggtcgatg
      301 cctcagattg gatcctttaa attccgcttc gggcctggct ctacgacctc tataagaaag
      361 cgggaggcga acccgcagag gaagttttca caaacgccta ggtgtagtta cgagctcctt
      421 cgtcactggt cttttccgtc tgttgttcgc gagtttctgc cgtggcttga ctgccatcag
      481 atctcagaac gcattgacga ggaaggctat ttatgtggca cttatccttt cattgtatca
      541 ctgggtaagt tggatttcgt ccctaagaac gcaaagacct accgaagtat tgttgtggaa
      601 cccactttta acacgcttct tcaagcgggt acgggtgatt acatgacaag taggcttttg
      661 cgggcaggta ttgacattcg tgaccagagc aagaatcaaa agcttgctcg ggttgggtca
      721 gtcactaacc agcttgctac gctggacctg cacgc
//
