# Supplementary material for: Hyperexpansion of RNA Bacteriophage Diversity
Source: PLoS Biol. 2016 Mar 24;14(3):e1002409. doi: 10.1371/journal.pbio.1002409 (PMC4807089; doi:10.1371/journal.pbio.1002409)
Supplement: S1 Dataset — (ZIP) [file pbio.1002409.s001.zip › ESE036.NT.rtf]

LOCUS       ESE036                  1464 bp    RNA     linear       25-AUG-2015
DEFINITION  ESE036.
ACCESSION   
VERSION
KEYWORDS    .
SOURCE      ESE036
  ORGANISM  ESE036
            Unclassified.
REFERENCE   1  (bases 1 to 1464)
  AUTHORS   Krishnamurthy,S., Janowski,A., Zhao,G., Barouch,D. and Wang,D.
  TITLE     Characterization of RNA bacteriophage Diversity and Biogeography
  JOURNAL   Unpublished
REFERENCE   2  (bases 1 to 1464)
  AUTHORS   Krishnamurthy,S., Janowski,A., Zhao,G., Barouch,D. and Wang,D.
  TITLE     Direct Submission
  JOURNAL   Submitted (25-AUG-2015) Microbiology, Washington University at St.
            Louis, 660 S. Euclid Ave, Saint Louis, Missouri 63110, United
            States
FEATURES             Location/Qualifiers
     source          1..1464
                     /organism="ESE036"
                     /mol_type="genomic RNA"
                     /note="Taxonomy: Viruses;unclassified ss-RNA viruses"
     CDS             258..1454
                     /codon_start=1
                     /product="replicase"
                     /translation="MLFVPKTVREHRSICVEPSLNMFFQQGVRFLLEERLKSHFGIDL
                     ATQQDRNRALAMAGSLDGSYGTIDLTSASDTIAYQLMKNSIPASQFSLLDGLRSKSAT
                     LPNGTELELQMFSTMGNAFTFPLMTAIFAAVVEASYQLLGIPFRKGRHANWAVNGDDI
                     IVEAKAYDTVTRLLSILGFVPNLSKSFNEGFFRESCGVDAFKGRDIRGVYIKTLKSPQ
                     DAISALNRLVGWSAEWDIPLPNTCAFLRSKCKRSLFLVPFHESDVAGLRVPFDALPPK
                     TERKWISLSAARRQLSVIPYRYWEVKPDLLPVCGDVAEEDGEEVTTFPPCLALLSLVK
                     GEIRDGHITRRATSGASYRAAVGWTHSWESIPWVGGPLPNGLVPLTRNYVDRYRSALT
                     SCGLLR"
ORIGIN      
        1 atgagtaccc attccttgac tgggatgaag tgctcgatgc gacgaaaatc gcgttcttcg
       61 cagacgtagg tcccggggcg gtcgtatctg gatccggcgg ctcattcctt gagaaattct
      121 caggtgttgt gagttaccag ggtccacttg ccccaaggtt gtggcgctta aaatgtagta
      181 accctcgcta tcgggacgtg gagttctatc tccaactgtc tccgagctcg gggtttgagg
      241 aagtgcgctc atcaaaaatg ctctttgtcc ccaaaactgt acgggaacac cgaagcatct
      301 gtgtagagcc gtcgctcaac atgttctttc agcagggggt acgcttcctg ctagaggaac
      361 gtctcaagag tcatttcggt attgatcttg ctacccagca ggatcgtaac cgtgctcttg
      421 cgatggctgg ctccctggat gggagctacg ggactatcga tttgacgtcg gcaagcgaca
      481 caatcgctta ccagctgatg aagaattcga tcccggctag tcagttctcc ttattggatg
      541 gactgcgctc aaagtcagcg acgttgccaa acggcacgga gcttgagtta cagatgtttt
      601 ctacgatggg aaatgctttt accttcccat tgatgacagc gatcttcgct gcggttgttg
      661 aggcatctta ccaattgcta ggtatcccct ttcgcaaggg tcgccacgct aactgggcgg
      721 tgaatggcga cgatatcatc gtcgaagcga aagcttacga cactgtgact cgtcttcttt
      781 ccattttagg cttcgtgcct aacctcagca agtccttcaa tgaaggattt ttccgtgaat
      841 cttgcggtgt cgacgccttt aagggtcgtg acatcagggg tgtttacatc aaaaccctga
      901 agtccccgca ggatgcgatt tctgccctca ataggctagt tggttggtcc gctgagtggg
      961 acattcccct acctaacact tgcgcgttcc ttcgtagcaa gtgcaaacgt agtctcttct
     1021 tggtgccatt tcacgaaagt gacgtggcag gtttgcgcgt tccttttgac gcgctgccac
     1081 ctaagactga gagaaagtgg atcagcctat ccgctgcacg acgtcagttg tcggtgatac
     1141 cttaccgtta ctgggaggtt aagccggatt tgctacctgt gtgcggagac gttgctgagg
     1201 aagatggtga ggaggttacg acttttcctc cttgcctagc tcttctctcg ctcgtcaagg
     1261 gcgaaatccg cgatggccac attacgaggc gagcaacctc gggtgcgagc taccgcgcag
     1321 cagtgggatg gacccatagc tgggaatcca ttccgtgggt ggggggaccg ttgccaaacg
     1381 gtttagttcc tctcacgaga aactatgtcg accgttatag gtcggcacta acgagctgtg
     1441 gattgcttcg ttagcgagcc cggc
//
