# Supplementary material for: Hyperexpansion of RNA Bacteriophage Diversity
Source: PLoS Biol. 2016 Mar 24;14(3):e1002409. doi: 10.1371/journal.pbio.1002409 (PMC4807089; doi:10.1371/journal.pbio.1002409)
Supplement: S1 Dataset — (ZIP) [file pbio.1002409.s001.zip › ESE037.NT.rtf]

LOCUS       ESE037                  1670 bp    RNA     linear       25-AUG-2015
DEFINITION  ESE037.
ACCESSION   
VERSION
KEYWORDS    .
SOURCE      ESE037
  ORGANISM  ESE037
            Unclassified.
REFERENCE   1  (bases 1 to 1670)
  AUTHORS   Krishnamurthy,S., Janowski,A., Zhao,G., Barouch,D. and Wang,D.
  TITLE     Characterization of RNA bacteriophage Diversity and Biogeography
  JOURNAL   Unpublished
REFERENCE   2  (bases 1 to 1670)
  AUTHORS   Krishnamurthy,S., Janowski,A., Zhao,G., Barouch,D. and Wang,D.
  TITLE     Direct Submission
  JOURNAL   Submitted (25-AUG-2015) Microbiology, Washington University at St.
            Louis, 660 S. Euclid Ave, Saint Louis, Missouri 63110, United
            States
FEATURES             Location/Qualifiers
     source          1..1670
                     /organism="ESE037"
                     /mol_type="genomic RNA"
                     /note="Taxonomy: Viruses;unclassified ss-RNA viruses"
     CDS             67..1068
                     /codon_start=1
                     /product="putative maturation/attachment protein"
                     /translation="MSLNEGSSPLADTYNGPRTERDARGHDSFTGACHSGTLSTMTVR
                     IPESIGYKLSDHIGEVSNGLLSKVRNREIDLGVALGEYHETASFIAGAMVKTAKSYKQ
                     LRRGDVSGALQTLTGKRNDRWADVPGAAANTWLAYSYGLKPLINDVASAVEILEEGLR
                     DPSRPVVVRKSSVKPVSGTAHEMSGYYHDSINGSVRVSGRIEFWIENPIFYTLEQVGF
                     VNPLSVAWELVPFSFVVDWFVPVGDFLTNVIPPQGVEFVGGYIAYRGDGTHVGWTTIP
                     GERNAPGWYTSMEQREIFKGRTPLTSFPRYSTKVPDLSLSKAKIASGMALLWQQLRK"
     CDS             1089..1514
                     /codon_start=1
                     /product="hypothetical protein"
                     /translation="MSAIANIVINDGQGTPVAHTFAPAKTQSDRAVLEDRSSGIYIGY
                     NKLTFDLKRPTGPSKDASRNLKLSIKIETPKLETVSNNTYSGIAPAPTVSYRPVAELI
                     VTLPERCTLQDRKDLQAFVKNVMANAFVTDAFEKYELPY"
ORIGIN      
        1 gttaacacac ctggtttcta caagaaacgc aagttaggtc aacgacttcc ggaaaatccg
       61 tacagtatga gtttgaatga aggttcgtca ccgttggcag atacctataa cggccctcgt
      121 accgagcgcg acgcgcgcgg ccacgatagc tttacaggtg cctgccactc tgggaccctg
      181 tctactatga cagtgcgtat ccctgaatcg atcggttaca aactgagcga tcatatcggt
      241 gaagtgtcca atgggcttct ctccaaggta cgcaaccgcg aaattgatct cggggttgca
      301 ctcggcgaat atcatgaaac tgcaagtttc atcgccggcg ccatggtgaa gactgccaag
      361 agctataaac agctcaggcg gggtgatgta tctggagctc ttcaaaccct cacaggtaag
      421 aggaacgatc gttgggctga tgtacccggc gctgctgcaa atacatggct tgcctattcc
      481 tacggcctaa aacccttaat taacgatgtc gcgagcgctg tcgaaatcct agaggaaggt
      541 cttcgtgacc cttctaggcc cgtcgtcgtt cgcaaatcgt cagttaagcc tgtctctggt
      601 acagcccatg aaatgagcgg ctattaccac gacagtatca atggctctgt gcgtgtctct
      661 ggaaggatag aattttggat tgagaatcct atattctata ctctggagca agtgggcttc
      721 gtgaacccac tttccgtagc ctgggaactc gttcccttca gtttcgttgt cgactggttt
      781 gttccagtcg gcgactttct gaccaacgtt atacccccac aaggggtaga attcgttggc
      841 ggctatatcg cttatcgcgg tgacggcacg catgtaggtt ggactaccat tccgggtgaa
      901 agaaacgcac ccgggtggta tacctcgatg gagcaacgag aaatctttaa ggggcgtacg
      961 cctctcacga gttttcctcg ttactcaact aaggtgccag acctctcgct atcgaaagct
     1021 aagatagcta gtggaatggc tctactttgg caacagctac gcaagtagca taacctcaag
     1081 gatctatcat gtccgctatc gcaaacatcg tcatcaacga tggccaaggc actcctgtgg
     1141 ctcacacctt cgcgcctgcg aagacgcagt ccgaccgtgc tgtcctggaa gaccgctcct
     1201 ctggtattta catcggctat aacaagctga cgttcgacct gaagcgccca accgggccca
     1261 gcaaggatgc ctcgcgtaac cttaagctct cgatcaagat cgagactccg aaactggaga
     1321 ctgtcagcaa caatacctat agcggtattg ctccggcacc gactgtcagc taccgccctg
     1381 tggcggagct gatcgtgact ttgccggaac gctgcacact gcaggaccgt aaggatctgc
     1441 aggccttcgt gaagaacgtc atggcgaatg ccttcgtcac tgacgccttc gagaagtacg
     1501 aactcccgta ctaacgggat acttccttcg gaaaggttac acttatgagc atccataagt
     1561 cgggtaagct tcacacgaag cttacagcac tcgacctcgc aaagcgcttg taccaggcgt
     1621 taggccatga cgttcttcac aaaggcctgc agatccttac ggtcctgcag
//
