# Supplementary material for: Hyperexpansion of RNA Bacteriophage Diversity
Source: PLoS Biol. 2016 Mar 24;14(3):e1002409. doi: 10.1371/journal.pbio.1002409 (PMC4807089; doi:10.1371/journal.pbio.1002409)
Supplement: S1 Dataset — (ZIP) [file pbio.1002409.s001.zip › ESE038.NT.rtf]

LOCUS       ESE038                  1000 bp    RNA     linear       25-AUG-2015
DEFINITION  ESE038.
ACCESSION   
VERSION
KEYWORDS    .
SOURCE      ESE038
  ORGANISM  ESE038
            Unclassified.
REFERENCE   1  (bases 1 to 1000)
  AUTHORS   Krishnamurthy,S., Janowski,A., Zhao,G., Barouch,D. and Wang,D.
  TITLE     Characterization of RNA bacteriophage Diversity and Biogeography
  JOURNAL   Unpublished
REFERENCE   2  (bases 1 to 1000)
  AUTHORS   Krishnamurthy,S., Janowski,A., Zhao,G., Barouch,D. and Wang,D.
  TITLE     Direct Submission
  JOURNAL   Submitted (25-AUG-2015) Microbiology, Washington University at St.
            Louis, 660 S. Euclid Ave, Saint Louis, Missouri 63110, United
            States
FEATURES             Location/Qualifiers
     source          1..1000
                     /organism="ESE038"
                     /mol_type="genomic RNA"
                     /note="Taxonomy: Viruses;unclassified ss-RNA viruses"
     CDS             423..998
                     /codon_start=1
                     /product="replicase"
                     /translation="MANMSALWDHVLDDLSEHFCGGLHGWEINRQDFSVREPVGCSVQ
                     QFAAASLLRSIVKKFKDEIDQASADEAAFDKFLEANERCKNFKPSADLLGPYDEIALG
                     EFRQAVYDFFTPEGFSLLDVGNILAYPDFGPGSAPNTRATSFLDKAGHSELSAGSEFI
                     RDLYDLWIRENPLRLDAELCRSLKCGTPPVVK"
					 
ORIGIN      
        1 ggattaggcg gtactcaacc aggagtgacg gcgcactcgc ttagttcacc ctttacccag
       61 actatgtttc gtccttcgag cttcaaagtt ctgggtcagc cgaatccatc cggcattatc
      121 agatctttcc cgaataacac cttcacggtg ctaactcgga agggcgtatc tgtcttggct
      181 tcccagccag tccagaccat gctcattaag acggatctgc gtatcccgtc gggcgctgat
      241 acttacgacc ttatcaatat caaggccgct atctccgccc atatcggctt actctggcaa
      301 atcgctcagg gtttgaccga cacagttact acgggtacga tgtaatgtct cgtcacgact
      361 ttttacagtc gagacgataa cggtgaatct gaagctagac gtcctccttt tcgaggtgtg
      421 gcatggctaa tatgtctgct ctttgggatc atgtccttga tgaccttagt gagcatttct
      481 gcggcggttt acacggttgg gaaatcaata gacaagattt ctcagtccgt gagcctgtgg
      541 gatgttcagt tcaacagttt gcagcagcct ccttattacg atcaatcgtc aagaagttta
      601 aagacgaaat agatcaggcc tcggccgatg aagctgcgtt tgacaagttt cttgaagcaa
      661 atgaacgctg caagaacttc aaaccttctg cagacttact tggaccatac gatgagatag
      721 cgttaggaga gttccgtcag gcggtatatg acttttttac gcctgaaggc ttctccttgc
      781 tggatgttgg aaacatcctc gcttacccag actttggtcc aggtagtgcc ccgaatacga
      841 gagcaaccag ctttttggat aaagctggtc attctgaact ctcagcgggg agtgagttta
      901 tccgagatct ctatgatcta tggatccggg agaaccccct taggctagac gctgaattgt
      961 gtcgaagtct taagtgtggt acacctcctg tcgtcaaggc
//
