# Supplementary material for: Hyperexpansion of RNA Bacteriophage Diversity
Source: PLoS Biol. 2016 Mar 24;14(3):e1002409. doi: 10.1371/journal.pbio.1002409 (PMC4807089; doi:10.1371/journal.pbio.1002409)
Supplement: S1 Dataset — (ZIP) [file pbio.1002409.s001.zip › ESE039.NT.rtf]

LOCUS       ESE039                   999 bp    RNA     linear       25-AUG-2015
DEFINITION  ESE039.
ACCESSION   
VERSION
KEYWORDS    .
SOURCE      ESE039
  ORGANISM  ESE039
            Unclassified.
REFERENCE   1  (bases 1 to 999)
  AUTHORS   Krishnamurthy,S., Janowski,A., Zhao,G., Barouch,D. and Wang,D.
  TITLE     Characterization of RNA bacteriophage Diversity and Biogeography
  JOURNAL   Unpublished
REFERENCE   2  (bases 1 to 999)
  AUTHORS   Krishnamurthy,S., Janowski,A., Zhao,G., Barouch,D. and Wang,D.
  TITLE     Direct Submission
  JOURNAL   Submitted (25-AUG-2015) Microbiology, Washington University at St.
            Louis, 660 S. Euclid Ave, Saint Louis, Missouri 63110, United
            States
FEATURES             Location/Qualifiers
     source          1..999
                     /organism="ESE039"
                     /mol_type="genomic RNA"
                     /note="Taxonomy: Viruses;unclassified ss-RNA viruses"
     CDS             130..999
                     /codon_start=1
                     /product="assembly protein"
                     /translation="MDSSQCDLTQLGVFAKQVDAVNSGDFHAGIFLAELPEAIESVVG
                     LSTSVFKSIHLLSKGDVTGSLRTLIRAAQSRGHRIKPRSQKLSTLDISSTWLAMQYAW
                     KPLLQDIKNLMEKVEKMKEERKLEFRSRGKTAYVKPLRVHYDLGYEQRYRFQAIWNLR
                     EHPSMAQILGLTDPMSVVWEKVPLSFVVDWFIPVGNYFKVMGFPPRLVNNFCHSGIST
                     VASKQTGVADPPSWIDGSWDIRRFYFTRSVGTDPNSIDFYGIPYPPRKTLEKAFSLSH
                     CENAAALIHGGVSS"
ORIGIN      
        1 ctgtttggca aataccccta actgggtcaa gtcgcactgg gagctatcca tatatggaat
       61 agcagtttcc caaacgccaa cccaactgag gtaagcttga ttggcgtttg ggaaactgct
      121 attccatata tggatagctc ccagtgcgac ttgacccagt taggggtatt tgccaaacag
      181 gttgacgcag tgaacagtgg cgattttcat gccgggatct tcctggctga gttgcccgag
      241 gctatcgagt cagttgttgg actctctacc tctgtgttca aatccatcca tctcttatcg
      301 aagggagatg tgactggatc tctgcgaacc ctgatccgcg ctgctcaatc tcgcggccac
      361 cgaattaaac ctcggagtca gaagttgagc accttagaca tttcttcgac ttggcttgcc
      421 atgcagtacg catggaagcc acttcttcag gatattaaaa acctgatgga gaaggtcgag
      481 aagatgaaag aggagcggaa gcttgagttc cgatcgcggg gtaaaactgc ttatgtaaaa
      541 ccgctcaggg ttcattacga cctgggctat gagcagcggt accgttttca agcgatttgg
      601 aatctacggg aacatccgtc catggcacag attttaggtc tcactgaccc gatgtctgta
      661 gtctgggaaa aggtccctct gtcctttgta gtcgactggt tcatacctgt cggaaactac
      721 ttcaaggtta tgggctttcc accaagattg gtcaacaact tctgtcatag cggcataagt
      781 accgtcgcta gtaaacaaac aggagtcgcc gatccgccgt catggataga tggcagttgg
      841 gatattcgcc gtttttattt tacgcgctct gtgggcacgg acccgaactc cattgatttc
      901 tatggaatcc cgtatccgcc tcgcaagacg ctagaaaagg ctttttccct atcacactgc
      961 gagaatgccg ccgctctgat tcatggcggc gtgagctcc
//
