# Supplementary material for: Hyperexpansion of RNA Bacteriophage Diversity
Source: PLoS Biol. 2016 Mar 24;14(3):e1002409. doi: 10.1371/journal.pbio.1002409 (PMC4807089; doi:10.1371/journal.pbio.1002409)
Supplement: S1 Dataset — (ZIP) [file pbio.1002409.s001.zip › ESE040.NT.rtf]

LOCUS       ESE040                  1012 bp    RNA     linear       25-AUG-2015
DEFINITION  ESE040.
ACCESSION   
VERSION
KEYWORDS    .
SOURCE      ESE040
  ORGANISM  ESE040
            Unclassified.
REFERENCE   1  (bases 1 to 1012)
  AUTHORS   Krishnamurthy,S., Janowski,A., Zhao,G., Barouch,D. and Wang,D.
  TITLE     Characterization of RNA bacteriophage Diversity and Biogeography
  JOURNAL   Unpublished
REFERENCE   2  (bases 1 to 1012)
  AUTHORS   Krishnamurthy,S., Janowski,A., Zhao,G., Barouch,D. and Wang,D.
  TITLE     Direct Submission
  JOURNAL   Submitted (25-AUG-2015) Microbiology, Washington University at St.
            Louis, 660 S. Euclid Ave, Saint Louis, Missouri 63110, United
            States
FEATURES             Location/Qualifiers
     source          1..1012
                     /organism="ESE040"
                     /mol_type="genomic RNA"
                     /note="Taxonomy: Viruses;unclassified ss-RNA viruses"
     CDS             34..1011
                     /codon_start=1
                     /product="replicase"
                     /translation="MRDYIKRVIGEEPSFKEIFSECRWGPGAAVGVSGQFTNFARKLL
                     AEEWTVTPAAIPYVLTAAKRYPMFWELLGLTKTYEVSHNSSFVPHPEMLDRREYICVD
                     PVEFDRRMLARMVVVQYNKIALVPKDADCHRTIASEPLMNQFLQLAVDAFMKNCLRLF
                     GINLSDQSVNQIKAREGSILGWLNSYCTLDLKNASGSIYTELVRELYPPGWFTFLNAI
                     RAPSWCYDGEEPVKYHGFVSMGNGYCFPLETLIFASICHAAHKYTGTKNDFVVYGDDI
                     IVRQNEALVVQEYLRYFGFEVNTDKSFFFGPFRESCGTDWYDGKPVRPVY"
ORIGIN      
        1 attggcctcg atccaagcgc ccatgtggcg cgcatgcgag attacatcaa acgtgttatt
       61 ggtgaagaac cctccttcaa ggaaatattt agcgaatgtc gatggggacc gggagccgca
      121 gttggtgtga gcgggcagtt tacaaacttt gccaggaaac tcttggctga agaatggact
      181 gtcacgcccg ctgcaattcc ttacgtacta accgctgcaa agaggtaccc gatgttctgg
      241 gaacttctcg ggctgactaa gacttatgag gtcagtcata actccagttt tgtgccccat
      301 cctgagatgt tagacaggag ggagtacata tgcgttgatc ccgtcgaatt cgacaggcgc
      361 atgctggcgc ggatggtagt cgtacaatat aacaaaatcg cacttgtacc caaagatgcc
      421 gattgtcacc gcacaattgc atctgagcct ctcatgaacc agttcctaca gcttgctgtg
      481 gatgcgttca tgaagaactg cctgaggttg ttcggaatta acctctccga tcagtcagtg
      541 aaccagataa aagcccgtga gggttctatt cttggatggc tcaatagcta ttgcacattg
      601 gacctgaaaa atgcgagtgg aagtatctac accgaactgg tgcgtgagct ttatcctcct
      661 ggttggttca cattcctcaa tgccatacgt gcaccttcat ggtgctatga tggcgaggag
      721 cccgtaaaat accacgggtt tgtgagcatg ggcaatggtt actgtttccc acttgagact
      781 ttaatattcg cctcgatatg tcatgcggca cacaaataca ccggaaccaa aaacgacttt
      841 gtcgtctatg gcgatgatat tatagtgcgg cagaatgaag ccctcgtagt gcaagaatat
      901 ctgcgctact tcgggttcga ggtgaacacg gataagtcct ttttctttgg accgtttcgt
      961 gagtcgtgtg ggacagattg gtacgatggc aagccggtta gaccggtata tc
//
