# Supplementary material for: Hyperexpansion of RNA Bacteriophage Diversity
Source: PLoS Biol. 2016 Mar 24;14(3):e1002409. doi: 10.1371/journal.pbio.1002409 (PMC4807089; doi:10.1371/journal.pbio.1002409)
Supplement: S1 Dataset — (ZIP) [file pbio.1002409.s001.zip › ESE041.NT.rtf]

LOCUS       ESE041                  1877 bp    RNA     linear       25-AUG-2015
DEFINITION  ESE041.
ACCESSION   
VERSION
KEYWORDS    .
SOURCE      ESE041
  ORGANISM  ESE041
            Unclassified.
REFERENCE   1  (bases 1 to 1877)
  AUTHORS   Krishnamurthy,S., Janowski,A., Zhao,G., Barouch,D. and Wang,D.
  TITLE     Characterization of RNA bacteriophage Diversity and Biogeography
  JOURNAL   Unpublished
REFERENCE   2  (bases 1 to 1877)
  AUTHORS   Krishnamurthy,S., Janowski,A., Zhao,G., Barouch,D. and Wang,D.
  TITLE     Direct Submission
  JOURNAL   Submitted (25-AUG-2015) Microbiology, Washington University at St.
            Louis, 660 S. Euclid Ave, Saint Louis, Missouri 63110, United
            States
FEATURES             Location/Qualifiers
     source          1..1877
                     /organism="ESE041"
                     /mol_type="genomic RNA"
                     /note="Taxonomy: Viruses;unclassified ss-RNA viruses"
     CDS             106..1035
                     /codon_start=1
                     /product="assembly/maturation protein"
                     /translation="MPLTVTVSATAIGMAVGKFNAKLDELRTEGVQSLVFLGELRETL
                     AMLKKRILTLTRVVSKTKRNLRRFFGNNPKRRSAKSAADAWLEYTFGWLPLMMDIRNI
                     IASLQLEPKYRIIVGTSEDVSGGTPIFLGRGTDDPHNYLYCDVFQTDKTVSRVKCAAE
                     VNMSLLGLTEEQGLYFRDGADRWGATLRDFVPSAWELLPYSFLIDYFTNICDIVAAPW
                     IQRNAITWSYQTMVATRTLTFTMRNLASKRDNVMWYAGINASPGSIRYGTKTIRREPV
                     VSVVPPFYLQFPEMGNTRWANMLALWISKTLNA"
     CDS             1047..1517
                     /codon_start=1
                     /product="hypothetical protein"
                     /translation="MTMSISSPVTGLAQTGLINPTYTLTVDTPPSNGNVVKQWAVTAL
                     GGTQENVLTHSGACPFTISAIRPATYRGLAPVGSSGLLRAVPRNTMKLVVRKGVTPLA
                     GQSPAILTASLVIDVPAGSPDADTNSVAAAISLLGGAVSQLAAGIGDTAYSNIF"
     CDS             1580..1876
                     /codon_start=1
                     /product="hypothetical protein"
                     /translation="MGNTSVRTALYECLLLDLSAVIETSYLPAGPDGPELGMLSPDAT
                     VRQHAAVSLARSLVKKFQDEIDGPTAEARAQVKFLDANDHCASWKPPAAPLGNES"
ORIGIN      
        1 ctggagacta tctggggtcc ggatagaccc gatttgtggc ataagaagaa cggcagcgag
       61 ctctggccct acacgggcgt atctcgtgac tttctgccta cttccatgcc tttgactgtg
      121 actgtttcgg ccacggccat cggaatggct gtgggcaagt ttaacgcgaa actcgatgaa
      181 ttgcgtaccg agggggtcca aagtttggtt ttcctcggcg agcttcgcga gacccttgcc
      241 atgcttaaaa agaggatcct aacgctaact cgagttgttt ccaaaacaaa gaggaacctg
      301 cgaaggttct ttggaaacaa tccaaagcgc cggtcagcca aaagtgctgc ggacgcctgg
      361 ctcgagtaca cgttcgggtg gttaccgctg atgatggata tacggaacat cattgctagt
      421 ttgcaacttg aacctaagta tcgcatcatc gtcgggacta gcgaggacgt ttcgggcgga
      481 acccctatat ttctcgggcg cggcaccgat gaccctcata attaccttta ctgcgacgta
      541 ttccagaccg acaaaactgt aagtcgtgtc aaatgcgccg cagaagtgaa catgagcttg
      601 ttggggctta ccgaggaaca agggttgtac ttccgggatg gcgccgatcg ctggggagcc
      661 acgttacgtg actttgttcc ctcagcttgg gagcttcttc cttactcgtt cctgattgac
      721 tatttcacta acatctgtga catagtggcg gccccgtgga tccagcgtaa cgccattact
      781 tggtcttacc agaccatggt ggcaacccgc acgcttacct ttacgatgcg taatcttgca
      841 tctaagaggg ataacgttat gtggtacgct ggtatcaacg cttcgcctgg ttccatacgg
      901 tacggaacca agacgattag gcgtgagcct gtcgtctctg ttgtgccgcc gttctacctc
      961 caattcccag aaatggggaa cacgcgctgg gcgaatatgc tcgcgctttg gatttctaaa
     1021 accctcaacg cataggttat cctgacatga caatgtcaat ttcttcgccg gttaccggcc
     1081 ttgctcagac gggtctcata aacccgactt acacgcttac tgttgacact cctcccagta
     1141 atgggaatgt tgtcaagcag tgggcggtta ccgctctcgg tggcactcaa gaaaacgtgc
     1201 tgacccattc tggggcgtgc ccgttcacca ttagtgccat cagacccgcg acgtatcgcg
     1261 ggcttgcccc cgtagggtcc agcggactct tgcgggccgt accgaggaac acgatgaagc
     1321 tcgtagtccg gaaaggggtt accccccttg ctggccaatc gccggcgatc ttaacagctt
     1381 cgcttgtgat tgatgttcca gccggatctc ccgatgccga taccaacagc gttgcagccg
     1441 caatctcgct ccttggcgga gcggtatccc agcttgctgc gggaatcggt gacaccgctt
     1501 attccaacat cttttgagcc gcaaggctta cgttggtggc gatgttcaat tcatccctcg
     1561 agtacataaa ggcaggaata tgggtaatac ttctgttcgt actgctcttt acgagtgcct
     1621 ccttcttgat ttatctgccg ttatcgagac tagctacctc cctgcaggcc ctgacggtcc
     1681 tgaattggga atgctcagcc ccgatgccac agtccgacaa cacgcagcag tatctctggc
     1741 ccgatcgctc gtcaagaagt tccaagacga gatagatggg cctactgctg aagctcgcgc
     1801 tcaggtgaaa ttcctggacg cgaacgacca ttgtgcatca tggaaaccac cagccgcgcc
     1861 gcttggcaat gagtcct
//
