# Supplementary material for: Hyperexpansion of RNA Bacteriophage Diversity
Source: PLoS Biol. 2016 Mar 24;14(3):e1002409. doi: 10.1371/journal.pbio.1002409 (PMC4807089; doi:10.1371/journal.pbio.1002409)
Supplement: S1 Dataset — (ZIP) [file pbio.1002409.s001.zip › ESE042.NT.rtf]

LOCUS       ESE042                  1431 bp    RNA     linear       25-AUG-2015
DEFINITION  ESE042.
ACCESSION   
VERSION
KEYWORDS    .
SOURCE      ESE042
  ORGANISM  ESE042
            Unclassified.
REFERENCE   1  (bases 1 to 1431)
  AUTHORS   Krishnamurthy,S., Janowski,A., Zhao,G., Barouch,D. and Wang,D.
  TITLE     Characterization of RNA bacteriophage Diversity and Biogeography
  JOURNAL   Unpublished
REFERENCE   2  (bases 1 to 1431)
  AUTHORS   Krishnamurthy,S., Janowski,A., Zhao,G., Barouch,D. and Wang,D.
  TITLE     Direct Submission
  JOURNAL   Submitted (25-AUG-2015) Microbiology, Washington University at St.
            Louis, 660 S. Euclid Ave, Saint Louis, Missouri 63110, United
            States
FEATURES             Location/Qualifiers
     source          1..1431
                     /organism="ESE042"
                     /mol_type="genomic RNA"
                     /note="Taxonomy: Viruses;unclassified ss-RNA viruses"
     CDS             8..1177
                     /codon_start=1
                     /product="assembly/maturation protein"
                     /translation="MKFGEFYRSERIWSGTNDPAHKAENPYTASIHREQRSWVPRINI
                     KTGVDEGYMYGPYHSAWTKPQFDSNTELQLLAKMADEIRGHSFNLGVSVAELGESLAM
                     LRNSFSAITTMAKALRHRDFGLLLLSVANVAGGEQIQRRFVNDKRLRKAVSTGNISST
                     WLAIQYGWKPLVNDIFEACKAIEALTSEPRTLRARFSARGPSYFFDDLAGSYPGNPTK
                     FFHWCSSRREYRLKWVEKVSIPRSLGLINPSTVIWERLPWSFVIDWFIPIGSYLDSVS
                     FFGGLQLSYARSTFIQTRGNKRVTNNCGAIPGESPHSEGVCYVGRYYNTTTHYHYSGG
                     TSVVNTFFDRVTGTTLRVPIPDLKDLDKAFSLGHLKNAAALVWQRTRSTETYLRN"
ORIGIN      
        1 ggatgacatg aagtttggcg aattctatcg ttccgagcgt atatggtcgg gtacaaatga
       61 cccagcccac aaggctgaga atccgtacac tgccagcatc catagagaac aacgttcttg
      121 ggtgcctcgg attaatatta aaacgggtgt tgatgaaggg tatatgtacg ggccatacca
      181 ttcggcctgg acaaaacccc aattcgactc taataccgag ctgcagttgc tcgcgaagat
      241 ggccgatgaa attcgaggcc actcctttaa cctcggcgtt tctgttgccg agctcgggga
      301 gtctttagcg atgcttcgta actctttctc cgcaatcacc acaatggcaa aagctctacg
      361 ccatcgtgat tttgggctgc ttctcctttc tgttgcaaat gtagcaggag gtgagcagat
      421 ccagcgtcgt tttgtaaacg acaagcggtt gcgcaaggca gtatccaccg ggaatatctc
      481 atcaacttgg ctcgccatcc aatatgggtg gaagccgctc gttaacgata ttttcgaggc
      541 ctgtaaggcc atcgaagctc ttacttctga gccccgtaca cttcgagcga gattttctgc
      601 tcgcgggccg tcgtacttct ttgatgacct tgcaggcagt taccctggta acccaaccaa
      661 gttttttcat tggtgcagtt cgcgcaggga atatcgattg aagtgggtgg aaaaggtctc
      721 catccctcgc agtttgggtc tcatcaaccc gtcgactgtt atttgggaac gccttccgtg
      781 gtctttcgtt atcgattggt ttatacctat cggtagctac ttagactcgg ttagcttttt
      841 tggaggcttg cagctttcct atgcgcggag cacctttata caaaccagag gaaataagcg
      901 tgtcacgaac aattgtggcg cgattccggg cgagagccct cactctgaag gtgtctgtta
      961 cgtaggacgg tattacaaca ccaccacaca ttatcactac agtgggggaa cctcggtcgt
     1021 taatacattt ttcgatcgag tcaccggtac aactctgcgt gtccctattc ctgatctaaa
     1081 agatcttgat aaggcattca gtcttggcca tttgaaaaac gccgctgcgc ttgtgtggca
     1141 gcggactcgg tctacggaga cttatctccg taactgactt taaggaacac tataatgtcg
     1201 aatcagacga acatcaccgt ttacgacggt gccacgcctc cagttgcaca tactcttgta
     1261 cctatgggtg ttgctaagga cgtcaaagat ggaatggtcg ccgaatggcg cgaatctatc
     1321 ctgacgctcc ccaacgaggc ccaggttcgg ttgaaattaa ccctcaagaa gatgtcctct
     1381 ggtgtctggc ggtctgaagt tcgggtcgag attcctgtaa tggaagctgt a
//
