# Supplementary material for: Hyperexpansion of RNA Bacteriophage Diversity
Source: PLoS Biol. 2016 Mar 24;14(3):e1002409. doi: 10.1371/journal.pbio.1002409 (PMC4807089; doi:10.1371/journal.pbio.1002409)
Supplement: S1 Dataset — (ZIP) [file pbio.1002409.s001.zip › ESE043.NT.rtf]

LOCUS       ESE043                  1272 bp    RNA     linear       25-AUG-2015
DEFINITION  ESE043.
ACCESSION   
VERSION
KEYWORDS    .
SOURCE      ESE043
  ORGANISM  ESE043
            Unclassified.
REFERENCE   1  (bases 1 to 1272)
  AUTHORS   Krishnamurthy,S., Janowski,A., Zhao,G., Barouch,D. and Wang,D.
  TITLE     Characterization of RNA bacteriophage Diversity and Biogeography
  JOURNAL   Unpublished
REFERENCE   2  (bases 1 to 1272)
  AUTHORS   Krishnamurthy,S., Janowski,A., Zhao,G., Barouch,D. and Wang,D.
  TITLE     Direct Submission
  JOURNAL   Submitted (25-AUG-2015) Microbiology, Washington University at St.
            Louis, 660 S. Euclid Ave, Saint Louis, Missouri 63110, United
            States
FEATURES             Location/Qualifiers
     source          1..1272
                     /organism="ESE043"
                     /mol_type="genomic RNA"
                     /note="Taxonomy: Viruses;unclassified ss-RNA viruses"
     CDS             426..1214
                     /codon_start=1
                     /product="assembly protein"
                     /translation="MAKCLKDLRQLKLASAMRHLGVELKPSLEAKSRLLRHIRKGKAR
                     NYRLNDKELSSLWLEAQYGWGPLVSDVENAAKFAAKQVIDPARTEWVHLGVQLDRAKS
                     SVYKTQDARPTTTVSNVVKTVKCGCWVQYIRAAPQAVHDLGLTDLASTAWELTPYSFV
                     FDWFININEMLTAANALRSYEVTGGYASTLMTSQCIGTVPASRPTYYGGETTQVVVLR
                     NPTWKRRLYTRSSWTPSIPTIRFNSDPLNLKRTANALALIRQRL"
ORIGIN      
        1 aggtgcctaa tcgccatttg gagtttgctg gctacagggt cgttactgag tatgttgaag
       61 atcccggtgt cgatactgtg aagtatcggc atagagaaac ggcagatccg actcccaact
      121 acagaaacct gctacctcac cagcgccccg taaacggggc aagtgatgat cagcaagaga
      181 ctgtaggttc tagggaaagg attattgtca gtgctaccgg gtacaacggg gtgtatacga
      241 aacaagatta tcttcgtata agctctttct ctgctgccca atcctttcaa gatcctgacc
      301 caaacctgca ttacgaggtt acggcgaagt tctttaccaa gctaaacaac gtagatttct
      361 cgctcggcgt ttttgcagcc gaatcgaaac aaactgcgtc attaatcttg accaatgcgc
      421 aacgcatggc caagtgcttg aaggacctac ggcagttgaa acttgcctca gcgatgaggc
      481 atttaggtgt cgagcttaag ccttcgctcg aagccaagtc gcgtctacta cgtcatatcc
      541 gcaagggtaa ggccaggaat taccggctca acgataaaga gttatccagc ttatggctgg
      601 aggctcaata cggttggggc cctctggttt cagatgtaga aaatgcggct aaatttgcag
      661 ccaaacaggt aattgaccct gcacgtacgg agtgggtaca ccttggagtc caactggata
      721 gagccaaaag ctctgtctat aagactcaag atgcccgccc tacgacaact gtctcgaacg
      781 tcgtaaagac ggtcaagtgt ggttgttggg ttcagtacat tcgtgctgca ccgcaagctg
      841 tccatgatct aggtttgact gacctagcat caacagcgtg ggagcttacg ccgtactcat
      901 tcgtctttga ttggtttata aatatcaacg agatgttgac agcggctaat gctcttagga
      961 gttatgaagt aactggcggt tacgccagca cactcatgac atctcagtgt ataggaacag
     1021 tgcctgctag tcgacccact tattacggtg gtgagacaac gcaagtagtg gtccttcgga
     1081 acccgacttg gaaaagacgg ctttacacca ggtcatcctg gacgccatct attcctacta
     1141 ttcggttcaa ctccgaccct ttaaatctga agcggacggc gaacgcgctt gcgcttattc
     1201 gtcagaggct ctagatactg gggtatgcga cttaatcctt tcttaattaa tggagtattc
     1261 catggctaca tt
//
