# Supplementary material for: Hyperexpansion of RNA Bacteriophage Diversity
Source: PLoS Biol. 2016 Mar 24;14(3):e1002409. doi: 10.1371/journal.pbio.1002409 (PMC4807089; doi:10.1371/journal.pbio.1002409)
Supplement: S1 Dataset — (ZIP) [file pbio.1002409.s001.zip › ESE044.NT.rtf]

LOCUS       ESE044                  1135 bp    RNA     linear       25-AUG-2015
DEFINITION  ESE044.
ACCESSION   
VERSION
KEYWORDS    .
SOURCE      ESE044
  ORGANISM  ESE044
            Unclassified.
REFERENCE   1  (bases 1 to 1135)
  AUTHORS   Krishnamurthy,S., Janowski,A., Zhao,G., Barouch,D. and Wang,D.
  TITLE     Characterization of RNA bacteriophage Diversity and Biogeography
  JOURNAL   Unpublished
REFERENCE   2  (bases 1 to 1135)
  AUTHORS   Krishnamurthy,S., Janowski,A., Zhao,G., Barouch,D. and Wang,D.
  TITLE     Direct Submission
  JOURNAL   Submitted (25-AUG-2015) Microbiology, Washington University at St.
            Louis, 660 S. Euclid Ave, Saint Louis, Missouri 63110, United
            States
FEATURES             Location/Qualifiers
     source          1..1135
                     /organism="ESE044"
                     /mol_type="genomic RNA"
                     /note="Taxonomy: Viruses;unclassified ss-RNA viruses"
     CDS             194..1135
                     /codon_start=1
                     /product="replicase"
                     /translation="MMVGPGAAQKADSDYMVSKLFESSISYINPDLIRLYRSALVETG
                     FWCEAEMQRYQNYGFTKVQGVKLFFALKNAEISRVCGTEASLEMIIQKAVGAFIEERL
                     GIFFRIYLEKQPDLNRELARIGSIDGSVGTIDLISASDSIGLTLVKRDLPNGVLKNTL
                     LASRSEFAVLPDGSNVKLNMVSTMGNGFTFPLQTIIFASVVRAVYQVMGFPCIDPAKQ
                     FAVFGDDIIVRREAYDFTVRMLTKLGFSVNVGKSFNTGPFRESCGHDYIRGVNIRGVY
                     VRSLETHQQVCSLVNRLHRWSATHDICLPRTIKLLLSW"
ORIGIN      
        1 ctcagtagca gaaacgaatg ccttgaagaa attcttggca atcaatgatg ctgttgggtc
       61 cctccctgct gaatttcagg cgagcaatga ggtagagtcg tgtttctatg actactacaa
      121 ggacaacctt agggttgctc ttgaacctca cgagacgttc ggaacgtttg atctggattt
      181 tatccgagag cacatgatgg taggacccgg agcagcccaa aaggctgact ccgactatat
      241 ggtgtcgaag cttttcgaat cttcgatctc atatatcaat cccgacctga tcaggctcta
      301 tcgttcagca ctggttgaga ctgggttttg gtgcgaggca gaaatgcaac gctatcaaaa
      361 ctacggtttc accaaggtac aaggagtgaa actgttcttt gcgctaaaga acgctgagat
      421 ctcacgagta tgcggcactg aggcttcact ggagatgata atccagaaag ctgtaggtgc
      481 gttcatcgaa gaaaggcttg gaatcttttt caggatttat cttgaaaaac aaccagacct
      541 caaccgagaa ctagctcgca ttggatcaat agatggttcc gtaggaacaa tcgacctgat
      601 tagtgcgagc gatagcattg gcttaaccct cgtcaaacgc gatttgccga atggtgtgct
      661 taaaaacaca ttgttggcga gtcgctccga gtttgccgta cttccagacg gcagtaatgt
      721 taagctaaat atggtgtcaa caatgggaaa cggttttaca tttccattgc agactatcat
      781 attcgcgagt gtggtaaggg ctgtgtatca agtcatgggt tttccatgca ttgatccggc
      841 caagcagttt gcagtcttcg gtgatgatat catcgtgcgc cgtgaggcgt acgatttcac
      901 cgtacgaatg ctgactaagc ttggcttttc cgtgaacgta ggcaaatcgt tcaacacagg
      961 tcctttccgc gaatcttgcg gccatgacta catccgcgga gtaaatatcc gaggggtgta
     1021 cgtcagaagc ctagagactc atcagcaggt atgttcctta gttaatcgcc tccatcgttg
     1081 gagtgcaaca catgacatat gtcttcctcg caccatcaag ctgcttctgt cttgg
//
