# Supplementary material for: Hyperexpansion of RNA Bacteriophage Diversity
Source: PLoS Biol. 2016 Mar 24;14(3):e1002409. doi: 10.1371/journal.pbio.1002409 (PMC4807089; doi:10.1371/journal.pbio.1002409)
Supplement: S1 Dataset — (ZIP) [file pbio.1002409.s001.zip › ESE045.NT.rtf]

LOCUS       ESE045                  1731 bp    RNA     linear       25-AUG-2015
DEFINITION  ESE045.
ACCESSION   
VERSION
KEYWORDS    .
SOURCE      ESE045
  ORGANISM  ESE045
            Unclassified.
REFERENCE   1  (bases 1 to 1731)
  AUTHORS   Krishnamurthy,S., Janowski,A., Zhao,G., Barouch,D. and Wang,D.
  TITLE     Characterization of RNA bacteriophage Diversity and Biogeography
  JOURNAL   Unpublished
REFERENCE   2  (bases 1 to 1731)
  AUTHORS   Krishnamurthy,S., Janowski,A., Zhao,G., Barouch,D. and Wang,D.
  TITLE     Direct Submission
  JOURNAL   Submitted (25-AUG-2015) Microbiology, Washington University at St.
            Louis, 660 S. Euclid Ave, Saint Louis, Missouri 63110, United
            States
FEATURES             Location/Qualifiers
     source          1..1731
                     /organism="ESE045"
                     /mol_type="genomic RNA"
                     /note="Taxonomy: Viruses;unclassified ss-RNA viruses"
     CDS             4..1731
                     /codon_start=1
                     /product="replicase"
                     /translation="MKIHEYSQVDGLAATTKLAQDILKAIDTPKSLAISLILRYDLSA
                     LNQITCYPSDYPDSKILATTVQFSDDYQAYNLLRKLDGLVDSDLLLPTTYRKFVDAEH
                     LCARTNIEFAQWERRKVSYPSDVECVLFYAQQKIASILAKSRLFDHDCGFGPGASSSC
                     RGLKTHVLYKLAKRPDCSDKLRPYLNSYLSRCTSYLDACTGQDSDGPYSLIQQPNVFW
                     NTLRTVPKDSRSLRTISIEPHGSIFYQKMIGSWIRSGLKSIGLDLDTRQGVNGRLARR
                     GSIDDSFSTIDFESASDSISFKLVEFLLPNYAFRQLNAARSTHTKLPDGRLLPLQKFS
                     SMGNGFTFELETAIFYSLLYGCYRHLGLPAHTNDSPDTNLSVFGDDVICLSSVTKLFL
                     KVSHYCGFKANSNKTFVNGPFRESCGYDYFNGIQISPFRLKKLIRTPFDLIDAANRLR
                     SRTMIGIFSDPRYKNAWLNLVHRLPPNLVTYCPFGGSNTSLWVSLFDIKYTTLYKNSN
                     LIIRTFRVLPIRVSGSFPGRTIYAAALYSAGSELSFNTRSSPIHYKATRMCVNHLDRH
                     HGLWLTSAK"
ORIGIN      
        1 aaaatgaaaa tacatgagta ttctcaggta gacggtttag ccgctaccac taagctagca
       61 caagatattc ttaaggccat cgatactcct aagtctttag caatttctct cattctccgc
      121 tatgatttat cagcgttgaa ccagattact tgctatcctt cggattatcc tgactctaag
      181 attctcgcta ctaccgttca attttccgat gactatcaag cctacaattt acttcgtaag
      241 cttgacggtc tagtagatag tgatttactg ctacctacta cttatcgtaa atttgttgac
      301 gctgaacacc tatgcgcgcg gacaaacata gaatttgctc aatgggagcg tcggaaggtt
      361 tcatatcctt ccgatgttga atgcgttctt ttttacgctc aacagaaaat cgcctccatt
      421 cttgcaaagt cacgactgtt tgaccacgac tgtggttttg gcccaggagc atctagctcc
      481 tgtagaggtt tgaagacgca tgttctttac aaacttgcta aaagacccga ttgttcagat
      541 aagcttaggc cttacttgaa ttcctatcta agcagatgca cgagttacct cgacgcttgc
      601 actggacagg attcagatgg gccttattca ctcatacagc aaccgaatgt cttttggaac
      661 actcttcgta ctgttcctaa agactctagg tcattgcgta ctatctccat cgagcctcat
      721 ggtagtattt tctaccaaaa gatgatcggg agctggatac gtagcggcct aaaatccatc
      781 ggactcgacc tcgacacccg tcagggtgtt aacggtcgtc ttgctagacg aggttctatc
      841 gacgattcct tttcaacgat agatttcgaa tcagcttcag attccattag ctttaagctt
      901 gtcgagtttc tgttgccaaa ttatgctttc cgtcagctaa atgctgctag aagcacccat
      961 actaaacttc cggacgggcg tttactcccg cttcagaagt ttagctctat gggtaatggc
     1021 tttacattcg aattagagac tgctattttc tacagtctct tatacggatg ctacagacat
     1081 ctcggtttgc ctgcgcacac taacgattca cctgatacga acttatccgt attcggtgac
     1141 gacgttattt gtctctcttc cgtgactaag ttgttcttaa aagtttctca ttactgcggc
     1201 tttaaagcta atagtaacaa gacttttgtg aacggcccat ttagagagtc gtgcggctac
     1261 gattatttca acggtataca gatttcgcct tttcgtttga aaaagcttat caggactccg
     1321 tttgacttaa tcgacgcggc taataggttg cgctctcgta ctatgatcgg aattttctcc
     1381 gaccctagat acaagaacgc ctggctaaat cttgttcatc gtcttccacc taatctcgta
     1441 acatattgcc cctttggagg ttctaatacc tccctatggg tctctctgtt cgatattaag
     1501 tatactacgc tttacaagaa tagcaatctg ataattcgta cttttagggt attaccgatc
     1561 cgcgttagcg gatccttccc tggtcgtacg atttacgctg cagccttata tagtgcaggt
     1621 tccgaactaa gttttaatac tcgttcttct cctatacatt ataaagcgac gcgaatgtgt
     1681 gtcaatcatc tagaccgaca ccacgggctt tggctgactt cagccaaata a
//
