# Supplementary material for: Hyperexpansion of RNA Bacteriophage Diversity
Source: PLoS Biol. 2016 Mar 24;14(3):e1002409. doi: 10.1371/journal.pbio.1002409 (PMC4807089; doi:10.1371/journal.pbio.1002409)
Supplement: S1 Dataset — (ZIP) [file pbio.1002409.s001.zip › ESE046.NT.rtf]

LOCUS       ESE046                  1703 bp    RNA     linear       25-AUG-2015
DEFINITION  ESE046.
ACCESSION   
VERSION
KEYWORDS    .
SOURCE      ESE046
  ORGANISM  ESE046
            Unclassified.
REFERENCE   1  (bases 1 to 1703)
  AUTHORS   Krishnamurthy,S., Janowski,A., Zhao,G., Barouch,D. and Wang,D.
  TITLE     Characterization of RNA bacteriophage Diversity and Biogeography
  JOURNAL   Unpublished
REFERENCE   2  (bases 1 to 1703)
  AUTHORS   Krishnamurthy,S., Janowski,A., Zhao,G., Barouch,D. and Wang,D.
  TITLE     Direct Submission
  JOURNAL   Submitted (25-AUG-2015) Microbiology, Washington University at St.
            Louis, 660 S. Euclid Ave, Saint Louis, Missouri 63110, United
            States
FEATURES             Location/Qualifiers
     source          1..1703
                     /organism="ESE046"
                     /mol_type="genomic RNA"
                     /note="Taxonomy: Viruses;unclassified ss-RNA viruses"
     CDS             23..1192
                     /codon_start=1
					 /product="maturation"
					 /translation="MRQNYENTQHGSVQAYTRSECAYTPPPTFETVPVGQRYKYGSSG
                     SSTVRPNGSRPPCPCDIGEGYTTISTALSKGRPSVCGYYFDSNGQLAPRYATVYSEHT
                     TGFLKCSDYYSNSVPQSVRDDAARRFYSDVAEFKFNLAADLAQYQQTIDMVADTALAL
                     GRAMKGIKNGNLKAVGDALGIREPKDLPRRLSSAWLQLQYGWKPLLSDVHEALTLLDS
                     SPLQKQFRSTHRVSTAIPSIMDDLGDWPHRKGGSILDKVTTTCLVTVVDSDRLRLSQL
                     GLDNPALLAWELLPFSFVADWFYPIGPWLEAQTAMSGISISDFSVTYTRELSLSVQFF
                     PPGYTRAGTISGFERRKQRSCIVPSLPSPKLIPPITSLTRLGNAVALLTQLVTGRR"
     CDS             36..383
                     /codon_start=1
                     /product="hypothetical protein"
                     /translation="MKTHNTGASKHIQGLNVRIHLPQLSKRSRLDRDTNMAPAVVLPS
                     GLMDLVRRVLATLVKGIPLSQPRYLRVVLVFVVIILTQTGNLHPDMLLFIQNILLDFS
                     SAQITIPTQSLNP"
     CDS             1262..1678
                     /codon_start=1
                     /product="capsid protein"
                     /translation="MQIANIVIADAAAVPLNHTFTPQSAQNGNVDPAMLLNRSGGIYA
                     GFERLTILARRSESGRATKVSLKLVKPTLAVTSPATGSGIQPQPTVAYTCIGEVNFTF
                     PDSSTLQERKDLRSLIYNLLESPAAVSAIEDLSPLY"
ORIGIN      
        1 ctgccatgtc ctcggagtag taatgagaca aaattatgaa aacacacaac acgggagcgt
       61 ccaagcatat acaaggtctg aatgtgcgta tacacctccc ccaactttcg aaacggtccc
      121 ggttggacag agatacaaat atggctccag cggtagttct accgtcaggc ctaatggatc
      181 tcgtccgccg tgtccttgcg acattggtga agggtatacc actatctcaa ccgcgttatc
      241 taagggtcgt cctagtgttt gtggttatta ttttgactca aacgggcaac ttgcacccag
      301 atatgctact gtttattcag aacatactac tggatttctc aagtgctcag attactattc
      361 caactcagtc cctcaatccg tgagggatga cgctgcaaga cgattctaca gtgatgtagc
      421 cgagtttaag ttcaatctag ccgcggatct cgcccagtat caacaaacta ttgatatggt
      481 ggctgatacc gcactagctc ttggccgcgc tatgaaggga atcaaaaacg ggaatcttaa
      541 ggctgtcggt gatgcccttg gcatcagaga acctaaagat ttaccgagaa gactctcttc
      601 tgcgtggctt caacttcagt atggctggaa gcctctgctt agcgatgttc acgaagcttt
      661 aacacttctt gattcatcgc ctttgcaaaa gcaattccgg tctactcatc gggtctctac
      721 agcaatacct tcaattatgg atgacctcgg cgattggccc caccgtaaag gtggttccat
      781 cctcgataaa gtcaccacta cttgtctggt tactgttgta gattcagatc gtctacgctt
      841 gtcgcagcta ggtttagata acccagctct tcttgcgtgg gagctcctcc cgtttagctt
      901 tgtcgccgat tggttttatc ctatcggccc ttggcttgag gctcaaacgg caatgtcggg
      961 tatctcgata agtgactttt cggttactta cacgagagaa ctttctttgt ccgttcagtt
     1021 ctttccacct ggctatacga gagcaggtac tatctctggc ttcgaaaggc gaaaacaacg
     1081 ctcatgcatt gttcctagtc ttccgtcgcc taagttaata cccccgatta cgagtctaac
     1141 tcgtctcggt aatgctgtcg cactccttac ccagttagta actgggagaa gataggctca
     1201 gccttttcta cggccttcgc cgttcactgg acaatttcgt cccatttcag agtgttttat
     1261 tatgcaaatc gcaaatatcg tcatcgctga cgcagctgca gttccactta atcatacctt
     1321 tacgccccaa agtgcgcaga atggaaacgt cgacccagca atgctattaa atcgttctgg
     1381 cggcatttat gccggctttg aacgtttaac tattcttgct cgtcgttctg aatccggtcg
     1441 cgctactaag gtgtcattaa agttagttaa gccgacttta gctgtaacct cgccagccac
     1501 aggctcgggt atccagcctc aaccaacggt tgcttatacc tgtattggtg aagtgaactt
     1561 tacttttcca gatagctcaa ctttgcaaga acgcaaggat ttacgtagtt taatctacaa
     1621 tctcctagag tctcctgcag cagtttcagc tatcgaagat ttgagtccgc tttactaatc
     1681 taacctctta gaggcaggta aaa
//
