# Supplementary material for: Hyperexpansion of RNA Bacteriophage Diversity
Source: PLoS Biol. 2016 Mar 24;14(3):e1002409. doi: 10.1371/journal.pbio.1002409 (PMC4807089; doi:10.1371/journal.pbio.1002409)
Supplement: S1 Dataset — (ZIP) [file pbio.1002409.s001.zip › ESE047.NT.rtf]

LOCUS       ESE047                   971 bp    RNA     linear       25-AUG-2015
DEFINITION  ESE047.
ACCESSION   
VERSION
KEYWORDS    .
SOURCE      ESE047
  ORGANISM  ESE047
            Unclassified.
REFERENCE   1  (bases 1 to 971)
  AUTHORS   Krishnamurthy,S., Janowski,A., Zhao,G., Barouch,D. and Wang,D.
  TITLE     Characterization of RNA bacteriophage Diversity and Biogeography
  JOURNAL   Unpublished
REFERENCE   2  (bases 1 to 971)
  AUTHORS   Krishnamurthy,S., Janowski,A., Zhao,G., Barouch,D. and Wang,D.
  TITLE     Direct Submission
  JOURNAL   Submitted (25-AUG-2015) Microbiology, Washington University at St.
            Louis, 660 S. Euclid Ave, Saint Louis, Missouri 63110, United
            States
FEATURES             Location/Qualifiers
     source          1..971
                     /organism="ESE047"
                     /mol_type="genomic RNA"
                     /note="Taxonomy: Viruses;unclassified ss-RNA viruses"
     CDS             134..970
                     /codon_start=1
                     /product="assembly/maturation protein"
                     /translation="MQEDGQTFVDPDSVLDLLNSIDLGNAIADAQNASLDILGKAKWL
                     APVDIAELDDVGRSVQKLGRVFAGGHQILRDAMFGRRKYYLALYRRMRRFLTLEGLGH
                     FLPWVTGTASQAWLGWRYAVQTTALSARDGAEAVAELMRDTPRLSEKALAHRTTSPVE
                     TTGEYSSGPLRSGHITELYRSSSYSYTTWIESRAWITVVRQAYNPVTDVPDRLGLLNW
                     PANIWEMVPGSFIADWVLDLGSFLQRQSALVGWNVHDSGVSSTKRVAGFTQGHILASK
                     YGI"
ORIGIN      
        1 tggcacgcgg cttgatcgtg gttggtgggt ctctccgctg ccatgggtgg cgacgaagtc
       61 ttacgacgtc gtcagattcc gccaatggcc cggcagctac gttgtgaatt gcaccatttc
      121 tggttacgga aaaatgcaag aggatggaca gactttcgtc gatccggaca gcgtacttga
      181 tttactaaat agcatcgatc tcggcaatgc aatcgcagat gcccaaaatg catcccttga
      241 tattctgggg aaggcaaaat ggttagcacc tgttgatatc gcagagctgg atgatgtggg
      301 gcgttctgta cagaagcttg gccgcgtttt tgctggcggc caccagatat tgcgtgatgc
      361 aatgtttggt aggagaaaat attacctagc actttacaga aggatgcggc gttttctaac
      421 actcgaaggc ctagggcact tcttgccttg ggttacgggt actgctagcc aagcttggct
      481 tggttggaga tacgctgtac aaaccaccgc cctctcggcg cgggatggtg cggaagctgt
      541 tgctgaactc atgcgggata ccccgcgatt gagtgagaag gcgcttgcgc atcgcaccac
      601 gtcgcccgtg gaaaccactg gtgagtactc cagtggcccc ctacggtcag gtcatatcac
      661 agaactctat cgcagttcgt cgtattccta tacgacgtgg atagaatccc gagcatggat
      721 aactgtcgta agacaagcat acaatcctgt gacggatgta ccagacaggt tgggcctatt
      781 aaattggccc gctaatatct gggagatggt gccaggaagc tttattgctg actgggttct
      841 tgacctaggt tcatttctcc aacgtcagtc tgcgttggtg gggtggaacg tgcacgattc
      901 tggagtctcg tctactaaga gagtagcggg gtttacccag ggtcatattt tggcttctaa
      961 gtacgggatt t
//
