# Supplementary material for: Hyperexpansion of RNA Bacteriophage Diversity
Source: PLoS Biol. 2016 Mar 24;14(3):e1002409. doi: 10.1371/journal.pbio.1002409 (PMC4807089; doi:10.1371/journal.pbio.1002409)
Supplement: S1 Dataset — (ZIP) [file pbio.1002409.s001.zip › ESE048.NT.rtf]

LOCUS       ESE048                  1677 bp    RNA     linear       25-AUG-2015
DEFINITION  ESE048.
ACCESSION   
VERSION
KEYWORDS    .
SOURCE      ESE048
  ORGANISM  ESE048
            Unclassified.
REFERENCE   1  (bases 1 to 1677)
  AUTHORS   Krishnamurthy,S., Janowski,A., Zhao,G., Barouch,D. and Wang,D.
  TITLE     Characterization of RNA bacteriophage Diversity and Biogeography
  JOURNAL   Unpublished
REFERENCE   2  (bases 1 to 1677)
  AUTHORS   Krishnamurthy,S., Janowski,A., Zhao,G., Barouch,D. and Wang,D.
  TITLE     Direct Submission
  JOURNAL   Submitted (25-AUG-2015) Microbiology, Washington University at St.
            Louis, 660 S. Euclid Ave, Saint Louis, Missouri 63110, United
            States
FEATURES             Location/Qualifiers
     source          1..1677
                     /organism="ESE048"
                     /mol_type="genomic RNA"
                     /note="Taxonomy: Viruses;unclassified ss-RNA viruses"
     CDS             350..1675
                     /codon_start=1
                     /product="replicase"
                     /translation="MQNANPGRPQKSSKFPSGIHDQRIGSFLEALDCPRSLAVHMMYC
                     AGEHRQLLDLRFDPLHYNDLVHSADLVKRSYCATEWLSKGTFLDTHYDLEANALEKFW
                     SAEEQCRATNLRIKAFERGNIQDPQLVAWLLAIQRKIDYVLGEFDPNEWFDSCGWGPG
                     VTTALSGASVSGAHKFAASRELTKELGDFILPLIKEGYPGWDDFAFVSGVPFVYEIGN
                     KVTTVPKNAKTDRVIAIEPALNLWFQKGLGSMIRARLKRVGIDLNSQSRNQHMARLAV
                     DRVFSTIDFSSASDTISKYVVRHLLPEKWFDVLNLCRCPSGYVSGSAHRWEKFSSMGN
                     GFTFELESLIFFAMSSVVSDTVSVYGDDVIVDCDAQEDFQKLASFLGFTVNEKKSFWT
                     GLFFESCGSHFWNGSDITPIYQKCRIDSVDTAVKHANSIRRFAYLGLSLD"
ORIGIN      
        1 tcggctagct tgaactacaa caaggccact cgcacgtaca agtacacggt gaagctgacg
       61 gccccaactt tggagacgtt gggaaactct agtacgggct ttacaccccc tgctacgaag
      121 gcttacgagt gtggggtcag catccagttc tggttgcctg agcgtgccac gctgcaaaat
      181 cgcaaggaca tcctcgctta cgcgaagaac atcctggcga acgcagtcgt gaccgctggc
      241 gtccaagatt tggaagctgt gtactgatga agtacatact tgctttggtg gtcctttgcg
      301 ggaccatcct tggcattatt tccctcactc tgcagcctaa ggactcgaca tgcaaaatgc
      361 gaatcccgga cgaccacaaa agtcgtccaa gtttccctcc ggaatccacg accaacgaat
      421 cggctctttc ctagaggccc tagactgccc tcgctctctc gctgtgcaca tgatgtactg
      481 cgcaggagag cataggcagt tgctggacct ccgcttcgat ccccttcact acaacgacct
      541 ggtacacagt gcggatctcg tcaagaggtc ttactgtgcg actgagtggc tgtcgaaggg
      601 gacgtttctt gacacccatt acgacttaga ggctaacgcc cttgagaagt tttggagtgc
      661 cgaggagcag tgtcgggcca cgaacctccg tatcaaagcg ttcgagcgcg ggaacattca
      721 agacccgcag ctcgttgcat ggctccttgc catacagcga aaaatcgatt acgttttggg
      781 ggagttcgac ccgaatgaat ggttcgattc gtgtggatgg ggacctggcg tcacaaccgc
      841 cctctcaggc gcgagtgtgt caggtgctca taagttcgcc gcctcgcgcg aacttacaaa
      901 agaacttggt gatttcatcc ttccattaat caaggagggt tatcccggat gggacgactt
      961 cgctttcgtt agcggcgttc ctttcgtgta cgaaatcggt aacaaggtta ccacagtccc
     1021 aaaaaacgct aagacggacc gcgtcattgc gatcgaaccc gctctgaacc tctggttcca
     1081 gaaagggctc ggctcgatga ttagggctcg tttgaagcgc gttgggatcg acttaaactc
     1141 tcagagtcga aatcagcaca tggctcgact agcggttgat cgtgttttct ccacgatcga
     1201 cttctcgtca gccagtgaca cgatttcgaa gtatgtcgtt cgacatctcc tcccggagaa
     1261 gtggttcgac gtcctaaacc tctgtcgctg cccttccggg tacgttagtg gttccgccca
     1321 ccgatgggag aaattctcgt ctatgggtaa tgggtttacg ttcgaacttg agtccttgat
     1381 cttctttgca atgtcatctg tcgtgtccga caccgtgtcg gtctatgggg atgacgtcat
     1441 cgttgattgc gatgcgcagg aagactttca gaagctcgcg tccttcttag gtttcacggt
     1501 gaacgagaaa aagtccttct ggactggctt gttcttcgag agctgtgggt cgcacttctg
     1561 gaatggatcc gatataactc ctatatatca aaaatgtagg attgactctg tcgacacggc
     1621 tgtcaagcat gccaactcga tcagacgctt cgcgtacctc ggcctatctt tagatcg
//
