# Supplementary material for: Hyperexpansion of RNA Bacteriophage Diversity
Source: PLoS Biol. 2016 Mar 24;14(3):e1002409. doi: 10.1371/journal.pbio.1002409 (PMC4807089; doi:10.1371/journal.pbio.1002409)
Supplement: S1 Dataset — (ZIP) [file pbio.1002409.s001.zip › ESE049.NT.rtf]

LOCUS       ESE049                  1067 bp    RNA     linear       25-AUG-2015
DEFINITION  ESE049.
ACCESSION   
VERSION
KEYWORDS    .
SOURCE      ESE049
  ORGANISM  ESE049
            Unclassified.
REFERENCE   1  (bases 1 to 1067)
  AUTHORS   Krishnamurthy,S., Janowski,A., Zhao,G., Barouch,D. and Wang,D.
  TITLE     Characterization of RNA bacteriophage Diversity and Biogeography
  JOURNAL   Unpublished
REFERENCE   2  (bases 1 to 1067)
  AUTHORS   Krishnamurthy,S., Janowski,A., Zhao,G., Barouch,D. and Wang,D.
  TITLE     Direct Submission
  JOURNAL   Submitted (25-AUG-2015) Microbiology, Washington University at St.
            Louis, 660 S. Euclid Ave, Saint Louis, Missouri 63110, United
            States
FEATURES             Location/Qualifiers
     source          1..1067
                     /organism="ESE049"
                     /mol_type="genomic RNA"
                     /note="Taxonomy: Viruses;unclassified ss-RNA viruses"
     CDS             197..1066
                     /codon_start=1
                     /product="putative maturation/attachment protein"
                     /translation="MHPFEFVETRTELSTGTYSHTSITTDSRGRILSRTVDSQNGTGG
                     YLAVEAAIGSIPAAAETRLKNSILMAARLKVSDSKVNVAQMFAERKQVSDMIYSTATT
                     LARVVSSLRRGNLPGAYLALGLKRPSHRKAKGYYRDFENRGDAAAANAWLQMQYGWRP
                     LLSDIYGSCEQLAKASRPQRDIIRLRKQGSISRASFSDTGNTGGTGIMRHADSRYDVS
                     VSVRYRITSPSLQGMTSVGMVNPASLAWELLPFSFVVDWFLPVGNYLEAITATAGCTF
                     LGGCVTEYRKSVGT"
ORIGIN      
        1 tgaagcacgg tatcagcgta tcatttccac gacctcgtgg aattacgacg ctgccactgg
       61 cgctttgcta ggaacgaccg aaagcagaac tccttacccc gaaaacgtct cttctcgcac
      121 tgtgcactct atccagcgaa gctctcaagg aaccccacag ttctcaaagg ttcagcggtt
      181 gggcctggcc cttccaatgc accccttcga atttgtggag acccgtacgg agctctcaac
      241 cggcacttac tctcatacgt ccattactac cgactcgcga ggacgcatcc taagccgaac
      301 tgtggattca cagaatggta caggaggcta tctcgctgtc gaagctgcaa ttgggtcgat
      361 ccctgcggcc gcggaaacgc ggctcaagaa ctcgattctt atggcagccc gcctgaaagt
      421 ctccgactct aaggtgaacg tggcgcagat gtttgctgag cgcaaacagg taagtgatat
      481 gatatacagc accgctacga cgctcgcgcg cgtagttagc agtctacggc ggggcaacct
      541 gccgggtgcg tatctcgccc ttggtctgaa acgaccctct caccgcaagg cgaagggtta
      601 ttaccgcgac tttgaaaatc gtggtgacgc agccgccgct aacgcgtggc tgcagatgca
      661 atacggatgg cgtcctcttc tatcagacat atacggctcg tgtgaacagc tggccaaggc
      721 cagtcgtcct cagcgagaca tcatacgtct tcggaagcaa ggatctatat cccgtgcatc
      781 tttttcagac accggaaaca ctggaggtac tgggatcatg cgtcatgctg actccagata
      841 cgatgtttcc gtttcggtgc gctaccgaat cactagtccg tcactccaag gaatgacgtc
      901 tgtggggatg gtgaacccgg cctcgctggc ctgggaactt cttcctttca gtttcgttgt
      961 tgattggttc ctcccggtag gcaactattt ggaagctata acggcgaccg ctggttgtac
     1021 tttcctgggt ggttgtgtga cagagtaccg taagagtgta ggcacct
//
