# Supplementary material for: Hyperexpansion of RNA Bacteriophage Diversity
Source: PLoS Biol. 2016 Mar 24;14(3):e1002409. doi: 10.1371/journal.pbio.1002409 (PMC4807089; doi:10.1371/journal.pbio.1002409)
Supplement: S1 Dataset — (ZIP) [file pbio.1002409.s001.zip › ESE050.NT.rtf]

LOCUS       ESE050                   752 bp    RNA     linear       25-AUG-2015
DEFINITION  ESE050.
ACCESSION   
VERSION
KEYWORDS    .
SOURCE      ESE050
  ORGANISM  ESE050
            Unclassified.
REFERENCE   1  (bases 1 to 752)
  AUTHORS   Krishnamurthy,S., Janowski,A., Zhao,G., Barouch,D. and Wang,D.
  TITLE     Characterization of RNA bacteriophage Diversity and Biogeography
  JOURNAL   Unpublished
REFERENCE   2  (bases 1 to 752)
  AUTHORS   Krishnamurthy,S., Janowski,A., Zhao,G., Barouch,D. and Wang,D.
  TITLE     Direct Submission
  JOURNAL   Submitted (25-AUG-2015) Microbiology, Washington University at St.
            Louis, 660 S. Euclid Ave, Saint Louis, Missouri 63110, United
            States
FEATURES             Location/Qualifiers
     source          1..752
                     /organism="ESE050"
                     /mol_type="genomic RNA"
                     /note="Taxonomy: Viruses;unclassified ss-RNA viruses"
     CDS             132..680
                     /codon_start=1
                     /product="replicase"
                     /translation="MTIILLAACKACGDDESSVYGDDIIVKNDIATDVIQLIEKLGFK
                     VNHEKSFVSRQFRESCGGFYYRGYIRCFDIAWVTNFPELCSTLNKVLLYKLEGQDDAS
                     DWAALHECLLRHVPDEYKAPIPERDRDRLDTYCWVEDSTKLAHLKVGACHWFCGNSID
                     AERSFKGFNLIVAQVSILFFEH"
     CDS             427..750
                     /codon_start=1
                     /product="hypothetical protein"
                     /translation="MMRLTGQLCTSACYAMCRTSTRPQFLKGIGIDLTHTVGSKIVPN
                     LRTLRWARAIGSAETLSTPNAPLRDLTSSLRRYLYCFSSIKAPPESTKTPTRVHCTLP
                     RWYRLT"
ORIGIN      
        1 tacgcttcct gtttccagaa agggttttta gtgtcctaga agcaatacgg agcaaatgca
       61 ccgaggttga tggagtttat attcgtacga ataaaatctc gtgtcaaggt aacgggttta
      121 cgttccccct catgacgatc atcttgcttg cagcctgtaa ggcctgcggt gatgatgaat
      181 cttctgtgta cggtgatgac ataatcgtta aaaacgacat tgccactgac gtaatacagt
      241 taatcgagaa acttggtttc aaggttaatc atgaaaaaag cttcgtaagt cgtcagttca
      301 gagagagctg tggaggtttc tattaccgcg gctatatcag atgttttgat attgcttggg
      361 taacgaactt tccagaatta tgttctactt tgaataaagt gctcctgtat aagttagaag
      421 gtcaagatga tgcgtctgac tgggcagctt tgcacgagtg cttgctacgc catgtgccgg
      481 acgagtacaa ggccccaatt cctgaaaggg atagggatag acttgacaca tactgttggg
      541 tcgaagatag taccaaactt gcgcacctta aggtgggcgc gtgccattgg ttctgcggaa
      601 actctatcga cgccgaacgc tcctttaagg gatttaacct catcgttgcg caggtatcta
      661 tattgttttt cgagcattaa ggcacccccg gaatcgacga aaacgccgac ccgggtccac
      721 tgcactttac cgcgatggta ccgcttaact gg
//
