# Supplementary material for: Hyperexpansion of RNA Bacteriophage Diversity
Source: PLoS Biol. 2016 Mar 24;14(3):e1002409. doi: 10.1371/journal.pbio.1002409 (PMC4807089; doi:10.1371/journal.pbio.1002409)
Supplement: S1 Dataset — (ZIP) [file pbio.1002409.s001.zip › ESE051.NT.rtf]

LOCUS       ESE051                  1147 bp    RNA     linear       25-AUG-2015
DEFINITION  ESE051.
ACCESSION   
VERSION
KEYWORDS    .
SOURCE      ESE051
  ORGANISM  ESE051
            Unclassified.
REFERENCE   1  (bases 1 to 1147)
  AUTHORS   Krishnamurthy,S., Janowski,A., Zhao,G., Barouch,D. and Wang,D.
  TITLE     Characterization of RNA bacteriophage Diversity and Biogeography
  JOURNAL   Unpublished
REFERENCE   2  (bases 1 to 1147)
  AUTHORS   Krishnamurthy,S., Janowski,A., Zhao,G., Barouch,D. and Wang,D.
  TITLE     Direct Submission
  JOURNAL   Submitted (25-AUG-2015) Microbiology, Washington University at St.
            Louis, 660 S. Euclid Ave, Saint Louis, Missouri 63110, United
            States
FEATURES             Location/Qualifiers
     source          1..1147
                     /organism="ESE051"
                     /mol_type="genomic RNA"
                     /note="Taxonomy: Viruses;unclassified ss-RNA viruses"
     CDS             170..1147
                     /codon_start=1
                     /product="assembly/maturation protein"
                     /translation="MNRPRRIIQPYTRTRRSGTFVPTQWKYISTTVPNGQSGTGFDTG
                     DVRVMQDTVTPRFRERSAAGEVIMTPMYSTRQVKSVTGTNAEGTKIGAPGFTWRYEGV
                     DTSWCLGVNAGTSLIGTIPFLHSDSDANVLVREAVTRASSNRFRGASNNWENLAEIEK
                     TLLLIRHPIASWWKFHRGFLKNPHSTAQALGVINKMTRLIAQLGANAANGWLVWRYGV
                     WPLICSVNETIKAVQILRERQRPERETSRGMASSSKMESTPFIVGDSSSGLFTGMHFK
                     TEEVVAKAVYLDTDMESVGRSYGFSSKDLITLPWELIPYSSVVDWFVNVG"
ORIGIN      
        1 ctggacctgg tggtccgtcc cgtttaaggg ggacaaacca ccagtagtct aaggcactat
       61 gcctacgggg gtgcgaaagc acaacccggc gaaagcaaaa ttcactttcg tttaaaacgt
      121 ccctcattta ggttaaatga ggttatcgct gtaattttcg gagcctctta tgaatcgacc
      181 aaggagaata atacaacctt acactcgcac acgccgaagt gggaccttcg tcccgactca
      241 gtggaagtac atatccacta ctgtgcctaa cggccagtcc ggaaccggat tcgacaccgg
      301 tgacgtacgc gtaatgcaag atacggttac tcctcgattt agagaacgat ccgcagctgg
      361 agaggtcatt atgaccccca tgtacagcac ccgtcaagtc aaatcagtga ctgggactaa
      421 cgccgaaggt actaaaatcg gcgcccctgg attcacttgg agatacgagg gtgtagacac
      481 tagctggtgc ttaggagtga atgccgggac gtccttgatt ggaacgatcc cctttctcca
      541 ctccgacagc gacgcaaatg tactagtacg tgaagctgta acacgagctt cgtctaatcg
      601 cttccgtggt gcttccaata actgggagaa cctcgcggag atcgaaaaga ctttgctttt
      661 gattcgtcat ccgattgcat cgtggtggaa gtttcatcgt gggttcttaa agaacccaca
      721 ttccacagcg caagctttag gagtcattaa taagatgacc cggcttatcg cgcaactcgg
      781 tgccaatgct gcaaacggtt ggcttgtttg gcgctatggc gtatggccac ttatatgcag
      841 tgtgaatgaa acgataaaag ccgtccagat ccttcgtgaa agacaacgtc ccgagaggga
      901 aacgagtcgt ggtatggcct ccagttctaa aatggagtct acacctttca tagtaggaga
      961 cagctcaagt ggcctcttta cgggaatgca ttttaaaacc gaagaggtgg ttgcaaaggc
     1021 tgtatacttg gataccgaca tggaatctgt gggacgctcg tatggcttca gttcgaaaga
     1081 tctgataaca ctgccgtggg agcttattcc ttactcatcc gtagtcgact ggtttgtgaa
     1141 cgttgga
//
