# Supplementary material for: Hyperexpansion of RNA Bacteriophage Diversity
Source: PLoS Biol. 2016 Mar 24;14(3):e1002409. doi: 10.1371/journal.pbio.1002409 (PMC4807089; doi:10.1371/journal.pbio.1002409)
Supplement: S1 Dataset — (ZIP) [file pbio.1002409.s001.zip › ESE052.NT.rtf]

LOCUS       ESE052                   915 bp    RNA     linear       25-AUG-2015
DEFINITION  ESE052.
ACCESSION   
VERSION
KEYWORDS    .
SOURCE      ESE052
  ORGANISM  ESE052
            Unclassified.
REFERENCE   1  (bases 1 to 915)
  AUTHORS   Krishnamurthy,S., Janowski,A., Zhao,G., Barouch,D. and Wang,D.
  TITLE     Characterization of RNA bacteriophage Diversity and Biogeography
  JOURNAL   Unpublished
REFERENCE   2  (bases 1 to 915)
  AUTHORS   Krishnamurthy,S., Janowski,A., Zhao,G., Barouch,D. and Wang,D.
  TITLE     Direct Submission
  JOURNAL   Submitted (25-AUG-2015) Microbiology, Washington University at St.
            Louis, 660 S. Euclid Ave, Saint Louis, Missouri 63110, United
            States
FEATURES             Location/Qualifiers
     source          1..915
                     /organism="ESE052"
                     /mol_type="genomic RNA"
                     /note="Taxonomy: Viruses;unclassified ss-RNA viruses"
     CDS             97..915
                     /codon_start=1
                     /product="replicase"
                     /translation="MRNFIRYAIGDEPNESWMDRCDYTAGAALGVHGEATHLAAKLLV
                     ESVSCTPSALPYFIAAVNRNLTYNERFCARRGAMRCVQATPGGVLEQTRLVSYNKLGY
                     VPKTAKTHRSVAVEPLGNSFLQKGLDLYMRDLLVRIGSDLSDQGINCELAHLGAIHGG
                     HATIDLSSASDSISIGLCRAVLPPAWFSLLNCVRSPSYIQEDDDQPQRYEKFVTMGNG
                     FCFPLQTLLYVSMVKAITPSLENAKDFVVYGDDIIVPTDTVPGLLDLLSFCGFIP"
ORIGIN      
        1 gctagagagg agttttactc ctctgaattg cgctgccagc agacgaactt caagtttcgc
       61 ttatgcgagg tccgtgagga tccccgtatt gtaaaaatgc ggaatttcat tcgttatgcg
      121 atcggtgatg aaccgaatga gtcttggatg gacaggtgcg actacactgc gggtgcagct
      181 cttggtgttc acggggaagc gacccatctg gcagcaaaac tgctagtgga atcggtctcg
      241 tgtacgcctt ctgcattacc gtacttcatt gccgctgtaa accgaaatct cacttataac
      301 gagcgttttt gtgctcgcag aggtgcgatg cggtgcgtgc aagcaacacc gggaggtgta
      361 cttgaacaga cacggttggt gagctacaac aaactcgggt acgtgccaaa gacagcaaag
      421 acccataggt cggtcgctgt cgaaccgttg gggaattcct ttcttcaaaa gggtctcgat
      481 ctttatatgc gcgatttgct tgtgcgcatt gggtcggatc tctcggacca gggaattaac
      541 tgtgaacttg cccatttagg tgctattcac ggtggacatg ctacaatcga cttgagttct
      601 gctagtgata gcatctctat cggtctgtgt cgcgctgtcc ttcctccggc gtggttctca
      661 ttactgaact gcgtcagatc gccgtcttat atccaagaag acgatgatca gcctcagcgt
      721 tacgagaagt tcgtgacaat ggggaacggt ttttgctttc cgctccagac tctcctttat
      781 gtatctatgg taaaggctat aacgccctcg cttgaaaatg caaaggactt tgtcgtatat
      841 ggggatgata ttatcgttcc caccgacacg gtcccaggat tgctggacct gctctcgttc
      901 tgtggtttta ttccg
//
