# Supplementary material for: Hyperexpansion of RNA Bacteriophage Diversity
Source: PLoS Biol. 2016 Mar 24;14(3):e1002409. doi: 10.1371/journal.pbio.1002409 (PMC4807089; doi:10.1371/journal.pbio.1002409)
Supplement: S1 Dataset — (ZIP) [file pbio.1002409.s001.zip › ESE053.NT.rtf]

LOCUS       ESE053                  1192 bp    RNA     linear       25-AUG-2015
DEFINITION  ESE053.
ACCESSION   
VERSION
KEYWORDS    .
SOURCE      ESE053
  ORGANISM  ESE053
            Unclassified.
REFERENCE   1  (bases 1 to 1192)
  AUTHORS   Krishnamurthy,S., Janowski,A., Zhao,G., Barouch,D. and Wang,D.
  TITLE     Characterization of RNA bacteriophage Diversity and Biogeography
  JOURNAL   Unpublished
REFERENCE   2  (bases 1 to 1192)
  AUTHORS   Krishnamurthy,S., Janowski,A., Zhao,G., Barouch,D. and Wang,D.
  TITLE     Direct Submission
  JOURNAL   Submitted (25-AUG-2015) Microbiology, Washington University at St.
            Louis, 660 S. Euclid Ave, Saint Louis, Missouri 63110, United
            States
FEATURES             Location/Qualifiers
     source          1..1192
                     /organism="ESE053"
                     /mol_type="genomic RNA"
                     /note="Taxonomy: Viruses;unclassified ss-RNA viruses"
     CDS             342..1175
                     /codon_start=1
                     /product="replicase"
                     /translation="MRRFVPLLEHSALGVIGFRDQHVNQHAARLGSLNQWTATLDLSE
                     ASDRVNVCHVAWLFKYHTFLHRSVLACRSGSADVPGTGVTPLTKYASMGSALTFPIEA
                     MVFTTIAFLGVCRARSVRPTRKEFVKLASSGWFRVYGDDIIVPAYATHYVVSLLEDFG
                     LRVNGNKSFWTGKFRESCGKDYYDGTDVTPVYLRSTAPDSRRDAQAIASWVATINGLL
                     DRGFAEDGPLVSELVRVVKSFIPLPYVGKRSPGLGIHVPDSIAQVDQMHKRYQIGRAH
                     V"
ORIGIN      
        1 aagctctgtt tgggaccgcc ttctccactc tcgagagaga gattgctgaa ggtggcgtgt
       61 ttcccaaaca cggaccaggt gcggttcagg acaaactggc tggtaaccag aagttcacaa
      121 accgtacttg gacggagagg cttgaagaat atttcccttt tggggagtac tcttctgcct
      181 ctcattctca gtacctcaat gatcttgagg ctgagaagct tacctggatt tcccctggca
      241 ctgaaccacc cgtaagggtg atcacagttc caaagacaca gaaaacacca cgaatcattg
      301 caattgaacc cagttggaat caatacatcc agcagggttt gatgcgacgg ttcgtgcctc
      361 ttctagagca ttccgctctg ggagtaatcg gatttcgcga tcagcatgtt aaccaacatg
      421 ctgcccgttt aggttcactg aatcagtgga ccgctacact cgacctgagt gaggcatccg
      481 atcgtgtcaa cgtctgtcat gttgcctggc tgttcaagta tcacacgttc cttcacagga
      541 gtgtgcttgc ttgtaggtca ggctcagcag acgtgcctgg tacgggggtt acccctctta
      601 ccaagtatgc gtcaatgggg agtgctctta catttccaat tgaagcgatg gtcttcacga
      661 ctatcgcttt tctgggagtg tgtagagcac gttccgtacg cccgacccgg aaggagtttg
      721 taaaacttgc ttcttccgga tggttccgcg tatacggtga cgatatcatc gtcccggcat
      781 acgcgacgca ttacgtggtt tccttgctcg aggacttcgg tcttcgagtg aatgggaaca
      841 agtctttctg gactggaaag ttcagagagt cttgcgggaa ggactactat gatggcacgg
      901 atgtcacacc cgtgtatctt cgtagtacag ctcccgactc acgtagggat gcgcaggcaa
      961 tagctagctg ggttgccacc atcaacggcc tcttggatag aggtttcgct gaggatggcc
     1021 ccctggttag tgagcttgtt cgcgtagtga agagttttat acctcttcct tacgttggca
     1081 agcgatcgcc tgggttgggt attcatgttc cagactccat tgcgcaagtg gatcagatgc
     1141 acaaaaggta tcagatcgga agagcacacg tctgaactcc agtcaccgga ta
//
