# Supplementary material for: Hyperexpansion of RNA Bacteriophage Diversity
Source: PLoS Biol. 2016 Mar 24;14(3):e1002409. doi: 10.1371/journal.pbio.1002409 (PMC4807089; doi:10.1371/journal.pbio.1002409)
Supplement: S1 Dataset — (ZIP) [file pbio.1002409.s001.zip › ESE054.NT.rtf]

LOCUS       ESE054                   818 bp    RNA     linear       25-AUG-2015
DEFINITION  ESE054.
ACCESSION   
VERSION
KEYWORDS    .
SOURCE      ESE054
  ORGANISM  ESE054
            Unclassified.
REFERENCE   1  (bases 1 to 818)
  AUTHORS   Krishnamurthy,S., Janowski,A., Zhao,G., Barouch,D. and Wang,D.
  TITLE     Characterization of RNA bacteriophage Diversity and Biogeography
  JOURNAL   Unpublished
REFERENCE   2  (bases 1 to 818)
  AUTHORS   Krishnamurthy,S., Janowski,A., Zhao,G., Barouch,D. and Wang,D.
  TITLE     Direct Submission
  JOURNAL   Submitted (25-AUG-2015) Microbiology, Washington University at St.
            Louis, 660 S. Euclid Ave, Saint Louis, Missouri 63110, United
            States
FEATURES             Location/Qualifiers
     source          1..818
                     /organism="ESE054"
                     /mol_type="genomic RNA"
                     /note="Taxonomy: Viruses;unclassified ss-RNA viruses"
     CDS             30..818
                     /codon_start=1
                     /product="maturation protein"
                     /translation="MFRSVGAAVGYVKNFRPSDLKLWYKEYTHARIRPTGDKVSSAAR
                     KAGGKWLTYTYGLKPLVQDVYDCADRLQNHVSAPVRVRARGTESEESVITYMFDHSTL
                     VKGTVDGKRSERIELVVSYAPEPSVLQFMAGFGSLNPASIAWELTPYSFVVDWFFNVG
                     GYLRSLETALLFASSFQGGYVTKSIVMESTLRPTNAVYSAGGQTWLYSMGPASSRNVW
                     KQRARLDSTPIPRPPVLKVELGPQRLLNAAALLSQHLGLKRGGDP"
ORIGIN      
        1 gtctcggcga atccggccaa acagcggaca tgtttcgcag cgttggagct gctgtgggat
       61 atgttaagaa cttccggcct agtgatctca agctatggta taaagagtac acgcatgcgc
      121 gtattcgtcc taccggcgac aaggtctcct ctgcggctag gaaggctggc ggtaaatggc
      181 tcacatacac gtatggtcta aaaccactcg tgcaggacgt gtacgactgt gctgatcgtc
      241 ttcaaaatca cgtgagcgcc cccgtaaggg tgcgagctcg tggcactgaa agcgaagagt
      301 cagtcataac ttacatgttc gaccatagta cgttggtcaa gggcaccgtt gatggcaagc
      361 gatccgaaag gattgagctt gttgtcagtt atgccccgga accgtctgtt ctccagttta
      421 tggcagggtt cggaagtttg aaccccgcat ccatagcctg ggaattgacc ccgtactcct
      481 tcgtcgttga ttggttcttc aacgtcggag gttacctcag atcccttgaa acggcgctgc
      541 ttttcgcgtc gtcgtttcaa ggtgggtacg tcacgaaaag tatcgtgatg gagtcgaccc
      601 tacgaccgac caatgctgtt tacagcgcgg gaggtcagac gtggttatac tctatggggc
      661 ctgcctcgtc acgcaatgtc tggaaacagc gtgcgcgatt ggactctacc ccgataccca
      721 gaccacctgt acttaaggtg gagctcgggc cgcaacggct gttaaatgcc gctgcgttgc
      781 tctctcagca tctcggcttg aagcgaggtg gtgatccg
//
