# Supplementary material for: Hyperexpansion of RNA Bacteriophage Diversity
Source: PLoS Biol. 2016 Mar 24;14(3):e1002409. doi: 10.1371/journal.pbio.1002409 (PMC4807089; doi:10.1371/journal.pbio.1002409)
Supplement: S1 Dataset — (ZIP) [file pbio.1002409.s001.zip › ESE055.NT.rtf]

LOCUS       ESE055                   764 bp    RNA     linear       25-AUG-2015
DEFINITION  ESE055.
ACCESSION   
VERSION
KEYWORDS    .
SOURCE      ESE055
  ORGANISM  ESE055
            Unclassified.
REFERENCE   1  (bases 1 to 764)
  AUTHORS   Krishnamurthy,S., Janowski,A., Zhao,G., Barouch,D. and Wang,D.
  TITLE     Characterization of RNA bacteriophage Diversity and Biogeography
  JOURNAL   Unpublished
REFERENCE   2  (bases 1 to 764)
  AUTHORS   Krishnamurthy,S., Janowski,A., Zhao,G., Barouch,D. and Wang,D.
  TITLE     Direct Submission
  JOURNAL   Submitted (25-AUG-2015) Microbiology, Washington University at St.
            Louis, 660 S. Euclid Ave, Saint Louis, Missouri 63110, United
            States
FEATURES             Location/Qualifiers
     source          1..764
                     /organism="ESE055"
                     /mol_type="genomic RNA"
                     /note="Taxonomy: Viruses;unclassified ss-RNA viruses"
     CDS             219..764
                     /codon_start=1
                     /product="replicase protein"
                     /translation="MRFSRFYKNLDSVYPYAEYFYSGVNHLVDEMDGLFRLEDRSWSQ
                     AKVCLVPKDSRGPRLISCEPLEIQWIQQGLSRALVRHIEAHTLTRGYVNFTDQTINQR
                     LALTASKSGELATLDLKEASDRVSLRLVCELFPEHLIPALVATRSSFTLLPSGESLPL
                     RKFAPMGSSLCFPIMALTIWAI"
ORIGIN      
        1 cctgcgttag gggaccagct ggatgccaat ctgaggttaa tcaaaggaca gatgcaacaa
       61 actctcctta cggagaagtt ggtgcaccag atccaaaggt tatcatcgac tctgcaaagc
      121 gccttctaaa aaggttactt tgcaatttcg atcctcagag tataactcct cgccacggtc
      181 ctggtgttgt tagtacgggc gaaaagcccc atgaaaagat gcgcttctct aggttctata
      241 agaacttaga ttcagtgtat ccttatgcag agtattttta ctctggtgtt aaccaccttg
      301 tggacgagat ggacggacta ttccgcttgg aagaccgaag ttggtcacag gcaaaggttt
      361 gcctcgtgcc caaagacagt cgtggaccta gacttatctc ttgtgaacca cttgaaatac
      421 agtggattca acaagggtta tctagggccc tagtgcgtca cattgaagct cacaccctca
      481 cacgggggta tgtgaacttc acagaccaga cgattaacca gaggctagcc ttaacagcta
      541 gcaaatctgg cgaactcgcg accctagacc tcaaagaggc ctcagatcgt gtgtcgcttc
      601 ggttggtctg tgagttattc ccagagcact taatacctgc tctggtcgca actcgatcat
      661 cattcacgct tctccctagt ggagagtcgt taccactcag aaagttcgcg cccatgggaa
      721 gcagtttatg cttccctatt atggcgttga cgatctgggc aatt
//
