# Supplementary material for: Hyperexpansion of RNA Bacteriophage Diversity
Source: PLoS Biol. 2016 Mar 24;14(3):e1002409. doi: 10.1371/journal.pbio.1002409 (PMC4807089; doi:10.1371/journal.pbio.1002409)
Supplement: S1 Dataset — (ZIP) [file pbio.1002409.s001.zip › ESE056.NT.rtf]

LOCUS       ESE056                  1301 bp    RNA     linear       25-AUG-2015
DEFINITION  ESE056.
ACCESSION   
VERSION
KEYWORDS    .
SOURCE      ESE056
  ORGANISM  ESE056
            Unclassified.
REFERENCE   1  (bases 1 to 1301)
  AUTHORS   Krishnamurthy,S., Janowski,A., Zhao,G., Barouch,D. and Wang,D.
  TITLE     Characterization of RNA bacteriophage Diversity and Biogeography
  JOURNAL   Unpublished
REFERENCE   2  (bases 1 to 1301)
  AUTHORS   Krishnamurthy,S., Janowski,A., Zhao,G., Barouch,D. and Wang,D.
  TITLE     Direct Submission
  JOURNAL   Submitted (25-AUG-2015) Microbiology, Washington University at St.
            Louis, 660 S. Euclid Ave, Saint Louis, Missouri 63110, United
            States
FEATURES             Location/Qualifiers
     source          1..1301
                     /organism="ESE056"
                     /mol_type="genomic RNA"
                     /note="Taxonomy: Viruses;unclassified ss-RNA viruses"
     CDS             81..1226
                     /codon_start=1
                     /product="assembly protein"
                     /translation="MGTKNFYKSSITNGVTSGDFKHFYSGGNGRGQENSFSCEVRTGF
                     FGSYRAFKQDGSVYGPDNYGVYNQYPDKSLGDWPDTGNKTLGKLQSQIRNNDFDAGSA
                     FAETEKTIAGILNSTRIVLDLWRSAARLDLPGFLRALARLPQGRRKREHGDAVAALKA
                     GDISAAFLAVRYGWEPLINDVWEGIIYFETRLDNRVAKFKAAASRQETLSYGFVGYRA
                     MVEYHQIIAYRCNVTSIPSEWRLLGLNNPLGIAWERVPFSFVVDWFIPIGNYFSVLAF
                     FSGLSATYAKTEYWRATYSKSTGMCANGQGSPHYIYCNVPGPNFVRHETVAPALLTLV
                     EVYRTPNVSLSVTPPSFKSLGKVFSTEHLENAAALIHQLIGNAKGHR"
ORIGIN      
        1 aatgttccta ccgggaatcc cggatagagc aatgaggtct cgctttctat atcttatctt
       61 ttcagagtaa gaagtctgca atgggcacaa aaaactttta caaatccagt atcacgaacg
      121 gcgtcacgtc gggagatttc aagcattttt actcgggcgg aaacggccga gggcaagaaa
      181 attctttctc gtgtgaagtc cgaacaggat tcttcggatc gtatagggcc tttaagcagg
      241 atgggtcagt gtatgggccg gataactatg gcgtatacaa ccagtatccc gataaatcgt
      301 tgggagactg gcctgacact ggtaacaaaa cacttggtaa acttcaaagt caaataagaa
      361 acaatgactt tgatgctggc tcggccttcg ccgagacaga aaaaacaata gcgggcattc
      421 tgaactccac tcgtatagta cttgacttgt ggaggtccgc agctagactt gatctgccgg
      481 gattcttacg tgccctcgct cgtctgccgc aaggtcgacg taaaagggaa cacggggatg
      541 ctgttgcagc tctcaaggca ggtgatatca gtgctgcatt cttagccgta aggtatggct
      601 gggaaccgct gataaacgac gtttgggaag gtattatcta cttcgaaacc cgattggata
      661 accgagtagc gaaatttaaa gctgctgcct cacggcagga gactctttcc tacggctttg
      721 tcggttatcg agcgatggtc gagtatcacc agatcattgc atatcggtgt aacgttacta
      781 gcataccaag tgaatggagg cttttaggcc tcaacaaccc tctcggcata gcctgggaac
      841 gcgttccgtt tagtttcgtt gtcgattggt tcattccaat cgggaactac ttttcggtcc
      901 tcgctttctt ttcaggtttg agtgctacat atgccaaaac ggagtattgg agagctacat
      961 atagcaagag tactggtatg tgcgcgaatg gacaaggatc accacattat atttactgta
     1021 atgtaccggg tccaaacttt gttcggcacg aaaccgtggc tcctgccctc cttaccctgg
     1081 tagaagtcta ccgaactccg aatgtctctc tatcggtaac acccccgagt ttcaaaagcc
     1141 tcggaaaagt gttctcgacg gagcatttgg agaacgcagc agctctgata caccaactga
     1201 ttggcaatgc aaaaggccat cggtaagctg ttgtaccttt tacggcactt tctaggacca
     1261 cactatgtct gcacaagtta accttgtagc attcgatggg g
//
