# Supplementary material for: Hyperexpansion of RNA Bacteriophage Diversity
Source: PLoS Biol. 2016 Mar 24;14(3):e1002409. doi: 10.1371/journal.pbio.1002409 (PMC4807089; doi:10.1371/journal.pbio.1002409)
Supplement: S1 Dataset — (ZIP) [file pbio.1002409.s001.zip › ESE057.NT.rtf]

LOCUS       ESE057                   984 bp    RNA     linear       25-AUG-2015
DEFINITION  ESE057.
ACCESSION   
VERSION
KEYWORDS    .
SOURCE      ESE057
  ORGANISM  ESE057
            Unclassified.
REFERENCE   1  (bases 1 to 984)
  AUTHORS   Krishnamurthy,S., Janowski,A., Zhao,G., Barouch,D. and Wang,D.
  TITLE     Characterization of RNA bacteriophage Diversity and Biogeography
  JOURNAL   Unpublished
REFERENCE   2  (bases 1 to 984)
  AUTHORS   Krishnamurthy,S., Janowski,A., Zhao,G., Barouch,D. and Wang,D.
  TITLE     Direct Submission
  JOURNAL   Submitted (25-AUG-2015) Microbiology, Washington University at St.
            Louis, 660 S. Euclid Ave, Saint Louis, Missouri 63110, United
            States
FEATURES             Location/Qualifiers
     source          1..984
                     /organism="ESE057"
                     /mol_type="genomic RNA"
                     /note="Taxonomy: Viruses;unclassified ss-RNA viruses"
     CDS             40..984
                     /codon_start=1
                     /product="replicase"
                     /translation="MAHKPQAMSLEGLCEKDFWDYQLSKLLAKYPFAGYDEVSKRNAL
                     DEFALCEALNARQNMRVADEWNTNHELANELRNRLAAIMGPAPTLDELTANGTWGPGT
                     NAAYSFTSSATGPEFKFSARVSMTPSVLPLATTILPQYGLWCGHLQTAFGQEWSCLVP
                     GNSLQTVPKKFGMDRTISAEPLFNSWVQAALGTILRRRFRVTCDWDLDNAWQDNQRMA
                     YQGSLSGEFATEDMKNASSRIAREVIRALVPMDWLPFLEQARSRYILLTPGPSGLLNE
                     LGRRHKLEMFSSMGNGFTFELESALFMAVAQVVTPPRLI"
ORIGIN      
        1 cgtctgatct gtgttggaca gaaggagttg gaagacctga tggctcacaa gcctcaggcg
       61 atgtctttag aaggcctttg tgaaaaggac ttctgggatt accagctctc gaagttgctg
      121 gcgaaatatc ctttcgctgg ttatgatgag gtgtcgaagc ggaatgcttt agatgagttt
      181 gccctgtgtg aggcgcttaa cgcacgccaa aacatgaggg tggctgatga gtggaacacc
      241 aaccacgaac tggccaatga gctccgtaat cgcctcgcgg caattatggg accagctccg
      301 actctggatg agcttaccgc gaatggtacg tggggacctg ggactaatgc tgcttatagt
      361 ttcactagca gtgcaaccgg acctgagttt aagttttctg ctcgagtctc tatgacgccc
      421 agtgttcttc ctttagcaac gaccatactc ccccagtatg gtctatggtg cggtcatttg
      481 caaaccgcct tcggccagga atggtcgtgc ttggtaccgg ggaattcttt gcaaactgtc
      541 cctaagaagt ttggcatgga tcgaacaatt tcggccgagc cgttattcaa ttcatgggtg
      601 caggctgccc ttggaacgat attgcgccga cgtttccgtg tcacctgtga ctgggatctc
      661 gacaatgcgt ggcaagacaa ccagaggatg gcctaccaag gtagtctctc tggcgaattc
      721 gcaactgagg atatgaaaaa tgcctcaagt cggattgccc gtgaagttat ccgagccctg
      781 gtcccgatgg actggcttcc tttccttgaa caggcgagga gtcgttacat acttctgacc
      841 cctggcccct cggggctttt gaacgagtta ggccgtcgtc acaaactaga gatgttttcc
      901 agtatgggca acggtttcac gtttgagctt gaatctgcgc tatttatggc ggttgctcaa
      961 gtcgtgactc cccctcgact tata
//
