# Supplementary material for: Hyperexpansion of RNA Bacteriophage Diversity
Source: PLoS Biol. 2016 Mar 24;14(3):e1002409. doi: 10.1371/journal.pbio.1002409 (PMC4807089; doi:10.1371/journal.pbio.1002409)
Supplement: S1 Dataset — (ZIP) [file pbio.1002409.s001.zip › ESE058.NT.rtf]

LOCUS       ESE058                  3620 bp    RNA     linear       25-AUG-2015
DEFINITION  ESE058.
ACCESSION   
VERSION
KEYWORDS    .
SOURCE      ESE058
  ORGANISM  ESE058
            Unclassified.
REFERENCE   1  (bases 1 to 3620)
  AUTHORS   Krishnamurthy,S., Janowski,A., Zhao,G., Barouch,D. and Wang,D.
  TITLE     Characterization of RNA bacteriophage Diversity and Biogeography
  JOURNAL   Unpublished
REFERENCE   2  (bases 1 to 3620)
  AUTHORS   Krishnamurthy,S., Janowski,A., Zhao,G., Barouch,D. and Wang,D.
  TITLE     Direct Submission
  JOURNAL   Submitted (25-AUG-2015) Microbiology, Washington University at St.
            Louis, 660 S. Euclid Ave, Saint Louis, Missouri 63110, United
            States
FEATURES             Location/Qualifiers
     source          1..3620
                     /organism="ESE058"
                     /mol_type="genomic RNA"
                     /note="Taxonomy: Viruses;unclassified ss-RNA viruses"
     CDS             157..1335
                     /codon_start=1
                     /product="putative maturation/attachment protein"
                     /translation="MQAKSLLRYMPTSFVFSSANPSHYNYSYDGSEVYKMDMVAPGAI
                     IQGNRRDPNDWQYDITRVNRARSICSKSGISSWSDGWNVELGQPNWVTGPYSWTQSAP
                     SSANLPDLTSTVNRLVSLADAEALEKLWEKVRGSLDLSIDSFERRKTLEMINLLPRFK
                     KAILQAPLGGRRITPTSTLKSLGNAWLEWTYGWMPLASSIHGIAEELTRYEVNRIRKF
                     NARNTQSETSTRHITWTGLNGTFDGKAVCNAEAKVRYVCSFEVDNFDTKRITSLNPAS
                     IAWELMPYSFVVDWFYDVGSYMRSFESALLYNRQFVGGYKSILMTSRASCSASNAQLS
                     AYGEPMIDNCTLHEEEHISFRRVVLYSVPFPSAPVLKIDLGASRLLSAASLLSQFLRG
                     "
     CDS             1418..1861
                     /codon_start=1
                     /product="hypothetical protein"
                     /translation="MPQAADIVIADAQATPVNHTFVPIGPDPKDATIYWWEDQSQASP
                     AGYWRLSMQLVRPAPAKAGQNTNQRMIRVRVSTFEPILEVAVTATYSGIAPSPTVSYV
                     PKAFTEFVLPERATLDNRKDIRKMHALALTTSEAIAMIESLQFVY"
     CDS             1887..3554
                     /codon_start=1
                     /product="replicase"
                     /translation="MRVDSCPEMVVMTSLCETLDTARSLSIYLLIKYEDDLTVVKYLK
                     NGIDPKEYSSADSFSKDYNLIKILSKWKGWNTGVNLKEQAISNWKSAEVHNRKTNDRL
                     RFAVASNSRVESVLYRAQRKIANILGDAPVSLEWTDYCSWSGGSTVDLRRGTTVPQKM
                     TSKLTVTTKALTCMSHVVGHDPIWFESITGQTLDGPCCIMLDYFTVVDHETFDTVPKD
                     ATSDRTIGKQPTANIYLQKGAGQLIRSKLRRVGVELNDQTFNQQLAQLAQKLDLATVD
                     IKDASNTLARELVYDLLPLDWAMFLDRLRCSSIIIGKEVIPTQMFSAMGNGFTFELES
                     LIFYTLAAACCEQEGLCNWYTNVFGDDIVVPSLAYPLLVEVLFRCGFVVNTEKSYSSG
                     VFYESCGKHYFDNVDVTPIYQKSTTSGKREEIIRFHNRIIRWSKRLKIDCSRQGRILR
                     KYYANFGDDLEPRIPIYGTDDSGFICDSVTRGSSDNNHGFLCIVYRPAPRYQTTKQKP
                     FYALALRVRTLGSELSDGLSADLKGGVNPTTRPSREQASLSYSKRVS"
ORIGIN      
        1 ctaggtcggg tggtagggtt taccctataa tcggaaaagc tgcgttagct tttccaaccg
       61 gttattcccc cgagcctacc ggctcgagag aataagacta tgagaaatca tagtttgggg
      121 atttaaccat cctcaccaac catctgaaag atctttatgc aagccaaaag cctactgagg
      181 tatatgccga cttcattcgt gttttcttct gcaaatccga gccattataa ctatagttat
      241 gatggatcgg aggtgtataa gatggacatg gttgcacctg gcgcaataat tcaaggcaat
      301 aggcgagatc ccaacgattg gcaatacgac attacgcgag ttaatcgcgc gaggtccatt
      361 tgctcaaagt ccggtatctc aagctggtct gacggatgga atgtagaact tggtcaaccc
      421 aattgggtaa ccggccctta ctcttggact caatcagcgc caagctcagc taacttaccc
      481 gacctcactt ctacagtgaa ccgtctggtg agtttagctg atgctgaagc tctggagaag
      541 ttatgggaga aggttcgagg atctcttgat ttatcaattg attcattcga acgccgtaaa
      601 accctggaga tgattaatct tctaccgcga ttcaagaaag caatacttca ggctccgctg
      661 ggaggccgta ggataactcc tacgtcaacc ttaaagagtt taggtaatgc ttggcttgaa
      721 tggacctatg gttggatgcc ccttgcctct tccattcatg gaatagccga ggaacttaca
      781 aggtacgagg ttaatcgtat acgtaagttt aatgcacgca acactcagtc cgagacctcg
      841 acacgtcaca taacgtggac cggcctaaat ggaacctttg acggcaaagc tgtatgcaat
      901 gctgaagcga aagttaggta cgtgtgctct tttgaagtcg ataacttcga cactaaaagg
      961 atcacaagtc ttaaccctgc ttcgattgct tgggaattaa tgccctacag ctttgttgtt
     1021 gattggttct atgatgtcgg ttcctatatg cgtagtttcg agtctgcgtt actgtataat
     1081 agacaattcg taggaggata taaaagtatt ctaatgacga gtagagcatc atgttcggca
     1141 tccaatgcgc agttatctgc gtacggtgag ccgatgattg ataactgcac tcttcatgaa
     1201 gaagaacata tatcctttcg acgagttgta ctatattcag taccgttccc ttccgccccc
     1261 gtattaaaga ttgatctagg tgcaagtaga ctgcttagtg cagcttcttt acttagtcaa
     1321 tttttacgcg ggtaaaacct tcgtaatcgg gtaaaccgat tccgttaaag gctttcttct
     1381 ttgtaatcgg gtaatccgat tcccctatgg agctattatg ccccaagctg ccgatatcgt
     1441 tatcgcggat gcacaggcaa cacctgtcaa ccacacgttt gtacccattg gtcctgatcc
     1501 caaggatgcc accatttatt ggtgggagga ccagtcgcag gcctctccgg ccggctactg
     1561 gcgcctctcc atgcaattgg ttcgtcctgc tccagcgaaa gctgggcaga atacgaatca
     1621 acgcatgatc cgggttcgcg tatctacttt tgaaccgatc ctggaggtcg cggtcactgc
     1681 cacttatagt ggcattgccc cgtctcctac agtttcgtac gttccgaagg ctttcacaga
     1741 atttgtttta ccagaacgtg ctactttgga taaccgtaag gatatccgta agatgcacgc
     1801 actggcttta acaacttcag aagccatcgc catgatcgaa tcccttcaat ttgtttacta
     1861 agtaaaccct tcgaaaggat tttcacatgc gagtggactc ttgccccgag atggtcgtga
     1921 tgacctctct ttgtgaaacg ttagatacgg ctagatcact ttcgatctac ctgctcatta
     1981 aatacgaaga cgaccttacg gttgttaagt atttgaagaa cgggatcgat ccaaaggagt
     2041 atagttcggc cgatagtttc agtaaagact ataaccttat aaagatcctt tctaaatgga
     2101 agggttggaa tacgggtgta aacttgaaag aacaggctat cagcaattgg aaatctgctg
     2161 aagttcataa tagaaagacg aatgatcgcc taaggtttgc agtcgcgagt aattcgcgcg
     2221 ttgagtcggt gctttaccgc gctcaacgta aaatagcaaa catattagga gatgcaccag
     2281 tctctttaga atggactgac tattgctcat ggagcggggg tagtaccgtc gacttacgtc
     2341 gtggtacaac tgtcccgcag aagatgacct ccaagctaac agttaccact aaggctctta
     2401 cgtgtatgag ccatgtggtc ggacatgatc cgatctggtt tgagtccatt actggacaaa
     2461 ccttagacgg accatgctgt atcatgctag actactttac tgtagtcgat catgagacat
     2521 tcgacactgt gccgaaagat gcaacttctg accgaactat tggcaagcaa cctactgcaa
     2581 atatttattt gcagaagggt gcaggccagc tgattcgatc taagttgcgt cgagtagggg
     2641 tagagctgaa cgatcagact tttaatcaac aattagcaca attggcccag aaattggacc
     2701 tggctacagt tgatataaag gatgccagca ataccttagc gcgcgagctt gtttatgacc
     2761 tactgcccct tgattgggca atgtttttag ataggttaag gtgttcgagt ataatcattg
     2821 gtaaggaagt tattccaacg cagatgttct ctgcaatggg taacggtttt acctttgaac
     2881 tcgaatccct aatcttctat actcttgccg cagcttgctg cgaacaagaa ggtctgtgta
     2941 actggtatac taacgtattt ggagacgaca tagtcgttcc ttcgttagca taccctctgc
     3001 tcgtcgaggt tttgtttcgt tgcggatttg tagttaatac cgaaaagagt tactcttcag
     3061 gtgtcttcta tgaatcctgc ggcaaacatt actttgacaa tgtagatgtt acaccaattt
     3121 accagaaatc aacgacctct ggtaaacgcg aagagatcat ccgtttccac aatcgcatca
     3181 tccgttggag taagcgattg aaaatagatt gttcgagaca aggccgtatc ctcagaaagt
     3241 attatgctaa ctttggagac gatcttgaac ctcgaattcc tatttacgga accgatgata
     3301 gcggttttat ttgtgattct gttactaggg gtagttctga taacaatcat ggttttctat
     3361 gtattgttta tcgtcctgcg ccgcggtatc agaccacaaa gcaaaaaccg ttctacgcgc
     3421 tcgctttgag agtgaggact ctaggcagtg aactttcaga cggcctttcg gccgacctga
     3481 aaggcggggt aaaccctacc acccgaccta gtcgggaaca agctagtctt tcttactcca
     3541 aaagggtaag ctaagttctc attggataat aagacttaga gtagacgtag cgcgtgagag
     3601 gttgggacaa tagaccttgg
//
