# Supplementary material for: Hyperexpansion of RNA Bacteriophage Diversity
Source: PLoS Biol. 2016 Mar 24;14(3):e1002409. doi: 10.1371/journal.pbio.1002409 (PMC4807089; doi:10.1371/journal.pbio.1002409)
Supplement: S1 Dataset — (ZIP) [file pbio.1002409.s001.zip › ESO000.NT.rtf]

LOCUS       ESO000                  4110 bp    RNA     linear       25-AUG-2015
DEFINITION  ESO000.
ACCESSION   
VERSION
KEYWORDS    .
SOURCE      ESO000
  ORGANISM  ESO000
            Unclassified.
REFERENCE   1  (bases 1 to 4110)
  AUTHORS   Krishnamurthy,S., Janowski,A., Zhao,G., Barouch,D. and Wang,D.
  TITLE     Characterization of RNA bacteriophage Diversity and Biogeography
  JOURNAL   Unpublished
REFERENCE   2  (bases 1 to 4110)
  AUTHORS   Krishnamurthy,S., Janowski,A., Zhao,G., Barouch,D. and Wang,D.
  TITLE     Direct Submission
  JOURNAL   Submitted (25-AUG-2015) Microbiology, Washington University at St.
            Louis, 660 S. Euclid Ave, Saint Louis, Missouri 63110, United
            States
FEATURES             Location/Qualifiers
     source          1..4110
                     /organism="ESO000"
                     /mol_type="genomic RNA"
                     /note="Taxonomy: Viruses;unclassified ss-RNA viruses"
     CDS             60..1361
                     /codon_start=1
                     /product="maturation protein"
                     /translation="MSLGRFRENISESAPVLGGSLGYHLFGVDYATDFNIYTQSAYER
                     CWDTVHSGPPFYVGDGLAIYRSGEPGTPVQGAGMYIGADYRPYGLDYYSFYRGGFWPN
                     GYGSFTISDSDLEGVGVSGTYGANYNSGASYGPDAYNRYKPKLNSASLGQALIEMRDF
                     IPMLKTSAKGFHDIWTSLRTRSGKLSPKAFGDHYLNHVFGWLPFVNDIVQTYSTYQNH
                     SKRISQLRKNNGKWQTRGGTIEMIESQSDIELKEDLSGYVLPALPAAFFSDDAYYSGK
                     RVLSSVHQEYYSKVWFEGRFRYYLPSLVAPDDNLNKVVNAIHMYGARVSPSLIWKVTP
                     WTWLADWFGSAGDMISNAEDYLFGLTSLYAYVMRHTYTRNVNNSTIRLAGGNVQCSWQ
                     QLVETKTRHGSSHFGFGLEHGDFNPSQIAILSALGLGRMPS"
     CDS             1455..1805
                     /codon_start=1
                     /product="hypothetical protein"
                     /translation="MFADPQSVTVNAVAKSMPRIETKGNSSTYIKDDQTFKLTISHQQ
                     SGKRIRSMVRIDQRAIVPDPLTSVNDYETLSFYFVIDRPEVGFSSTEVNYLCQGLVTW
                     LDSTAVGKLFGLQS"
     CDS             2269..4032
                     /codon_start=1
                     /product="replicase"
                     /translation="MRSRVEREGLSFLTITLPNFAKDFERSLAVGFVDSSLFRAFKKP
                     VFRASDGTLKKQAIPGFLQGMLSQLFNRETGGLHDNTANSFDAPTIVECIRQICLVFK
                     KVELDCTLTRVRSAISEFVSIEHDLSVFSVSEEDTSEFRSVSSLLWDNLIFGICLDEC
                     NPHHGPGTTADGISGNGKFRWRSWNGRLEPYFPLIDSAFSESAFGSEELESVNVLSED
                     KELPVKVTPVPKTLKGPRIIAIEPCCMQYTQQGIRNVLYERIENYWMTRGHVNFRDQG
                     VNQRLALIASSTGQLATIDLSEASDRVPRDLALSMFESNPDLRDAIEACRSTHAKLPD
                     GTIIGPLNKFASMGSALCFPVESMYFYTICVAALLAEQGLPVSHENIFNVSRDVYVYG
                     DDIIVPNKHANAVLVYLQKYNCKVNQSKTFLSGSFRESCGVDAFAGMEVTPTYLRKDV
                     PQNRRQADRLVSWVKTGNLFYLKGYWKTSSTIFKIVERILGSLPYVAENSGHLGRVSF
                     LGYVSAERWNRRYQCLEIRAWVPEPVYRTDRLNGYAALQKSLSKLTDLSDLWSARDAS
                     HLERSARYGVVALKRRWVLIS"
     CDS             2501..2965
                     /codon_start=1
                     /product="hypothetical protein"
                     /translation="MTIQLIALMLQLLLSALGKYALYSKKWSSIVPLPGYDRPLVSSS
                     ALNTTYPCFQCPKKIQANFALFLLYCGITSSSAFASMSVTRITDLVRLLMGFPVTESS
                     GGGLGMDVSSLISLLSIVLFLKALSGLRSSNQLTFFPRTRNYLLRLLLFLKH"
ORIGIN      
        1 gccctggacg ttcagcgatg gacgtcttac caaatccaag ttaaggagaa ctttgaaaca
       61 tgtcattagg acggtttcgc gaaaacattt cagaatctgc tcccgtttta gggggcagcc
      121 tggggtatca cctgtttggg gtcgattatg caaccgactt caacatttat acccaatcag
      181 cgtatgagag gtgctgggac actgtccaca gcggtcctcc cttctacgtt ggtgatggtc
      241 tcgcgattta ccggagcggt gaacccggaa cacctgttca gggagctgga atgtatatag
      301 gcgcggacta tcgtccgtat ggcctagatt attattcctt ctaccgcggc ggcttttggc
      361 ccaatggcta cggatcgttc acaatttccg actccgatct ggagggggta ggcgtgagcg
      421 gtacgtacgg agcaaattat aactccggtg cttcttatgg tcccgatgct tataatcgtt
      481 ataagcctaa actcaactca gctagtttgg gtcaggctct catagaaatg agagacttta
      541 tccctatgct gaagactagt gccaagggct tccatgatat atggacctcc ttgcgaacac
      601 gatcgggcaa actaagcccg aaagcgttcg gtgatcacta tctcaaccat gtatttggtt
      661 ggttgccttt tgttaatgat attgtgcaga cttatagcac atatcaaaac cactctaaac
      721 gtatctccca attaaggaag aataacggta agtggcaaac aagaggtggg accatcgaaa
      781 tgatagaaag ccagtccgat attgaactca aggaggattt gtccgggtat gttctcccgg
      841 ctcttcctgc tgcgttcttt tcggatgatg cttactattc tggtaaacgc gtcctttctt
      901 cagtacacca ggagtattac tccaaagtgt ggtttgaagg aaggtttcgc tattaccttc
      961 catctttagt tgcgcctgac gataacctta ataaggttgt caacgccata catatgtatg
     1021 gcgctcgtgt cagtccgtct ctaatatgga aagtcactcc ttggacgtgg ttagccgatt
     1081 ggttcggcag cgctggtgat atgatctcca acgctgaaga ttaccttttc ggcctcacgt
     1141 ctctatatgc ctatgtcatg cgacatacct atactaggaa tgtcaacaat tctaccatcc
     1201 gtttggctgg cggaaatgta caatgctctt ggcaacaact tgttgaaacc aagaccaggc
     1261 atggcagtag tcactttgga tttggccttg agcatgggga tttcaaccca tctcaaattg
     1321 cgatcttgag cgcactcggc ttaggccgga tgccctcttg atctatcttc tatggtcctt
     1381 agtccgcgct gtggtttgga acccatggtg ttggccatag attcactcct tacttcgtag
     1441 gaggttatct acacatgttc gctgacccac aatctgttac tgttaacgcg gtagctaaat
     1501 caatgcctcg cattgaaact aaggggaatt cttccactta tatcaaggat gatcagactt
     1561 tcaagctgac catctcccat caacaatccg gtaaacggat tcgttcgatg gtgcgcattg
     1621 accagagagc catcgttccg gacccgttga cgtctgtcaa cgactacgaa actttgagct
     1681 tttacttcgt catcgatcgc ccagaagtgg gtttttcgtc gacggaagtg aactacctct
     1741 gccaaggact cgttacttgg cttgactcaa ctgctgttgg aaaacttttc ggtctccagt
     1801 cttagactgg gcctactttg tgctaagaac ttaatcgttc aataaccaaa ggaggttaat
     1861 tttggccgtt aaatttccat ggcagcgtct actattcact gtctctcttg cggcactctc
     1921 ccagttgatg gaagagttat cgaagaagat cagtgtgcct ctaccagtgg aggatcctgc
     1981 acctttaaaa agtgcatctc cttcaactat agagcatatc gatccattcg gttggcctga
     2041 tcaaggcctc ggaaagagat gagaatagtt ttcacgagtt ggtaccagat tggctggtgc
     2101 cgctcaggca tcagcattgg tgaacgttgt agtttgaagc cgaccttctg attggagggc
     2161 agcttgaaaa gcaacgtaag tgacctgcta gaagtggtga caagcgtcta tatagacgcg
     2221 tgcaccaagt gcatcgctga tgtctctgat ttacgtgacc tcgaaactat gagatcacgg
     2281 gttgaacgtg aagggttgtc gtttctgacg attacccttc ccaactttgc aaaagacttc
     2341 gaaagaagtc tagcagttgg attcgttgac tctagtctct tcagggcctt caaaaagccc
     2401 gtttttcgtg ccagtgatgg cacgttgaag aaacaagcaa tccctggatt tctccaaggt
     2461 atgcttagtc aacttttcaa ccgagagaca ggaggactgc atgacaatac agctaatagc
     2521 tttgatgctc caactattgt tgagtgcatt aggcaaatat gccttgtatt caaaaaagtg
     2581 gagctcgatt gtacccttac cagggtacga tcggccatta gtgagttcgt cagcattgaa
     2641 cacgacctat ccgtgttttc agtgtccgaa gaagatacaa gcgaatttcg ctctgtttct
     2701 tctttattgt gggataacct catcttcggc atttgcctcg atgagtgtaa cccgcatcac
     2761 ggacctggta cgactgctga tgggatttcc ggtaacggaa agttccggtg gcggtcttgg
     2821 aatggacgtc tcgagcctta tttccctctt atcgatagtg ctttttctga aagcgctttc
     2881 gggtctgagg agctcgaatc agttaacgtt ctttccgagg acaaggaatt acctgttaag
     2941 gttactcctg ttcctaaaac actgaaaggc ccacgtatta tcgccattga gccttgctgc
     3001 atgcagtaca cgcaacaagg cattcgcaat gtgctctatg agcgcattga gaattattgg
     3061 atgactcgtg gtcacgttaa tttccgtgat caaggagtga accaacgttt ggcgttaata
     3121 gcatcgtcca cgggtcagtt ggcaacaatt gacctgtcag aggccagtga ccgcgttccg
     3181 cgcgatctcg ccctgagcat gttcgaaagt aatcccgatc ttcgggatgc aattgaggca
     3241 tgccgttcga cgcacgcaaa attacctgat gggaccataa ttggccctct caataagttt
     3301 gcgtctatgg gtagtgctct ctgctttcca gttgagtcga tgtatttcta cactatctgt
     3361 gtagcggctc ttctggctga gcagggtctt cctgtaagtc acgagaacat ttttaatgtt
     3421 tctcgtgacg tttacgttta tggtgacgat ataatcgtcc ccaataaaca tgcgaatgct
     3481 gttctggttt acctacaaaa atacaattgt aaggtaaatc aaagtaagac tttcttgagc
     3541 ggaagctttc gagagtcttg cggtgtagac gcctttgccg gtatggaggt aacacctaca
     3601 tacttacgca aagacgtgcc tcagaacagg cggcaagctg accgtttggt ctcttgggtt
     3661 aaaaccggta acctcttcta cttgaagggt tactggaaaa ccagttctac gatcttcaag
     3721 atcgtggaac gcatcttagg gtctttaccc tatgttgcag agaacagtgg tcaccttggt
     3781 cgcgtttcgt ttctgggcta cgtttctgcc gaaaggtgga atcgtagata ccaatgcctt
     3841 gaaataaggg cttgggtccc agagccagtc tatcgcactg atagactgaa cggatacgca
     3901 gctcttcaga agagcctctc taagcttaca gatctatccg atctgtggag cgctagggat
     3961 gcttctcatt tagagcgatc cgcacgatac ggcgtcgtcg cactaaaacg ccgatgggtc
     4021 ctaatttcat aaaattaggc tgggctattg cccgagggac gatattcccc acttctcttg
     4081 agccttccct atggaaggtg tctatagagg
//
