# Supplementary material for: Hyperexpansion of RNA Bacteriophage Diversity
Source: PLoS Biol. 2016 Mar 24;14(3):e1002409. doi: 10.1371/journal.pbio.1002409 (PMC4807089; doi:10.1371/journal.pbio.1002409)
Supplement: S1 Dataset — (ZIP) [file pbio.1002409.s001.zip › ESO001.NT.rtf]

LOCUS       ESO001                  3968 bp    RNA     linear       25-AUG-2015
DEFINITION  ESO001.
ACCESSION   
VERSION
KEYWORDS    .
SOURCE      ESO001
  ORGANISM  ESO001
            Unclassified.
REFERENCE   1  (bases 1 to 3968)
  AUTHORS   Krishnamurthy,S., Janowski,A., Zhao,G., Barouch,D. and Wang,D.
  TITLE     Characterization of RNA bacteriophage Diversity and Biogeography
  JOURNAL   Unpublished
REFERENCE   2  (bases 1 to 3968)
  AUTHORS   Krishnamurthy,S., Janowski,A., Zhao,G., Barouch,D. and Wang,D.
  TITLE     Direct Submission
  JOURNAL   Submitted (25-AUG-2015) Microbiology, Washington University at St.
            Louis, 660 S. Euclid Ave, Saint Louis, Missouri 63110, United
            States
FEATURES             Location/Qualifiers
     source          1..3968
                     /organism="ESO001"
                     /mol_type="genomic RNA"
                     /note="Taxonomy: Viruses;unclassified ss-RNA viruses"
     CDS             14..1330
                     /codon_start=1
                     /product="assembly/maturation protein"
                     /translation="MLSRIRSTNTPDLVISGTTGYQDHYNPPNTLVAQGTFSMPTSVV
                     IESEYSEMQDSTEPSKSTKECIHYYRKLKRATINSYDETSTGGDRYVVTGPNAHWYSW
                     GSYGHIYHTGLDLVFPTSVSSLKAQAMHAFLNRNQVDNLLNAVESHQVVSSVTQLGEL
                     VRRMRKGGSASALQMMSGSGKFRNVIERLDRIKALDISNLYLMWQFGFAPLISDMRKI
                     TKAVKTLKVDIDRAIATQDKPYTTVARTYGEVVIKTTGPYAPPGYSPDPNPLDGTIWH
                     SRNYYLKRPYRLVGVRGKNSSTYNSDVFKTLKYLIDRFVSAGPASLVWERIPYSFVID
                     WFVNLSGVIDYLDNLITGSKDINDVWTTEGYHAILSVIKHKHPSWTSDSDSQVTAQNE
                     LKYYHRQPLDNSFAIVPSGRFGKKQALLSAALLHQLVATLKGKSPL"
     CDS             1364..1741
                     /codon_start=1
                     /product="hypothetical protein"
                     /translation="MTSDLTIDTLSFKLQFGDESGSLRRDVSRGVNLPTEMRVSHQDY
                     VDSKTKVSGKRHLVRFDRFVAFSSGIIAPVSAYAVVTVPGDVNVVSADVLAVVQHLNN
                     ALFASTQTSGLDLKDEIFVNQEQ"
     CDS             1830..2153
                     /codon_start=1
                     /product="hypothetical protein"
                     /translation="MKNSYKTTRQMKNLNAYLNGLEGHFGHRITNRKKILNMVFCDSD
                     FDYIEYDFYNHKICISELSYVKGELRNISYVPEVVMSSLGVLSFERPPGLDDYCHNIC
                     SPNSI"
     CDS             2150..3871
                     /codon_start=1
                     /product="replicase"
                     /translation="MNSHNRYLIDWYLRLLVDVREISRVPIGAPDDVTYEWLLIEGPL
                     LDKQVLAYIEGTRAENPDFPEWIKPLWDIFISLKDAEYLRLLRQLLVFCYKAEFDPDP
                     IQLKHAQAQFESTDDDILVWDSAISSRMPLEDVFTSARRYIGSIIYRIKWTDIEPSHG
                     PGAVFPSCSSSEKSRFCTLYDSIVSKYPYDQFFCGIPSFWSDVMVKEVTGQLESSDRI
                     VSKLTAVAKDSRGPRLICVHPKEAIWIQQGQRKLLESAISRHPLTRDVIKFRDQTLNG
                     GLALSSSASGYLCTLDLKEASDRMSCKLIRFLFGDYVYDLISCARSTHIEMLDGRVRD
                     LKKWAPMGNCLTFPVQSLVFFSLVRAGIRASYGVNCDDVYVFGDDILFPVKYYEGAVR
                     ALVLAGLVVNQGKTFKSGLFRESCGVDAYNGKDVTPLRIKKHNVTVIQDALSLVNLAK
                     RLRCKGFEHCASSIYSFVRRHYKLPLCNNVNAQGFVEYVDRDLGWLLCNEKSLRFREG
                     LHTWSVPTRMVRSCQEAISKDDWYHLQDSLIRIGYIVDPSISDRGTEYPVPYRAQLSY
                     GWSDCHY"
ORIGIN      
        1 ctctcttcat ctcatgttat cacgtattag atcaacaaac actccagact tagtcatttc
       61 gggcacaacg ggttatcagg atcattataa tcctcctaac acgctggtgg ctcaaggcac
      121 cttttcgatg cctacctcag ttgttattga atccgaatat tcggaaatgc aagattcaac
      181 tgaaccgtct aagtctacca aggaatgtat tcattattat cgcaagctaa agcgtgcgac
      241 tattaatagt tacgatgaga ctagtactgg tggcgacaga tatgtcgtta ctggtcctaa
      301 tgctcattgg tactcttggg gttcatacgg tcatatatat cacaccggtt tggacctagt
      361 gtttcctacc tctgtttcct cattgaaagc gcaagctatg catgcgtttc ttaacaggaa
      421 tcaggtcgat aatctgctaa acgctgtcga gtctcaccaa gtggtgagtt ccgtcacgca
      481 attaggcgaa ctagttcgtc gaatgcgcaa gggtggttca gcatctgctt tgcagatgat
      541 gagcggctct ggcaagttta gaaatgttat cgaacgatta gatagaatta aggcacttga
      601 tataagtaac ctttatctaa tgtggcagtt tggttttgcc ccgctgatct ctgatatgcg
      661 aaagatcact aaagcagtga agacccttaa ggtcgacatt gatcgtgcta tcgcaactca
      721 agataaaccg tatacaacgg ttgcgcgtac ttatggagaa gtagttatca aaactacagg
      781 tccttacgct cccccgggat acagtcctga ccccaacccg ttagacggta cgatatggca
      841 ttctcgtaat tattacttga aacgtcctta tcgtctcgtt ggcgtgcgtg gaaagaactc
      901 atctacctat aattctgacg tctttaagac gttaaaatat ctgatagaca ggtttgtttc
      961 tgcgggaccg gcttcacttg tatgggaaag aattccatac tcatttgtga ttgactggtt
     1021 tgttaatctg tcaggcgtta ttgattattt agataaccta ataactggtt ctaaagatat
     1081 caatgatgta tggactactg aaggatatca cgctattttg tctgtgatta aacacaaaca
     1141 tcctagctgg acatctgact cagatagtca agttactgct cagaatgagt tgaagtatta
     1201 ccatcggcaa ccgctcgaca atagctttgc tatcgttccg agtgggaggt ttggaaaaaa
     1261 gcaagctctg ctttcagcag cgcttctcca ccaattggtg gcaaccctca aaggaaaatc
     1321 acccctataa agggtgtaac ttgttagcat acaatataat attatgacat ctgatctcac
     1381 aatcgacact ctgtcgttca aactgcaatt cggagatgaa tccggaagtt tgagacgcga
     1441 tgtttcccga ggtgttaatc tacctacgga aatgcgcgtc tctcatcaag attacgtcga
     1501 ctctaagact aaggtctcag ggaagcgtca tcttgtgcgt tttgatcgat ttgtggcgtt
     1561 ttcttcgggc attattgccc ctgtgagcgc atacgctgtt gttacggtac ctggcgacgt
     1621 taacgttgtt agtgctgacg tccttgcggt cgttcagcac ttaaataacg cgttgtttgc
     1681 cagtactcag acctcgggac ttgatcttaa ggatgagatc tttgtaaacc aagaacagta
     1741 attgttctcg gccaaatctc ttattcttat tattctaatc tctgcttccc tcgtttcact
     1801 cgcttaaata ttagtatata ccaatagtta tgaaaaatag ttataaaact actcgtcaga
     1861 tgaaaaacct aaacgcctat ctcaatggcc ttgaaggtca tttcgggcac cgtattacga
     1921 atcgtaaaaa gattctaaat atggtgttct gtgatagtga cttcgattat attgaatatg
     1981 atttttataa tcataagata tgtatatcgg agctctctta cgttaaggga gagttgcgga
     2041 atattagtta tgttcctgag gtggtaatgt cgtcgctagg tgttctctca ttcgagaggc
     2101 cacctggttt ggacgactac tgccacaaca tctgcagtcc caacagcata tgaatagtca
     2161 taatagatac ttaattgatt ggtatcttcg cctgctagta gacgtacgtg agatttcgag
     2221 agtgcctatt ggcgctcctg atgatgttac gtatgaatgg ctccttatcg aaggtccgtt
     2281 actagacaag caggtcttag cttatatcga aggcaccagg gctgaaaacc ctgactttcc
     2341 agagtggata aaacctcttt gggatatctt catctcttta aaagatgcag agtacctaag
     2401 attgctgaga caactgcttg tgttctgcta taaagctgag tttgacccag accctataca
     2461 actcaaacat gcgcaagcgc aatttgaatc aactgacgat gatatccttg tttgggattc
     2521 tgctatttct agcaggatgc ctctcgagga cgtcttcacg tcagctcgca gatatattgg
     2581 ttcgatcata tatcgaatca aatggacgga catcgaacct tcccacgggc caggagcggt
     2641 tttcccctcc tgttcttcca gtgagaagtc cagattctgt accttgtacg attccatagt
     2701 ctcgaagtac ccttatgacc aattcttctg tggcattccc tccttttgga gtgatgtcat
     2761 ggttaaagag gttactgggc aactagagtc ctcagatcgt atcgtttcta agctcactgc
     2821 tgttgcaaaa gactccaggg gtccacgctt aatatgcgtg catcccaaag aggctatttg
     2881 gattcagcag gggcaaagaa aactactcga gagtgctatc tctagacacc ctcttacgag
     2941 ggatgtcata aagttcaggg atcaaaccct aaacggaggt ttagctctat cttcttctgc
     3001 atcggggtac ttatgtaccc ttgatcttaa ggaggctagc gatcgcatgt catgtaaatt
     3061 aatacgtttt ctctttggag actacgtata tgatttaatc tcatgcgctc gttcaactca
     3121 tatcgagatg ctagatggtc gagttaggga tctaaagaag tgggctccga tgggaaactg
     3181 tttaacattt cctgttcaga gcctagtatt cttcagtctg gttcgagctg gcatacgtgc
     3241 atcttacggt gtaaactgtg acgatgtata tgtgttcggc gatgacatac tgtttcctgt
     3301 taaatattac gaaggtgctg tcagagcgtt agttttggct ggcctagtgg tcaaccaagg
     3361 caaaacgttc aagtcgggac tctttcgaga gtcgtgtggc gtcgatgcct ataatggcaa
     3421 agatgttacg ccgcttcgta tcaagaaaca taatgttacc gttattcaag atgctctttc
     3481 cctcgtaaac ttagccaaac ggcttcgttg taaaggtttt gagcattgtg cttcgtctat
     3541 atactcgttt gtccgtaggc attacaagtt gccattatgc aacaatgtta atgctcaagg
     3601 gtttgttgag tatgtggacc gcgatttagg atggttacta tgtaatgaaa agtccttacg
     3661 ttttcgtgag ggcctacaca catggtctgt cccaactcgc atggtaagga gttgccaaga
     3721 ggcaatctcc aaagatgatt ggtatcatct ccaagattcg ttgattagga ttggctatat
     3781 agttgatcct tctatcagtg atcgaggcac ggaataccct gttccatata gggcacagct
     3841 gtcttatgga tggtctgact gtcattactg acaatccgat aattaacctt taaggttaaa
     3901 ctgactcatg cgcaggcgca ttgagtcagt ccaaaaaaaa aaaaaaaaaa aaaaagtttt
     3961 tttttttt
//
