# Supplementary material for: Hyperexpansion of RNA Bacteriophage Diversity
Source: PLoS Biol. 2016 Mar 24;14(3):e1002409. doi: 10.1371/journal.pbio.1002409 (PMC4807089; doi:10.1371/journal.pbio.1002409)
Supplement: S1 Dataset — (ZIP) [file pbio.1002409.s001.zip › ESO002.NT.rtf]

LOCUS       ESO002                  3819 bp    RNA     linear       25-AUG-2015
DEFINITION  ESO002.
ACCESSION   
VERSION
KEYWORDS    .
SOURCE      ESO002
  ORGANISM  ESO002
            Unclassified.
REFERENCE   1  (bases 1 to 3819)
  AUTHORS   Krishnamurthy,S., Janowski,A., Zhao,G., Barouch,D. and Wang,D.
  TITLE     Characterization of RNA bacteriophage Diversity and Biogeography
  JOURNAL   Unpublished
REFERENCE   2  (bases 1 to 3819)
  AUTHORS   Krishnamurthy,S., Janowski,A., Zhao,G., Barouch,D. and Wang,D.
  TITLE     Direct Submission
  JOURNAL   Submitted (25-AUG-2015) Microbiology, Washington University at St.
            Louis, 660 S. Euclid Ave, Saint Louis, Missouri 63110, United
            States
FEATURES             Location/Qualifiers
     source          1..3819
                     /organism="ESO002"
                     /mol_type="genomic RNA"
                     /note="Taxonomy: Viruses;unclassified ss-RNA viruses"
     CDS             279..1283
                     /codon_start=1
                     /product="maturation protein"
                     /translation="MLLHRVRDQHLVTAPINSGFTRGRTGLSQVLGYTLGLQPAVAGS
                     GSVMDAFGTSAIARVLPTNPNASLATAIGELRQDGLPRLPGSSLKDSTSNARKAGGEY
                     LNVEFGWLPLVSDLQDFARSVRNSRQLIDQYVRDSDRKIRRRYTPEGVESTSVFTGTG
                     RFFGQNIIGTGTTVSRKDDTRLWFSGAFKYHVPIDDGFYNRLLRFEALANHLFGTRIT
                     PELVWNLAPWSWAVDWFTNAGDVIHNISLLGVDGLVMQYGYAMRHHSVSELISGGFSF
                     VESGKTHSGWCQRLVATEYKQRVRANPYGFGIDDVSLSNAQLAILAALGLSRGKRTSQ
                     "
     CDS             2229..3695
                     /codon_start=1
                     /product="replicase"
                     /translation="MFGKISVRCSDARERKALRGYIECEQEVRRADRTLTDELIQEFR
                     RLTLLLFGDVLSEVDRKVFDLELLPKHGPGSTADRLSGNRKFDQREWTRRLEIAFPYG
                     EYCMPNWRFSYLLARTDFLEPRDERPVRVILVPKTLKTPRVIAIEPTCMQYAQQAVAT
                     SLVECLETDNTVAGMVGFTRQEPNQLMAELSSRDGSLATIDLSEASDRVSNQHVRLLL
                     KHFPNLSEAVDASRSRKADVPGHGVIRLAKFASMGSALCFPIEAMVFTIVTFIGIQRA
                     LKRQLSRAELTSYAGKVRVYGDDIIIPADCMSSVIKTLEDFGLKVNKDKSFGTGKFRE
                     SCGKEYYDGRDVSITRVRHLLPSSLKESSKVIAVVSLRNRLYEAGLWQTAFWLDAGIN
                     PLLGGRYPYVGQDSPVLGRVSFLGYDVERLHPDTHGPQVKGHVVKSKPRPSRASGEGS
                     LLKYFLKRGDKPFADREHLLYSGRPDSVLTKVRWARSA"
ORIGIN      
        1 ccagcactcg gtgctcacat agcactgaaa agcaccctct ctgacaatca gagaggtcca
       61 tccactagtg ggggtgcctg ttgagttctt ttcttccgaa caagaaaatt cggacagaga
      121 actttgtagc cgggactttc cagtcccgac caacaggtgg ttcgccctgg agctcagaca
      181 aggtgtttaa caactccttg acggaagaga tcacttccca gtgtcacact gggacttggc
      241 ctccgccgct agcttcagag acggacgttg gtggtcccat gctcttacac agagtacggg
      301 atcagcactt ggtgacagcg cctatcaatt ccggctttac gcgcggaagg acgggtctgt
      361 ctcaggtcct gggttacacc ctgggcctcc aacctgcggt tgccggttcc ggcagcgtca
      421 tggacgcttt cggaacctct gcaatcgctc gtgtgcttcc aaccaacccc aacgcatccc
      481 tagcaaccgc cattggcgaa ttgcgacagg atgggttacc gcgtctcccg ggtagctcct
      541 taaaggactc cacctccaac gcccgaaagg caggaggtga atacctgaac gttgagttcg
      601 ggtggctacc tctcgtttct gatcttcaag acttcgctcg ttccgtgagg aattcgcgac
      661 agttaatcga tcagtacgtg agagattcgg atcgtaagat ccgaaggcgg tacactccag
      721 agggagtcga atcgactagt gtcttcacag gcactggtcg cttcttcggc cagaacatta
      781 tcggtaccgg gacgactgtc agccgaaagg atgacacccg tctttggttt tccggtgcgt
      841 tcaagtacca cgtgccgatt gacgacggtt tttacaaccg tcttctccgg ttcgaggcac
      901 tagccaacca cttattcggg acccggatca ctccggagct cgtgtggaat cttgccccct
      961 ggtcgtgggc cgtcgactgg tttaccaatg caggtgatgt tattcataac atttctctgc
     1021 tcggtgtcga cggtttggtg atgcagtacg gatacgcgat gagacaccac agtgtttcgg
     1081 agctaatctc tggcggcttt tcctttgtgg aaagcggcaa gactcactct ggctggtgcc
     1141 agcggcttgt agccactgag tacaagcaga gggtccgtgc aaacccatat ggattcggga
     1201 tcgacgatgt gtcgttgtca aacgcacagt tggcgatcct tgcggccttg ggattgtccc
     1261 ggggcaagag gaccagtcaa tagactggcc tcccagtcga agtcgtgcta tccaagcacg
     1321 gtcttcacta tccaaagata ggagcttctc ctgtggcttt cgcagatccg cagagtgtcg
     1381 tcatcccggt aatcgggacc gtcgcgccgg cccgcacctc ttcgggtgct aacgccggca
     1441 ctttcaagac caacgacgga aacgtcactc tcgacttcgg tcacatctac ggaaagcgga
     1501 ctcgccgcac ggtgcgtttg acgcaccgca aggtggccgc cgacccgttg ctcacgtcac
     1561 agaatctcga atactccatg agcgcctacc ttgtggtgga cgttccgaag gtcgggtaca
     1621 ctgtggcgga ggccaagcag atcgtggacg ggctcgtcgc ctatctcacg atcagcactg
     1681 gcgccaacgt gacgaagctg ctgggtggcg agaactaacc tcagaattcg gtggaagttt
     1741 tcaggctttt ggtgggctgt gctttggctg gttttaatca gcctggcatg gcttgccttt
     1801 gccttgcttc tgcttatctt ctggggtctg gttttatcgc cattcatccc tgagctacag
     1861 gcaggaaccg gcaacctcta ttaggaggag cggtgaaaag cctgacagag ctctggaact
     1921 gcacgtcaaa agaacttggc gtgctgtgtc atgtgagcac cgtccgcgac ttcaaaacag
     1981 tcgcgggtcg tgtcgaacac gagggattgt ctttcttgac aatctcactc cccaacttcg
     2041 gaaaagactt cgaaaaaagt ctggaccgag ggtggattgg tcacgacctc ttccagggtt
     2101 tcacctttgg aggcggtctc ccccgatttc tcgggggttt ccttgaccgt gtgttcgagc
     2161 gtagttctgg tcgcttgctc gattcgccgt gcggagattc catctatgcc gtgcgtcagc
     2221 taacgctgat gttcggcaag atttccgtta ggtgcagtga tgcacgagag cggaaggctc
     2281 ttcgcggcta catcgagtgt gagcaggaag tcagaagggc ggatcgtact ttgacggacg
     2341 aactcataca agagttcaga cgtcttaccc tccttctctt tggtgacgta ctctcggaag
     2401 ttgatcgaaa ggtcttcgac cttgaactcc ttccgaagca cggccccgga tccaccgctg
     2461 accggctctc gggaaaccga aagttcgatc aacgcgaatg gacccggcgt ttggaaatag
     2521 cgttccccta tggggaatac tgtatgccaa actggaggtt tagttacctc ctggctcgca
     2581 ccgacttcct cgaacccagg gacgagcggc ccgtcagggt catactcgtt ccaaagacgc
     2641 tgaaaacacc acgcgtgatc gcaatcgagc ccacgtgcat gcaatatgca caacaggccg
     2701 tggcgacttc cctcgtggaa tgcctcgaga cggataacac tgtcgcgggc atggtcggtt
     2761 ttacccggca ggagcctaat cagctcatgg cggaattgtc cagcagagat ggtagtcttg
     2821 cgactatcga cctcagcgag gcatccgacc gtgtttccaa ccagcatgta cgacttctcc
     2881 ttaagcattt tcctaacctc tcagaggcgg tagatgccag tagaagtcgg aaggctgatg
     2941 tgcctggcca tggcgttata cgcctggcca agttcgcgtc gatgggttca gcgctttgct
     3001 ttccgattga ggccatggtc tttacgatcg tgacctttat cggtattcag cgagcgctca
     3061 agcgccagtt gtcccgcgcg gagttaacct cctatgcggg caaggtgcgc gtctacgggg
     3121 atgatataat catccccgcc gactgcatgt cttcagtgat caagactctt gaggattttg
     3181 gtctcaaggt caataaagac aagagtttcg gaaccggaaa gttccgagag tcttgcggaa
     3241 aggagtatta tgacgggcgc gatgtgtcca tcacgcgtgt tcgtcatcta ctcccttcct
     3301 cactgaagga gtcgagcaag gtgattgccg tcgtgagcct gaggaaccgc ctgtacgagg
     3361 cgggactttg gcaaacggct ttctggcttg atgctgggat caaccctctt ttggggggga
     3421 gataccctta cgtgggccag gattcacctg tgctgggccg tgtgtcattt ctcggctatg
     3481 atgtcgagag gttgcacccg gacacgcatg gacctcaggt taagggccat gttgtgaaat
     3541 ccaagcctag gccttcacgg gcttccggcg agggttccct gctcaagtac ttccttaaac
     3601 gcggcgataa gccattcgct gacagggagc acttgcttta ctccgggcgt cctgactccg
     3661 tcctcacaaa agtcaggtgg gctcgctcgg cttaattgct gagtgggtga agtgcgcgta
     3721 taatgcgcgt tcttctgggg agcttaatgt gctcctctgg taaccaacag attttgttgt
     3781 gttactaggg agttgcagaa ggctgtgcaa ctccccaca
//
