# Supplementary material for: Hyperexpansion of RNA Bacteriophage Diversity
Source: PLoS Biol. 2016 Mar 24;14(3):e1002409. doi: 10.1371/journal.pbio.1002409 (PMC4807089; doi:10.1371/journal.pbio.1002409)
Supplement: S1 Dataset — (ZIP) [file pbio.1002409.s001.zip › ESO003.NT.rtf]

LOCUS       ESO003                  3679 bp    RNA     linear       25-AUG-2015
DEFINITION  ESO003.
ACCESSION   
VERSION
KEYWORDS    .
SOURCE      ESO003
  ORGANISM  ESO003
            Unclassified.
REFERENCE   1  (bases 1 to 3679)
  AUTHORS   Krishnamurthy,S., Janowski,A., Zhao,G., Barouch,D. and Wang,D.
  TITLE     Characterization of RNA bacteriophage Diversity and Biogeography
  JOURNAL   Unpublished
REFERENCE   2  (bases 1 to 3679)
  AUTHORS   Krishnamurthy,S., Janowski,A., Zhao,G., Barouch,D. and Wang,D.
  TITLE     Direct Submission
  JOURNAL   Submitted (25-AUG-2015) Microbiology, Washington University at St.
            Louis, 660 S. Euclid Ave, Saint Louis, Missouri 63110, United
            States
FEATURES             Location/Qualifiers
     source          1..3679
                     /organism="ESO003"
                     /mol_type="genomic RNA"
                     /note="Taxonomy: Viruses;unclassified ss-RNA viruses"
     CDS             76..561
                     /codon_start=1
                     /product="hypothetical protein"
                     /translation="MEYERYRSRSSPNADGSLRDNISGSVTTKTIGLPALSSQQIYDF
                     QVKGFKKRSATGEIFNNPYLTSKTETLVSDHSELHHKSWNSSGVTTYYEDRVRDRYEI
                     QNNLLNWTLPVVSLNTSNTVLDAQVKALANVNATDVDVLAFAGEWHKPKTCIVILATR
                     F"
     CDS             513..1385
                     /codon_start=1
                     /product="A-protein"
                     /translation="MAQTKNLHRDLGNSLLRLFSGGAKATTRKAVRRKVPVFDAKGNP
                     VLNRKGQPTYRYAHEAGSSEVRGETLSKRMADVYLTGRMGIVPLLSDLESSVKNLQRK
                     WNPRYTARGLSTVQGQSSNVKTLGGGYFGNWDLTATVTKTFTARYGILYESDGFTRQL
                     AQMGLTRPFSSAWQLMPWSFVADYFLSVGKYLDAIQPAGLTKTLSAWGSTLETTILTI
                     VPTQWHPYTGTLPTRTSWSWTFTGAYLQTTAVKQRVVWDASIPSHPANGTGLSEIRSF
                     DLAALLLQRMKAKF"
     CDS             1394..1738
                     /codon_start=1
                     /product="hypothetical protein"
                     /translation="MSKVFNTQTFDIYSTEKDVVSLRDFANDKDTLAYKRLAPKRTKD
                     SPGMAKSELKITRVDPTTGVLIGIVNVSSSIRADATAADKTALMAIITAAQADGAWTE
                     LVTDQRLPLATV"
     CDS             1868..3679
                     /codon_start=1
                     /product="replicase"
                     /translation="MSKKKSWSSSDLERKWGRKLPMDVQRSLPWDVLSVLASGLSHDT
                     KLPLDVLNEAISARDVGGLFQVTESLDVTAYTSADLLLQDRLVGEIFSKFDFADAPFD
                     KRAKAKLRFFEAEEMCRETNLRVVHGLKTLDRDTNAVLHGAIRLIEQRILGGFDVDEI
                     LDFSRFGPGASLCVKGPFTTEYFKLASRTPTVSSGAFPYAEALLACDPKWNAYLSGIH
                     PLDVVGPYNLVRDEGPELGLVDHNKVAFVPKNAKTDRSIAIEPYFNVYFQLGIGGMIR
                     ERLYKRCGINLDSQLRNQTLAHAGSITGDLATIDFSMASDTISRETVRLLLPPEWFDH
                     LDRLRSKNYMMDGAIRPWHKFSSMGNGYTFELETLIFYAIAVAACQHLNLGTQDVSVF
                     GDDVVLPTAACDLFRDVCTFLGFKVNEDKSFVSGLFRESCGEDYLRGIRVRPVFCKEL
                     ETVQHVASLANRLFALDRAVGVGSRVNDMLHRAVSLLHTRIPRDVRRLVVGPPSEDVD
                     GYIHCTDTATLTGSDLVKWNRDLFAWEHPTIRFRPRKLTRRDDAAALWINFGLAVRRS
                     PIPKQEAIVEGLKSLAHGRFRYISDFIAEPVPRSLLVV"
     CDS             3120..3506
                     /codon_start=1
                     /product="hypothetical protein"
                     /translation="MKIKVSYPVFSVNPAERTTSEESEYDPCSAKNSRQYSTSPPLPI
                     AYLHLIVQWVLVLGLTICCIALLVFCIHAFRVMFEDWSLGPQAKTSTVISTVQTPQPS
                     REATLLSGIVTYLLGNTQPSGLDPGN"
ORIGIN      
        1 gactacgagt agactcgggg atcctctagg caatagcctg ggcctttctt ctctgggcaa
       61 tccagaggta tccagatgga atatgaaagg tatcgtagtc gttcgtcacc gaacgcggac
      121 gggtctcttc gagacaacat cagcggctct gtaaccacaa aaacgattgg tttgccggct
      181 ctcagtagcc agcagattta tgactttcag gttaaagggt ttaagaaacg ttcagccaca
      241 ggtgagatct tcaacaaccc ttacttgacg tctaagacgg aaacgctcgt gtccgatcac
      301 agcgagttgc accacaagag ctggaatagc tcaggtgtta cgacttacta tgaagaccga
      361 gtgcgcgata ggtatgaaat ccagaacaac ttgttgaact ggaccctgcc cgtcgttagt
      421 cttaacacaa gtaacactgt gcttgatgca caagtgaaag cgttagccaa tgtgaacgcg
      481 actgacgtcg acgttcttgc gttcgcaggt gaatggcaca aaccaaaaac ctgcatcgtg
      541 atcttggcaa ctcgcttttg aggttgtttt caggaggcgc gaaggcaact acccgtaagg
      601 cggtgcgccg taaggtgccc gtctttgatg cgaaggggaa tccggtcctt aatcggaaag
      661 gccaacctac gtatcgatac gcccatgagg ccggctcatc cgaagttcgg ggggaaaccc
      721 tcagcaaacg gatggccgac gtttatctca cggggcgtat ggggattgtt cctttgttga
      781 gcgatctcga gagttcagtg aagaacctgc aacggaagtg gaacccacgt tacacagcga
      841 ggggactttc gaccgttcag ggccaatcat ccaatgtgaa aacgttgggc ggtgggtatt
      901 ttggaaactg ggacctcacg gccacggtaa ccaagacctt cacggcgcgg tatggcatcc
      961 tctatgagag cgatggcttt acccgccaac tggcacagat ggggttgacg agaccgttta
     1021 gttcggcctg gcagttaatg ccatggtcgt tcgtcgcgga ctacttcctc tccgtcggaa
     1081 agtatcttga tgctatccag ccagccggac tcaccaaaac tttgagtgct tggggtagca
     1141 ctttggagac caccatcctc acgattgttc ccactcagtg gcacccctat acggggacgc
     1201 taccgacaag aacgtcgtgg tcttggacct tcaccggcgc atacctgcaa accactgctg
     1261 tgaagcagcg ggttgtatgg gacgcgtcga tacctagtca cccggccaac ggcacgggat
     1321 tatctgaaat ccggtctttt gatcttgcgg cgttactgct gcagaggatg aaggccaagt
     1381 tctgaccacc atcatgagca aagtgtttaa cacacagact ttcgacatct attccaccga
     1441 gaaggatgtc gtctccctcc gcgatttcgc caatgacaag gatacccttg cgtacaagcg
     1501 cctagcgccc aaacgcacca aggattcccc tggcatggcc aagtccgaac tgaagatcac
     1561 tcgcgtcgat ccgacgacgg gtgtgctgat cggcatcgtg aacgtctcgt ccagcattcg
     1621 cgctgacgca acggcagcag acaagaccgc cctcatggcg atcatcactg ctgcccaagc
     1681 ggacggcgca tggacggaac tggtcacgga ccagcgactg cctctggcaa cggtttgatc
     1741 cgtttgcttt gagtctgccc tctccagggt ggattccctt ccggcatttc gcgaacaggg
     1801 ggcttcagtt aacgccttat taaaaaagcg ttttcctaag ctctttctag cggtctttgg
     1861 agactatatg tctaaaaaga aaagctggtc ctcttcggac ctcgaaagaa agtgggggcg
     1921 aaagctccca atggatgtcc aacggtctct accgtgggat gtcctgtccg ttcttgcctc
     1981 aggcctgagt cacgacacca aacttccact cgacgtttta aacgaagcca tttcggctcg
     2041 tgatgtcggg ggtctgtttc aagtgactga aagtctggac gtaacagcgt acacgtccgc
     2101 cgatttgctc cttcaggata gacttgtcgg ggaaatcttc tcaaaatttg actttgccga
     2161 tgcacctttt gataagcgtg cgaaggcgaa gctccgtttc ttcgaagcgg aggagatgtg
     2221 tcgtgagact aatctccgtg ttgttcatgg gctgaaaacc ctcgaccgcg atacaaacgc
     2281 cgtactacat ggcgctattc gcttgatcga acaacgtatt ttgggagggt ttgatgtcga
     2341 tgaaatactc gacttctccc gattcggccc gggggcctcg ctttgcgtta agggtccgtt
     2401 tacgaccgag tatttcaaac tcgcgtccag gaccccgacc gtatcaagcg gggctttccc
     2461 gtatgcagaa gctttgcttg cctgcgaccc aaagtggaat gcgtacctca gcggtataca
     2521 tccactcgat gtcgtggggc cctataacct cgtgagagat gaagggccag agctaggact
     2581 cgtggatcac aataaagtag cgttcgttcc aaagaatgcg aagaccgata ggtctatcgc
     2641 gatcgagccg tattttaatg tctattttca gctaggtatc ggtggtatga tacgcgagcg
     2701 cctttacaag cgctgtggta ttaacctcga ctctcaactg aggaatcaga cgttagccca
     2761 tgcgggttcc attacaggcg acctggccac catcgacttc tcgatggcgt cagacacaat
     2821 ctcgcgagag accgtgcgcc tgttgcttcc tccagagtgg tttgaccacc tggataggtt
     2881 gcggagtaag aactatatga tggacggagc gatccgtccg tggcataagt tctcttctat
     2941 gggaaacggc tacacctttg agctcgaaac tttgattttc tacgctatcg cagttgctgc
     3001 ctgtcagcac ttgaacctcg gtacccaaga cgtttcagtc tttggggatg acgtggtatt
     3061 gccaacggct gcgtgtgacc tctttcggga tgtttgcacc tttctaggct ttaaagtaaa
     3121 tgaagataaa agtttcgtat ccggtctttt ccgtgaatcc tgcggagagg actacctcag
     3181 aggaatccga gtacgacccg tgttctgcaa agaactcgag acagtacagc acgtcgcctc
     3241 ccttgccaat cgcctatttg cacttgatcg tgcagtgggt gttggttcta gggttaacga
     3301 tatgttgcat cgcgctgtta gtcttctgca tacacgcatt ccgcgtgatg ttcgaagact
     3361 ggtcgttggg cccccaagcg aagacgtcga cggttatatc cactgtacag acaccgcaac
     3421 cctcacggga agcgaccttg ttaagtggaa tcgtgactta tttgcttggg aacacccaac
     3481 catccggttt agacccagga aactgacacg tcgtgatgac gccgcagctc tctggatcaa
     3541 tttcggtctc gccgtgaggc gttcaccgat accgaagcag gaagccatcg tggaggggtt
     3601 gaaatccctc gcacatggcc gctttaggta catcagcgat tttatcgctg aaccggtccc
     3661 tcggagtcta ctcgtagtc
//
