# Supplementary material for: Hyperexpansion of RNA Bacteriophage Diversity
Source: PLoS Biol. 2016 Mar 24;14(3):e1002409. doi: 10.1371/journal.pbio.1002409 (PMC4807089; doi:10.1371/journal.pbio.1002409)
Supplement: S1 Dataset — (ZIP) [file pbio.1002409.s001.zip › ESO004.NT.rtf]

LOCUS       ESO004                  1662 bp    RNA     linear       25-AUG-2015
DEFINITION  ESO004.
ACCESSION   
VERSION
KEYWORDS    .
SOURCE      ESO004
  ORGANISM  ESO004
            Unclassified.
REFERENCE   1  (bases 1 to 1662)
  AUTHORS   Krishnamurthy,S., Janowski,A., Zhao,G., Barouch,D. and Wang,D.
  TITLE     Characterization of RNA bacteriophage Diversity and Biogeography
  JOURNAL   Unpublished
REFERENCE   2  (bases 1 to 1662)
  AUTHORS   Krishnamurthy,S., Janowski,A., Zhao,G., Barouch,D. and Wang,D.
  TITLE     Direct Submission
  JOURNAL   Submitted (25-AUG-2015) Microbiology, Washington University at St.
            Louis, 660 S. Euclid Ave, Saint Louis, Missouri 63110, United
            States
FEATURES             Location/Qualifiers
     source          1..1662
                     /organism="ESO004"
                     /mol_type="genomic RNA"
                     /note="Taxonomy: Viruses;unclassified ss-RNA viruses"
     CDS             185..1660
                     /codon_start=1
                     /product="replicase"
                     /translation="MRKRAKLGERGLREKALASFLETNDSLKGFRHSLNSETLYHARS
                     FITNALERFTRSLDGNYIQGTLKYPFLLDNWRFGPGASFETLDNHAVDKFEERWTCTA
                     GAESLVRILRVSNSYFQRFDALRGNDGVRRVRGSRLDTVPKNEDTERTIAIEPLGNMA
                     LQLAAGRYLEGSLVKIGLDIREQQPKNMALARLGSLDGSIATIDLKCASDMISIDVVQ
                     ALLPPCWYTLLMNLRSPYICIKGVWHELHMISTMGNGFTFPLMTLLIASLVYANRVAN
                     DGPTNCWLDWSQTAVYGDDIIVPVSEYESLLVVLHEAGLVVNRSKSFSEGPFRESCGG
                     DFHTGVDITPFYVKDLDADSSVYVTLNSVFSWSSRHTLLPRTIEFLRSLLQRVLLVPE
                     YANPDAGLRTRDCPRRYRELRPKVKRIVHRSKADALMTIPLAAGGYLNTYREELCFSP
                     RLRKVRWELRKSRLPNGHLDGRCVSYCTAEESRDRSLFVAMF"
     CDS             306..707
                     /codon_start=1
                     /product="hypothetical protein"
                     /translation="MPVRSSQTRLSASRAPLMVTIYKVPSSILFSLTIGGLDPAPLLR
                     RSTTMLSISLRSDGLVLLVRSPWFGFYALVTPTSSALMRYEEMMELGASGAPGLIPSR
                     KMRTPKEPLPSSLWGIWPYSLLLAVTLKVRW"
ORIGIN      
        1 atgtgaatca taccatggct agctggctgc caagccacta gtggttccat acctcatctg
       61 gagatattca gtgaaagaaa aagtcagcaa gtcccgcctt aacgggctat ttgttgcact
      121 acaagcagac ctctcgagag aggggttttg cagtacgccc gcatcgactc ggttaaacga
      181 gagaatgcgg aagcgcgcaa aacttggtga acgtggtcta cgtgagaaag cgcttgcttc
      241 ctttctggag acaaacgata gcttaaaagg ctttcgccac tccttaaata gtgagacact
      301 gtatcatgcc cgttcgttca tcacaaacgc gcttgagcgc ttcacgcgct cccttgatgg
      361 taactatata caaggtaccc tcaagtatcc ttttctcctt gacaattggc ggtttggacc
      421 cggcgcctct tttgagacgc tcgacaacca tgctgtcgat aagtttgagg agcgatggac
      481 ttgtactgct ggtgcggagt ccctggttcg gattctacgc gttagtaact cctacttcca
      541 gcgctttgat gcgctacgag gaaatgatgg agttaggcgc gtcaggggct cccggcttga
      601 taccgtcccg aaaaatgagg acaccgaaag aaccattgcc atcgagcctt tggggaatat
      661 ggccttacag cttgctgctg gccgttacct tgaaggttcg ctggtaaaaa tcggtctcga
      721 tatccgcgag caacagccaa aaaacatggc tttagctcgc ttagggtcac tggacgggtc
      781 tatcgcgacg atagatctga aatgtgcttc cgacatgata tccatcgatg tggttcaggc
      841 tctacttcca ccgtgttggt atacgctcct catgaatttg aggagcccct atatctgcat
      901 aaagggggta tggcacgagt tgcacatgat ttcaactatg ggaaacggtt tcacgttccc
      961 gttgatgacg cttttaatag cgtctttagt ctatgcaaac cgtgtcgcaa acgatgggcc
     1021 aaccaattgc tggttggact ggtctcagac tgcagtgtac ggggatgaca taattgtccc
     1081 cgtgtccgag tatgagagcc ttcttgtcgt tctgcacgaa gccggtcttg ttgttaatcg
     1141 cagcaagtcg ttctcggaag gaccctttcg cgagtcctgc ggcggggact ttcatacagg
     1201 agtggatatc acaccattct atgtgaaaga tcttgacgca gactcgtctg tgtatgtgac
     1261 tctaaattcg gtattctcat ggagcagccg tcacacgctg ctcccaagaa ctatcgaatt
     1321 tttgcggtcg ctattacaga gggttctctt ggtcccagaa tacgcaaatc ctgatgcagg
     1381 actgcgtacg agggattgcc cacgtaggta cagggaactc cgaccaaaag tgaagcgcat
     1441 cgtgcaccgc tcaaaagcgg atgccttgat gactattcca ctcgcagccg gagggtactt
     1501 gaatacgtac cgggaagagc tctgtttttc accgcgcctc agaaaggttc ggtgggagct
     1561 cagaaagtcc agacttccaa atgggcatct ggatggccgc tgtgtgagtt attgcacagc
     1621 ggaagaatct agagataggt cgctcttcgt ggcgatgttc tt
//
