# Supplementary material for: Hyperexpansion of RNA Bacteriophage Diversity
Source: PLoS Biol. 2016 Mar 24;14(3):e1002409. doi: 10.1371/journal.pbio.1002409 (PMC4807089; doi:10.1371/journal.pbio.1002409)
Supplement: S1 Dataset — (ZIP) [file pbio.1002409.s001.zip › ESO005.NT.rtf]

LOCUS       ESO005                   874 bp    RNA     linear       25-AUG-2015
DEFINITION  ESO005.
ACCESSION   
VERSION
KEYWORDS    .
SOURCE      ESO005
  ORGANISM  ESO005
            Unclassified.
REFERENCE   1  (bases 1 to 874)
  AUTHORS   Krishnamurthy,S., Janowski,A., Zhao,G., Barouch,D. and Wang,D.
  TITLE     Characterization of RNA bacteriophage Diversity and Biogeography
  JOURNAL   Unpublished
REFERENCE   2  (bases 1 to 874)
  AUTHORS   Krishnamurthy,S., Janowski,A., Zhao,G., Barouch,D. and Wang,D.
  TITLE     Direct Submission
  JOURNAL   Submitted (25-AUG-2015) Microbiology, Washington University at St.
            Louis, 660 S. Euclid Ave, Saint Louis, Missouri 63110, United
            States
FEATURES             Location/Qualifiers
     source          1..874
                     /organism="ESO005"
                     /mol_type="genomic RNA"
                     /note="Taxonomy: Viruses;unclassified ss-RNA viruses"
     CDS             146..493
                     /codon_start=1
                     /product="replicase"
                     /translation="MPSPARNPIIGVYGDDIIVRRSVFAKVVELLKFYGFVPNKKKTF
                     FGGSFQRKLWWGLSWRNNVRPIIFDKPSGTNSRRCSDSITNATIRMPLTCATISKMCG
                     TSCSTMSMRRLGS"
ORIGIN      
        1 actacgagta gactggacga tcttcgctcc caccttcctg aagacggaaa aggggtgaga
       61 cggtacgaga agtttgttac catgggtaac ggcttttgtt tcccactgca gactctggtc
      121 ttctcatctt tgtgcgtcgc ggcgtatgcc gtctccggcc agaaacccga ttataggggt
      181 ctatggcgac gatatcattg tgagaaggag tgtgttcgct aaagtcgtgg agctcctcaa
      241 gttctatggc tttgtgccga acaagaagaa gacctttttc ggagggtcct ttcagagaaa
      301 gttgtggtgg ggattatcat ggaggaacaa cgtcaggcct atcatcttcg ataaaccctc
      361 tggaacgaac tccagacgtt gttcggattc cataaccaac gctacgatcc gaatgcccct
      421 aacgtgcgcg actatttcaa agatgtgcgg aacttcctgt tccactatgt cgatgagacg
      481 gttaggctcg tgagctgtac ggatacctct gtcgtggtct cgggagagac catcgatgga
      541 gcattctggg ttgaaccaga tatagcgatg gtttcgccgt ttactcggtg aaccggaata
      601 cccagtcctg gagctacgtg cttttgcagg tcaaacctgt ggacgataaa cgcgttaacc
      661 aggtcccatc tccgcaatgg agtttagggt tgctgatggc cgcgttaaga ggtggtacct
      721 cttcttcgcc gttctcgttg aggtatgcag tccgttacgt gccgcgtgtc gtaaaccccg
      781 aaagggacta cttacggcag aagcacgcgt ggtggactgt tgtaccctcc ttagaggacc
      841 ccgttgcggt gaatgtccca gtctactcgt agtc
//
