# Supplementary material for: Hyperexpansion of RNA Bacteriophage Diversity
Source: PLoS Biol. 2016 Mar 24;14(3):e1002409. doi: 10.1371/journal.pbio.1002409 (PMC4807089; doi:10.1371/journal.pbio.1002409)
Supplement: S1 Dataset — (ZIP) [file pbio.1002409.s001.zip › ESO006.NT.rtf]

LOCUS       ESO006                   831 bp    RNA     linear       25-AUG-2015
DEFINITION  ESO006.
ACCESSION   
VERSION
KEYWORDS    .
SOURCE      ESO006
  ORGANISM  ESO006
            Unclassified.
REFERENCE   1  (bases 1 to 831)
  AUTHORS   Krishnamurthy,S., Janowski,A., Zhao,G., Barouch,D. and Wang,D.
  TITLE     Characterization of RNA bacteriophage Diversity and Biogeography
  JOURNAL   Unpublished
REFERENCE   2  (bases 1 to 831)
  AUTHORS   Krishnamurthy,S., Janowski,A., Zhao,G., Barouch,D. and Wang,D.
  TITLE     Direct Submission
  JOURNAL   Submitted (25-AUG-2015) Microbiology, Washington University at St.
            Louis, 660 S. Euclid Ave, Saint Louis, Missouri 63110, United
            States
FEATURES             Location/Qualifiers
     source          1..831
                     /organism="ESO006"
                     /mol_type="genomic RNA"
                     /note="Taxonomy: Viruses;unclassified ss-RNA viruses"
     CDS             63..797
                     /codon_start=1
                     /product="maturation protein"
                     /translation="MRLLRIGRALRKWDVGYLRRQLSARELADRWMEGRYAIRPVVYD
                     MCDVIRALKRSRLDHPIRKTYRSGASDTATTSQSGVATYSESNYYTVKATKSATRTVS
                     ARSGVLAAIDSISEATIWGIDQPFTAMWELVPFSFVVDWFLNVGQTIASWSPANGMRT
                     LASWVTVRDTVSQTIQTESAAKGTWTSPTIWEWDLYGSGGFVTKITNTTYRIVNPNRP
                     ILPSFNVRLDAAKLLDLVIMARRFFV"
ORIGIN      
        1 ctcaaggact tgtcatcctc gctgaaggag aaaagaccat ccaatccttc atctccattg
       61 caatgcgcct tctcaggatt gggagggcac tgcgcaaatg ggatgtcgga taccttcgtc
      121 gccaactttc cgcgagggaa ttggctgaca ggtggatgga aggtcgttat gctatcaggc
      181 ctgtagtcta cgatatgtgt gacgtcatac gagcgcttaa acgctctcgt ctggatcacc
      241 ctattcggaa aacttacaga tctggtgcta gcgacaccgc gaccacttcc caaagtggag
      301 ttgctactta tagtgagagc aactactaca ctgtgaaagc caccaaatcg gcgactcgaa
      361 cagtaagtgc gcggtccggt gtgctggctg ccattgactc tatctcagaa gcaactatct
      421 ggggtattga ccagccattt acagcgatgt gggaacttgt tcccttttcg tttgtagttg
      481 actggtttct caatgtcggt cagaccatag cgtcttggtc ccctgcaaat gggatgagga
      541 cgttagcctc atgggtgacg gtacgtgata ccgtctcaca gactatccaa actgagtctg
      601 ctgccaaagg cacatggacc tctcctacaa tttgggagtg ggatctatat ggctcaggtg
      661 gctttgtgac gaaaatcaca aacacgactt atcggatagt caatcctaac cgaccaattc
      721 taccctcatt taatgtgagg ttagatgcgg ccaaactctt agaccttgtc ataatggctc
      781 gacgcttctt tgtgtagcga agagtcggcg tgacgacaaa gtacaaggag t
//
