# Supplementary material for: Hyperexpansion of RNA Bacteriophage Diversity
Source: PLoS Biol. 2016 Mar 24;14(3):e1002409. doi: 10.1371/journal.pbio.1002409 (PMC4807089; doi:10.1371/journal.pbio.1002409)
Supplement: S1 Dataset — (ZIP) [file pbio.1002409.s001.zip › ESO007.NT.rtf]

LOCUS       ESO007                  1301 bp    RNA     linear       25-AUG-2015
DEFINITION  ESO007.
ACCESSION   
VERSION
KEYWORDS    .
SOURCE      ESO007
  ORGANISM  ESO007
            Unclassified.
REFERENCE   1  (bases 1 to 1301)
  AUTHORS   Krishnamurthy,S., Janowski,A., Zhao,G., Barouch,D. and Wang,D.
  TITLE     Characterization of RNA bacteriophage Diversity and Biogeography
  JOURNAL   Unpublished
REFERENCE   2  (bases 1 to 1301)
  AUTHORS   Krishnamurthy,S., Janowski,A., Zhao,G., Barouch,D. and Wang,D.
  TITLE     Direct Submission
  JOURNAL   Submitted (25-AUG-2015) Microbiology, Washington University at St.
            Louis, 660 S. Euclid Ave, Saint Louis, Missouri 63110, United
            States
FEATURES             Location/Qualifiers
     source          1..1301
                     /organism="ESO007"
                     /mol_type="genomic RNA"
                     /note="Taxonomy: Viruses;unclassified ss-RNA viruses"
     CDS             539..844
                     /codon_start=1
                     /product="putative maturation/attachment protein"
                     /translation="MRLSEIPATAWELFPLSFVYDWVFNVGQFISACSPVLGVQNLSE
                     WTTITDDRTVFLKGKNYRMNATGWTTTRSGKNEIRARYVTKQRIPSVNLPSVEFRGD"
ORIGIN      
        1 gactacgagt agactgattg cctcagttga ttccgatctc ggtctaaccg tgaatcggga
       61 ctcgctgatc gcgttggttt caacagctgc gagggcgcgg attgcgcccc cagattttgc
      121 cggcctggtg tccctggggg aactccggga aacgttacgt ttccttgtga accctttctc
      181 atcaggaata aagctggcaa ataagttgga ccgcgaagtg ggtcgggtta ggtcttcggg
      241 ctctacactc gacgcgcttg gcagcgcgta tctgtccttc aggtacgggc ttcgacctct
      301 cgtgagagaa atcgaaaacg cactggccaa caccctcaac atcaccgacg ttccgttgcg
      361 gaagacggcg agggccaaag catcgcagtt tgtggacggg ttcaaatccg ttcctaacac
      421 gctggatgtc ggcggcttgg tgtatgactt cgaactttat ggctatcggg agctcaccgt
      481 gaggtgtggc ttcttgacgg cttacgagtt cgccaccggt ttaggtaccg agtgggggat
      541 gagattgagt gagatcccgg caaccgcttg ggaactcttt ccgctctcct ttgtctatga
      601 ttgggttttc aatgtaggcc agttcatatc ggcctgcagc ccagttttgg gggttcagaa
      661 cctcagcgaa tggacgacca taacggacga ccggactgtt ttccttaagg gaaaaaatta
      721 ccggatgaac gccactggtt ggaccaccac gcggagtggg aagaatgaaa tacgtgcaag
      781 gtacgtgacc aaacagcgta tccctagcgt aaatctgcct tcggtcgagt tccgggggga
      841 ttgacaccct tcagaacgat gctatgaagg tcatggacct cgttggcatc ttcggccaaa
      901 agctacgcaa cgttatgaat gccgagagca gactgctcat ggacactcgt aacgatgttc
      961 gccgtgcttt cctcgaaagc aagggcaatt tgacgccccg gttccaaaag aactggcggt
     1021 tgccaaagta gttttcctgt cacattgttt actggaaaca gtgaacgtcc ttaacgcccc
     1081 ttcggggcat ttttaatgag gtaacctcat gtctctgaca ttcaatgcaa aaacgtacgc
     1141 ggctgacgcc gccgtgtcct ccaaccagat cccctacacc gggccggcag caaccttggc
     1201 gatcaaagac cgcctcgacc tctaccggac cgagcccaag ggaaattcca cgttcagtgg
     1261 ggttggccgg acgcgcgcga agctcacagt ctactcgtag t
//
