# Supplementary material for: Hyperexpansion of RNA Bacteriophage Diversity
Source: PLoS Biol. 2016 Mar 24;14(3):e1002409. doi: 10.1371/journal.pbio.1002409 (PMC4807089; doi:10.1371/journal.pbio.1002409)
Supplement: S1 Dataset — (ZIP) [file pbio.1002409.s001.zip › ESO008.NT.rtf]

LOCUS       ESO008                  1760 bp    RNA     linear       25-AUG-2015
DEFINITION  ESO008.
ACCESSION   
VERSION
KEYWORDS    .
SOURCE      ESO008
  ORGANISM  ESO008
            Unclassified.
REFERENCE   1  (bases 1 to 1760)
  AUTHORS   Krishnamurthy,S., Janowski,A., Zhao,G., Barouch,D. and Wang,D.
  TITLE     Characterization of RNA bacteriophage Diversity and Biogeography
  JOURNAL   Unpublished
REFERENCE   2  (bases 1 to 1760)
  AUTHORS   Krishnamurthy,S., Janowski,A., Zhao,G., Barouch,D. and Wang,D.
  TITLE     Direct Submission
  JOURNAL   Submitted (25-AUG-2015) Microbiology, Washington University at St.
            Louis, 660 S. Euclid Ave, Saint Louis, Missouri 63110, United
            States
FEATURES             Location/Qualifiers
     source          1..1760
                     /organism="ESO008"
                     /mol_type="genomic RNA"
                     /note="Taxonomy: Viruses;unclassified ss-RNA viruses"
     CDS             672..1760
                     /codon_start=1
                     /product="replicase"
                     /translation="MSRSTNQELSSWKAVLARLRRVETTWRGVSLSATDHETYTKAIL
                     CNAMVLNDLSNRYEGCGSKRDHIMWALNCVHIDVNSLALFLSDALLLLRSSKTDSVEV
                     ASYADFKHRLSLDYPFAGVFLGTIGGALDLHFADPTPASFTPAYQFLSFMTHLTLCDL
                     NMDAELEVEFVENEERLSTLHLSDHLVKQMNSIMQDWLRDFRIESDDFVPSHGPGAVA
                     ELKGDRSLVTKYRLLQPDPMIKYVFLKYAGLDVDSCVPLEYEGATSRCATIVLVPKSM
                     KTKRVISKEPATLMYFQQGVDRAIRKYIAGHKILSKHLDLHDQGAQRDAALEASRTKE
                     SATVDLSAASDSISYELVKRVFYGTPLYP"
ORIGIN      
        1 ggtcgatcag gcagagacgt tccgctttgc acagcgcaag gtggccaacg tctatgctgg
       61 taccgacgtc gatccgtcgg cgtacctgcc tattaggcag ggtaccagca ccctgatcga
      121 agtgggagaa cgcctcggtc ccagcataca cgttagccac cttgcactat gcaaagcgga
      181 tcgtctctcc ctgatcgccc ggacaagtaa ggttcgtggt aatcgcctcg cccgggacgt
      241 tggacagaag ggtatgatct accttccagt tcaacgccac cagggtctgg gtattgttcg
      301 caaacccgcc gacagcagtg tcgacccggc gtcggaacca gtacagggat ggccgctctc
      361 ctgcgtggcg ttatggttaa gaaagacctc taatgaggcc tgttctaacc cgtaaccaca
      421 cgtcggaact tgttggcatt gcactagtag tgatactagg cttgagcatt gttgctcttg
      481 tagcatgcca acctgctccc gtggtaggct cttccgcgaa tatcgagagc ttgacgcgca
      541 ccatttctaa ggtgcgtgag aagaaatcgc atgtcgtcct tcccgaaatg gaaaagacgt
      601 atgctgatga cttctcttca agttctacgg ttaccgtgga gacgatccta ccctaagggg
      661 aaggtgtcga aatgtcccgt tcaaccaacc aagagctcag ctcttggaaa gccgtcttag
      721 ctcggctaag gcgcgtggag accacgtgga ggggcgtaag cctttctgcg acggaccatg
      781 aaacatacac aaaagctata ttgtgtaatg ccatggtcct taatgatctc tccaatcggt
      841 atgagggttg tggaagcaag cgcgatcaca ttatgtgggc acttaattgt gtgcacatag
      901 atgtgaactc ccttgccttg tttctatcag atgctttact tctcctacgg tcctcaaaga
      961 ccgattcggt agaagttgca tcgtatgccg actttaaaca tcggctgtct ctggattacc
     1021 cctttgcagg ggtattcctt gggacgatag gaggggctct agatctgcac tttgctgacc
     1081 cgacccccgc gagctttacc cccgcatatc agtttctctc tttcatgacc caccttacgc
     1141 tttgcgacct taatatggac gcagaacttg aagtggaatt cgtggaaaat gaggaacgtc
     1201 tctctacttt gcatttatcg gatcatctcg tgaaacagat gaattcgatt atgcaagact
     1261 ggttgcgtga ctttcggatt gagtctgacg actttgtccc tagccacggt cccggtgcag
     1321 tagcagagct taagggagac agatctttag tcacgaagta tcggctattg cagccggacc
     1381 ccatgattaa gtatgtcttt cttaagtatg caggtctcga tgtggactct tgtgttcctt
     1441 tggaatacga gggggcaacc tctcgttgtg ccactattgt cctcgtgccg aaaagcatga
     1501 agacgaaacg tgtcatatcc aaagaacccg ccaccttgat gtattttcaa caaggtgtcg
     1561 accgcgctat acgtaagtat atcgctggac acaagattct ctctaaacat cttgatcttc
     1621 atgatcaggg tgctcagagg gatgccgcac tcgaggcatc tcgtacaaaa gaatcggcta
     1681 cggtggatct ttctgctgca agtgattcta tatcgtacga gctggtaaag cgcgtgttct
     1741 acggtacccc actatacccc
//
