# Supplementary material for: Hyperexpansion of RNA Bacteriophage Diversity
Source: PLoS Biol. 2016 Mar 24;14(3):e1002409. doi: 10.1371/journal.pbio.1002409 (PMC4807089; doi:10.1371/journal.pbio.1002409)
Supplement: S1 Dataset — (ZIP) [file pbio.1002409.s001.zip › ESO009.NT.rtf]

LOCUS       ESO009                  1514 bp    RNA     linear       25-AUG-2015
DEFINITION  ESO009.
ACCESSION   
VERSION
KEYWORDS    .
SOURCE      ESO009
  ORGANISM  ESO009
            Unclassified.
REFERENCE   1  (bases 1 to 1514)
  AUTHORS   Krishnamurthy,S., Janowski,A., Zhao,G., Barouch,D. and Wang,D.
  TITLE     Characterization of RNA bacteriophage Diversity and Biogeography
  JOURNAL   Unpublished
REFERENCE   2  (bases 1 to 1514)
  AUTHORS   Krishnamurthy,S., Janowski,A., Zhao,G., Barouch,D. and Wang,D.
  TITLE     Direct Submission
  JOURNAL   Submitted (25-AUG-2015) Microbiology, Washington University at St.
            Louis, 660 S. Euclid Ave, Saint Louis, Missouri 63110, United
            States
FEATURES             Location/Qualifiers
     source          1..1514
                     /organism="ESO009"
                     /mol_type="genomic RNA"
                     /note="Taxonomy: Viruses;unclassified ss-RNA viruses"
     CDS             217..1452
                     /codon_start=1
                     /product="replicase"
                     /translation="MVGSGDELIDRLDWYETLHRRKFGVAKVVLVPKDSRGPRLISCE
                     PLEFQWIQQGIGRELVSHLESSRMTKGLINFTDQEVNRKLALDASVSGEWATLDLKDA
                     SDRVSLSLVRSLFRHNPDFLLALEATRTVATLLPNGRVLRLRKYAPMGSALCFPIEAL
                     CFWAVSVAAISRWTSLPPSVVEKMVYVYGDDIIVKNEYASICMLGLERAGLIVNRAKS
                     CFSGKFRESCGMDAYNGTCVTPIRWKTPWTCKDTDGAAYVAAVSFANQMAGKGYCSTA
                     DFVWKQLERVYGVVPFGTEQSSFPCRVVPDASLAEQLNMPRFKRRWNEDTQRIEFRVN
                     RTSVAREDSTLDEWPRLLKALVSAPGESGHRSRQVLTDNDGWEYASSYGVLYPIEGID
                     PSVNVVPRSLKVKRGWTTV"
ORIGIN      
        1 aaggaacttg agctttcgaa tgacacgtac gccaccgacg aactcgtcgg tgcttcgtat
       61 gtcgtcaggg acgccctcaa cggttttgac cataaggacg tcgtgccgag acatggcccg
      121 ggatcggtgg ccaccggtga gagactcgat gagaaatggg tattttcccg tctctacgag
      181 gagcttgcca gtgtgtatcc ctaccataaa tatttcatgg tggggagtgg tgatgagctg
      241 atagatcgat tggattggta cgaaactctg catcgacgaa aattcggtgt agcaaaggtc
      301 gtgcttgttc caaaagatag ccgcggtccg agactgattt cctgcgagcc attggaattc
      361 cagtggattc aacagggtat tggtcgggaa ttggtcagtc atttagaatc ctcacggatg
      421 actaaggggc tgattaattt cacagaccaa gaggtcaaca ggaagcttgc gcttgacgcc
      481 tcggtgtcag gtgaatgggc aaccttagat cttaaggatg cttcggacag agtttctctt
      541 tcgctcgtaa ggagtttgtt ccggcataat ccggacttct tattggctct agaggcgact
      601 cgtaccgtgg ctacgctact ccctaacggg agagtgctcc gcctgaggaa atatgcgcct
      661 atggggtcag ctttatgctt ccctattgaa gcgctatgtt tttgggcggt gagcgtagct
      721 gccatctctc gatggacatc attaccaccg tcagtggtgg agaagatggt atacgtatac
      781 ggagatgaca tcattgtcaa aaacgagtac gcgtccatct gtatgctagg gctcgagcga
      841 gctggcttaa ttgtcaaccg cgctaagtcc tgcttttcag ggaagttccg cgaatcgtgt
      901 ggtatggatg catacaacgg cacctgtgtc acaccaatac gctggaagac tccctggacc
      961 tgtaaggata ccgatggcgc tgcatacgtt gcagcagtct ccttcgccaa tcaaatggca
     1021 ggtaaaggct actgcagcac tgcagacttt gtttggaagc aactcgaaag agtttacggg
     1081 gttgtgcctt ttggcaccga acaatcctcc tttccatgca gagtagttcc tgatgcctct
     1141 ctggccgagc aattaaacat gccacggttt aagaggcgct ggaatgaaga cacccagcga
     1201 atagagttcc gggttaaccg gacttccgtc gctcgcgagg attccacctt ggacgaatgg
     1261 cccaggctcc tcaaagcact cgttagtgct cctggggagt ccggtcaccg ctcgaggcag
     1321 gtactcacgg acaatgacgg ctgggagtat gcctcttcat atggggtttt atatccaata
     1381 gaaggcatcg acccatcggt caacgttgtt ccacgctcgt tgaaagtaaa gcgtggttgg
     1441 accactgtgt aggagttatt ctcttacacg atcgtgggag gggagtaaag tacggtcggc
     1501 agaagccacc gtct
//
