# Supplementary material for: Hyperexpansion of RNA Bacteriophage Diversity
Source: PLoS Biol. 2016 Mar 24;14(3):e1002409. doi: 10.1371/journal.pbio.1002409 (PMC4807089; doi:10.1371/journal.pbio.1002409)
Supplement: S1 Dataset — (ZIP) [file pbio.1002409.s001.zip › ESO010.NT.rtf]

LOCUS       ESO010                  3612 bp    RNA     linear       25-AUG-2015
DEFINITION  ESO010.
ACCESSION   
VERSION
KEYWORDS    .
SOURCE      ESO010
  ORGANISM  ESO010
            Unclassified.
REFERENCE   1  (bases 1 to 3612)
  AUTHORS   Krishnamurthy,S., Janowski,A., Zhao,G., Barouch,D. and Wang,D.
  TITLE     Characterization of RNA bacteriophage Diversity and Biogeography
  JOURNAL   Unpublished
REFERENCE   2  (bases 1 to 3612)
  AUTHORS   Krishnamurthy,S., Janowski,A., Zhao,G., Barouch,D. and Wang,D.
  TITLE     Direct Submission
  JOURNAL   Submitted (25-AUG-2015) Microbiology, Washington University at St.
            Louis, 660 S. Euclid Ave, Saint Louis, Missouri 63110, United
            States
FEATURES             Location/Qualifiers
     source          1..3612
                     /organism="ESO010"
                     /mol_type="genomic RNA"
                     /note="Taxonomy: Viruses;unclassified ss-RNA viruses"
     CDS             69..1373
                     /codon_start=1
                     /product="assembly protein"
                     /translation="MTTGNTDIDTRINTAFTYSDVFGSNTQYGLIGWRTLRNWGGADY
                     SNSQKPDKNVRYRDRDLPYQGRYSVYGMQVAPRRSRIEDHGYSTVASRIYYGTASWLY
                     PFNPFDPNTPYLTRQFGHANGFGTYGVVQGWTSNDFLSLLGKLREKITGSSFNLAVAA
                     AEASQGLGMIASAAVKINRAYGQVRRGRWAAAGRTLTGVAVPPRKAARMRPGSHPDAV
                     ANNWLELQYGWRPLLGDVFDACASLAHFLNTPLIKSYRASRKVLGTSFTGTPTQMVWG
                     TSDVYTRVSIIARVREASVPALLGLTDPASVVWEKLPFSFVADWFLPIGSWLSSRGLS
                     SSMSATYVISRKVYASVGAPRMIGDGIISYPGFTSDFSGQDVAFSREVTSSLDVPLPE
                     LKPLGKWLTWQHAANAVALVVTAASRPNRPGRPIDPNRVNPF"
     CDS             1469..1921
                     /codon_start=1
                     /product="hypothetical protein"
                     /translation="MSSIANIVAFDGAASPVSHTFLPISITRENGVVEALWRENVSGV
                     PVYAQCWVKIRLSKSANGVYRAETRVVVPVMESVSGQNSAGYTAAPKVAYENSEQKIA
                     FFSERSDTVGRKLLQQLALNVGGGVTTTVTPVTTGPVAELYQLLVMPT"
     CDS             2036..3610
                     /codon_start=1
                     /product="replicase protein, partial"
                     /translation="MRLSRWNQVLTPNQHSEVAITLALMSCHRTTHPDSLHIEGAIQR
                     RDWLWISNFELDYRDHTMQSALHCRQALAYFTKDATLENGLDKEARARLKFDEAELLC
                     KETNYIFKSVARGEFKFSPRVEAVLYTATQKIARILGDVPSLDTLRIHFGPGATTQIP
                     RSKANARAKLGSPFACSSDLLPGVSRLLGEMPGWVERAARPPCLSGDGLYWRLHSHQC
                     ESESTGATTVPVEIHDGIVAFVPKSAKIYRTISVEPSLNTVAQLGVGEYMAQRLRREG
                     VDIRDQVPNQVLARQGSLDGSLATADLSSASDTIATELVASLLPLDWFFFLKGFRSSN
                     VTMPDGSRVSLQKFSSMGNGFTFPLETLIFYALAKACQDITGIEGPLRVYGDDIVVPT
                     GVFGLLSEVLTAVGFLLNKDKSFSTGPFRESCGKDYFSGFDIRPVYISVKEKPHRLLV
                     ADLYTLHNFFVQHGMDDERLFILSLLDPSLQIYGPDNYGDGHLHGNWNPRPHKREDGY
                     AGYVFDTFSWAPVRTTD"
ORIGIN      
        1 gagtctcctt tcttcgactt atcatcgaag cgggcttttg gcccttcaac gccgtgaggc
       61 attgtaatat gacaactggt aacactgaca tcgatacgcg gattaatacc gcattcacct
      121 acagcgacgt ctttggttcg aatacacagt acggccttat tggctggcgc accctccgta
      181 attggggtgg tgctgactat tcgaattcgc agaagccgga taagaacgtg cgttaccgag
      241 accgagacct accctatcaa gggcgttact cggtgtatgg aatgcaagtt gctccacgta
      301 ggtcgagaat cgaagaccat ggctactcta cggtagcttc gcgtatctat tatggtacgg
      361 cgtcctggct atatcccttc aatcctttcg acccgaacac accgtatctt actcggcagt
      421 ttgggcacgc caatggtttt ggaacctatg gcgtggttca gggttggaca tccaacgact
      481 ttttgtcgct gctcggaaag cttcgagaga agattactgg gtcgagcttc aaccttgcgg
      541 ttgctgctgc tgaagcgtct caaggtcttg gtatgattgc cagcgccgcg gttaaaatta
      601 accgcgctta tggtcaagtt aggaggggac gatgggcggc tgctggtcgc accctcacgg
      661 gtgtggccgt tccgccaaga aaggcagcaa ggatgcggcc tgggtctcac ccagatgccg
      721 ttgccaataa ctggcttgaa ctccagtacg gttggcgccc tttgttgggg gatgtttttg
      781 atgcgtgtgc ttctctagcc cacttcctca atactcctct tattaagtct taccgcgctt
      841 cgcggaaggt acttggtacc tctttcacag gcacccccac gcagatggtc tggggtacgt
      901 ccgatgttta cactcgcgtg tctataattg cacgtgttag ggaggcttct gtccccgccc
      961 ttttgggact gacagacccc gcaagcgtcg tttgggaaaa actccctttc tcgtttgtgg
     1021 ccgactggtt tttgccgatc ggttcctggt tatcgtctcg aggcctttca agctcgatgt
     1081 cggcaaccta tgttatatct cgtaaggtgt acgcctcggt tggtgcccca agaatgattg
     1141 gagacgggat tatttcttat cccggcttta cgtcagactt ttctgggcaa gacgtggcct
     1201 tttctcgaga ggttacttct tctctcgatg tcccgcttcc cgagcttaaa cctctcggta
     1261 agtggctcac gtggcagcac gccgcaaatg ctgttgcgtt agtagttact gcggcttccc
     1321 gtcctaaccg gccgggtcgt cctatcgacc ctaatcgggt caatcctttc tgagaaatca
     1381 gcgttagtgg acagtacatt ccgctatcgt actacacact ggaagggtgc ctagctaggc
     1441 cctactgtac tcctttaagc taccaaagat gtcgtcaatt gctaacatcg tcgcgtttga
     1501 tggtgccgcg agtcctgtgt cgcacacttt ccttccgatc tcaattaccc gtgagaacgg
     1561 cgtagtcgag gccctgtggc gtgaaaacgt ttcaggcgtc cctgtctatg cgcaatgctg
     1621 ggtgaaaatc cgtctgtcta aatcggcaaa cggtgtttac cgcgcggaaa cgcgcgttgt
     1681 ggtccctgtg atggaatctg tatctggcca aaactccgcc ggctacaccg ccgccccaaa
     1741 ggtggcgtac gagaactccg agcagaagat cgcgttcttt agtgaacgct cggacactgt
     1801 cgggcgaaag ctccttcagc agctagcact taacgtaggc gggggtgtca ccaccaccgt
     1861 aacgccggtt accaccggtc ctgtcgctga gctctatcag ttgttggtca tgccgactta
     1921 aggtacaaga tgtcgtttaa cagaaatgtc ggacgagatc tcgtattcga ggttgctatg
     1981 gcgtggctgc gaggccacgt gtctgaaagt ttccttctct ccctaaggag gttgtatgcg
     2041 gctctcccgt tggaaccagg tgctgactcc gaatcaacat tcggaagtag ccatcacact
     2101 agcgctgatg tcgtgccatc gcacgaccca tcctgactcc cttcacatcg aaggcgctat
     2161 ccagcgccga gattggctgt ggatcagtaa tttcgaactt gactaccgcg accatacgat
     2221 gcaatctgca ttgcactgtc ggcaagctct agcgtacttt acaaaagacg ctaccttgga
     2281 gaacggcctt gataaagagg ctcgcgctcg gctcaagttc gacgaggccg aactgttgtg
     2341 taaagagact aactacatct tcaagtccgt cgctcgcggg gaattcaaat tctccccgcg
     2401 tgtggaggca gttctttata ctgccacgca gaaaatagca cggatacttg gggacgtacc
     2461 atccctcgat acgctccgga tccatttcgg tcccggcgct accacgcaaa ttcctagatc
     2521 caaagcaaac gcacgggcca aattgggctc gccgttcgca tgtagctcgg atcttcttcc
     2581 aggtgtctca cgactcttgg gggagatgcc agggtgggtg gaaagggccg cgaggccccc
     2641 ctgcctatct ggggacggtt tgtactggag gcttcacagc catcagtgtg agtccgagtc
     2701 cactggcgcc acgactgttc ccgtcgaaat ccatgacgga atcgtggcct ttgtaccgaa
     2761 gtcggcgaag atctatagga ccattagtgt cgagccatcc ttaaacaccg tcgcccaact
     2821 gggcgtcggg gaatatatgg ctcaaagact tcgtcgagag ggtgtggaca ttcgggatca
     2881 agtgcctaac caggtacttg cccgtcaagg ttcacttgac ggcagccttg caactgccga
     2941 cctaagtagc gcctctgaca ctattgcgac tgaattagtt gcgtctctcc ttccccttga
     3001 ttggttcttt tttctcaagg gtttccggtc atctaacgtt acgatgccgg acgggagtag
     3061 agtcagtctc cagaaattct cgagtatggg aaacggtttt acattccctc ttgagaccct
     3121 gatattctat gcgcttgcga aagcgtgtca ggatattacg ggtatagaag gacccttaag
     3181 agtctacggc gatgatatcg tcgtaccaac gggagttttt ggcctgcttt ctgaggtctt
     3241 gactgccgtt ggcttcttac tgaacaaaga taaatcgttc agtactggac ctttccgtga
     3301 atcttgtgga aaggactact tttcgggatt cgatattcgc ccggtgtata tctccgtcaa
     3361 ggagaagccg caccggttgc tcgttgccga cctttatacg ctacacaact ttttcgtgca
     3421 gcatggtatg gacgacgagc gcctgtttat cctttctttg ttagatccga gccttcaaat
     3481 ttatgggccg gacaactatg gtgacggtca ccttcacggt aactggaacc ctcgccctca
     3541 taagcgggaa gacgggtacg cagggtatgt tttcgatact ttctcttggg cccccgtaag
     3601 aactacggac tt
//
