# Supplementary material for: Hyperexpansion of RNA Bacteriophage Diversity
Source: PLoS Biol. 2016 Mar 24;14(3):e1002409. doi: 10.1371/journal.pbio.1002409 (PMC4807089; doi:10.1371/journal.pbio.1002409)
Supplement: S1 Dataset — (ZIP) [file pbio.1002409.s001.zip › ESO011.NT.rtf]

LOCUS       ESO011                  1284 bp    RNA     linear       25-AUG-2015
DEFINITION  ESO011.
ACCESSION   
VERSION
KEYWORDS    .
SOURCE      ESO011
  ORGANISM  ESO011
            Unclassified.
REFERENCE   1  (bases 1 to 1284)
  AUTHORS   Krishnamurthy,S., Janowski,A., Zhao,G., Barouch,D. and Wang,D.
  TITLE     Characterization of RNA bacteriophage Diversity and Biogeography
  JOURNAL   Unpublished
REFERENCE   2  (bases 1 to 1284)
  AUTHORS   Krishnamurthy,S., Janowski,A., Zhao,G., Barouch,D. and Wang,D.
  TITLE     Direct Submission
  JOURNAL   Submitted (25-AUG-2015) Microbiology, Washington University at St.
            Louis, 660 S. Euclid Ave, Saint Louis, Missouri 63110, United
            States
FEATURES             Location/Qualifiers
     source          1..1284
                     /organism="ESO011"
                     /mol_type="genomic RNA"
                     /note="Taxonomy: Viruses;unclassified ss-RNA viruses"
     CDS             258..986
                     /codon_start=1
                     /product="replicase protein"
                     /translation="MGSALCFPILALSVWVILDSMDETDEDTRERILVYGDDVIVPAA
                     KAAHAMNALESFGLKINRDKSCTKGFFRESCGLDAYKGIEVTPVRFRTPWSPSRCPES
                     FTSWMAYANSMWERKYYNCYDYIVKGLISVYDGIPLKALGLTTPSLPEVPEQYRAVRR
                     RWNSDLQKFEYRTLTTVPLSVTQEIGGWKMLLRFFSEACSSYELSRQQHPEIIRELVH
                     SESEPFSVRTYTLRKRNKLCYSWS"
ORIGIN      
        1 agctagtgga gtcccacccc cttaccaaag gtaaggtgaa cttcactaac caacaaccaa
       61 accgcttcgc tgccctttgg ggtagcgcag agggtaaata cgcgaccctt gacctcaacg
      121 aggccagtga tcgtgtatcg gttgcgttag ttcgcctact gttcccagag ccgattttat
      181 cggctctgtt agcatgtaga agtttaggaa cggtcctccc tggaggaaag gaattaacac
      241 tcaagaagtt tgcgccaatg gggtcagctt tatgctttcc tatattggca ctttctgttt
      301 gggtgatcct cgactccatg gatgagactg acgaagatac gcgcgagcgt atcttagtgt
      361 atggagatga tgtcatagtc ccggccgcga aagcggcgca cgctatgaat gcactcgaat
      421 cgtttgggtt gaaaatcaac cgcgataaga gttgtaccaa aggattcttt agagaatcat
      481 gtggcctaga cgcctataaa ggaatcgaag tcacacctgt ccgttttcgg acgccttggt
      541 caccatcccg ttgccctgag tctttcacat cttggatggc ttacgccaat tcaatgtggg
      601 aaagaaagta ctacaattgt tacgattata tcgtaaaggg gttgatttcc gtttatgacg
      661 gaattcctct gaaggctctt ggattaacca cgccttcctt acctgaagta cctgaacagt
      721 atagggccgt tcgtcgacgc tggaattcag acttgcaaaa gtttgaatac cggacgctaa
      781 cgacggttcc attgtctgtt acccaagaga taggcggatg gaaaatgcta ctgagatttt
      841 tctctgaagc atgttccagt tacgaactat ctcgacaaca acaccctgag ataatcaggg
      901 aattggttca ctcagagagt gaaccttttt cagtcagaac gtacacatta cggaaaagaa
      961 acaagttatg ttactcctgg tcttgagttc tccatatata tatgtacacc attctttatg
     1021 atgcctgctt ttatgcaggc accgaaagtt gtggtgtatt ttctacgtat ggggtcactc
     1081 gtttcccagg ttaatgtgac ttttgttaac ggacttcctc ccatcattgt gaattgaaca
     1141 ctcacaattt taggtggtat tgcgtttatc ataagtttct tctctgtagg cgatgattaa
     1201 aagttgggtg gaatcatcaa ccacacgact ggccgaggga ctgcagaagc cttccctcgg
     1261 cttccaaaaa aaaaaaaaaa aaaa
//
