# Supplementary material for: Hyperexpansion of RNA Bacteriophage Diversity
Source: PLoS Biol. 2016 Mar 24;14(3):e1002409. doi: 10.1371/journal.pbio.1002409 (PMC4807089; doi:10.1371/journal.pbio.1002409)
Supplement: S1 Dataset — (ZIP) [file pbio.1002409.s001.zip › ESO012.NT.rtf]

LOCUS       ESO012                  1198 bp    RNA     linear       25-AUG-2015
DEFINITION  ESO012.
ACCESSION   
VERSION
KEYWORDS    .
SOURCE      ESO012
  ORGANISM  ESO012
            Unclassified.
REFERENCE   1  (bases 1 to 1198)
  AUTHORS   Krishnamurthy,S., Janowski,A., Zhao,G., Barouch,D. and Wang,D.
  TITLE     Characterization of RNA bacteriophage Diversity and Biogeography
  JOURNAL   Unpublished
REFERENCE   2  (bases 1 to 1198)
  AUTHORS   Krishnamurthy,S., Janowski,A., Zhao,G., Barouch,D. and Wang,D.
  TITLE     Direct Submission
  JOURNAL   Submitted (25-AUG-2015) Microbiology, Washington University at St.
            Louis, 660 S. Euclid Ave, Saint Louis, Missouri 63110, United
            States
FEATURES             Location/Qualifiers
     source          1..1198
                     /organism="ESO012"
                     /mol_type="genomic RNA"
                     /note="Taxonomy: Viruses;unclassified ss-RNA viruses"
     CDS             391..1191
                     /codon_start=1
                     /product="assembly/maturation protein"
                     /translation="MRNQIASMANLTMRFVLLWREIVHGKFRTHHYGIRELPRQASDA
                     WLTYSFGIKPMVSDVQGLASAITAHLLRDELGVTRLTGTASSEERQTANPTSTGTANA
                     NVNFNKATVATLSYRYVLGVDLSVFSSNSYGVMERLGFETKNIPGLGWELFPFSWILD
                     YFTTAGDYFDDTFVIPPGSTKYLVLCTRRTSRTVITPYFIKTNNIAIQKMSVKRGLYE
                     YFEFSRQKLTSLPHRAFRLKSVDEIGKGAVSKLLNLSSLVGSGIKNRS"
ORIGIN      
        1 gggtggatac agagtcgtac acaatacgcc tctgagatcg ttacctttag tggtcttcaa
       61 cagaccgccg atttctcagg gtttgtgact aaggatgttg catggaatcc aagttggaag
      121 actttgatat cccagcgtaa ggatgctagt actaactact cctgttctgg gtttatccat
      181 cttaaaccag cctatttcta cggtgaagac attaacactg cttccctcct aagggggcgt
      241 gtgcgtattg tcggtaccgc tggaacgggt gttgttagtc ttccggctaa cagcgggtta
      301 agagatattg ctctgaaacg agtcaaggat aaattggata gcaaggtcgc tagcgctaaa
      361 gcgctcgtcc ccttgggcga gttgcgtgaa atgcgaaatc agatagcctc tatggctaac
      421 ctgactatgc gttttgtgct cctttggcgt gaaattgtac acggtaagtt cagaactcac
      481 cactacggca tacgtgaact ccctaggcag gcttctgacg cttggctcac atactcattc
      541 ggcattaagc ctatggttag tgatgttcag ggtctggctt ctgctataac ggctcatctc
      601 cttagagacg agctaggggt tacgcgccta actggtactg cttcttcgga agaacgtcag
      661 actgcaaacc ctacttcaac tggcaccgct aacgcgaatg tcaattttaa taaggccaca
      721 gtcgcgacgc tgagttaccg atatgttctc ggtgttgact taagtgtctt ttcttcgaac
      781 agctacggcg tcatggagcg tcttggattt gaaacgaaaa acattcctgg cctcggctgg
      841 gaattatttc ccttttcgtg gatcctcgac tactttacga ctgccggcga ctatttcgat
      901 gacacctttg ttattccccc tgggagtaca aagtaccttg ttctttgcac tcggaggacg
      961 tctcggacgg tgatcactcc gtactttata aagactaaca acatcgccat ccaaaagatg
     1021 tcggtgaagc gtggtctata cgagtacttc gagttctccc gtcagaagct tacttctctt
     1081 cctcatcgtg cgttcagatt aaagagcgtc gatgagatcg gcaagggtgc ggtttcaaag
     1141 ctgctcaacc tatcatccct ggtaggcagt ggtattaaga atcgttccta aagcctca
//
