# Supplementary material for: Hyperexpansion of RNA Bacteriophage Diversity
Source: PLoS Biol. 2016 Mar 24;14(3):e1002409. doi: 10.1371/journal.pbio.1002409 (PMC4807089; doi:10.1371/journal.pbio.1002409)
Supplement: S1 Dataset — (ZIP) [file pbio.1002409.s001.zip › ESO013.NT.rtf]

LOCUS       ESO013                   988 bp    RNA     linear       25-AUG-2015
DEFINITION  ESO013.
ACCESSION   
VERSION
KEYWORDS    .
SOURCE      ESO013
  ORGANISM  ESO013
            Unclassified.
REFERENCE   1  (bases 1 to 988)
  AUTHORS   Krishnamurthy,S., Janowski,A., Zhao,G., Barouch,D. and Wang,D.
  TITLE     Characterization of RNA bacteriophage Diversity and Biogeography
  JOURNAL   Unpublished
REFERENCE   2  (bases 1 to 988)
  AUTHORS   Krishnamurthy,S., Janowski,A., Zhao,G., Barouch,D. and Wang,D.
  TITLE     Direct Submission
  JOURNAL   Submitted (25-AUG-2015) Microbiology, Washington University at St.
            Louis, 660 S. Euclid Ave, Saint Louis, Missouri 63110, United
            States
FEATURES             Location/Qualifiers
     source          1..988
                     /organism="ESO013"
                     /mol_type="genomic RNA"
                     /note="Taxonomy: Viruses;unclassified ss-RNA viruses"
     CDS             105..986
                     /codon_start=1
                     /product="replicase"
                     /translation="MLQQIIPADQLAWFKMFRSPVTELPSGDVMSLNMLSTMGNGYTF
                     PLQTMLFSCIVAAAYDWRGIKRVNPYGKGLGNWGVFGDDIIVKREACSDVLDLLALLG
                     FKINSSKTFVEGRFRESCGGDFLSGNPVRGVYVKSLRTQQDRYVAINRLNQWSSDTGL
                     FLTNTVSLLARSVRYLPIPYEENDDAGIKVPSSMIKDAQYCPYTGSRLYERRVAKAVR
                     IKIRSLDIKTPKGVKKRLFNAEGLMLSFLRGDIRGHTLSIRHGTTRYATKRSVCPNWD
                     YRKVDYEDCLPRRKRFFF"
ORIGIN      
        1 caacccaacc tgacaaaaat cgtgagcttg cacgtctcgg tagcatagac gggtcgtttg
       61 taacaataga cctatctagt gcctctgata gcttgtcgct gagcatgctt caacagatta
      121 tcccggccga tcaattggcc tggtttaaaa tgtttcgcag cccggtgact gagcttccat
      181 ccggggacgt catgagtctg aacatgctaa gcacgatggg gaatggttac acgtttcccc
      241 ttcaaacgat gctgttcagc tgtatcgttg ctgctgcata cgattggcgc ggtattaaac
      301 gcgtcaaccc gtatggcaaa ggactcggga actggggtgt gtttggggac gacatcatcg
      361 tcaagcgtga agcttgctcc gatgtactcg acctccttgc actcctcggc ttcaagatca
      421 acagtagcaa gacctttgtt gaaggccggt tccgcgaatc ttgcggcggg gatttccttt
      481 ctgggaaccc tgtgcgtgga gtgtatgtaa aatcgctccg tacgcagcaa gatcgttatg
      541 tcgccattaa ccgtctaaat cagtggagct cagatactgg gctcttcctg acaaatacgg
      601 tctccttact cgccagatcg gttcgttact tgccgatccc gtacgaggag aacgatgacg
      661 cgggtatcaa ggtcccatcc tccatgatca aagacgcgca gtactgtccc tacactggtt
      721 ctcgtttata cgagcgtcgt gtagctaagg ctgtgcgtat taagatcagg agccttgata
      781 taaaaacgcc gaaaggcgtc aaaaagagac tcttcaatgc cgaagggcta atgttgagtt
      841 ttctccgtgg cgacattcgc ggccatacct taagtatcag gcatggtaca acaaggtacg
      901 cgacgaagag gtcagtttgc cccaattggg actaccgaaa ggtagactac gaggattgct
      961 tgcctcgtcg taaacgtttt tttttttt
//
