# Supplementary material for: Hyperexpansion of RNA Bacteriophage Diversity
Source: PLoS Biol. 2016 Mar 24;14(3):e1002409. doi: 10.1371/journal.pbio.1002409 (PMC4807089; doi:10.1371/journal.pbio.1002409)
Supplement: S1 Dataset — (ZIP) [file pbio.1002409.s001.zip › ESO014.NT.rtf]

LOCUS       ESO014                  1484 bp    RNA     linear       25-AUG-2015
DEFINITION  ESO014.
ACCESSION   
VERSION
KEYWORDS    .
SOURCE      ESO014
  ORGANISM  ESO014
            Unclassified.
REFERENCE   1  (bases 1 to 1484)
  AUTHORS   Krishnamurthy,S., Janowski,A., Zhao,G., Barouch,D. and Wang,D.
  TITLE     Characterization of RNA bacteriophage Diversity and Biogeography
  JOURNAL   Unpublished
REFERENCE   2  (bases 1 to 1484)
  AUTHORS   Krishnamurthy,S., Janowski,A., Zhao,G., Barouch,D. and Wang,D.
  TITLE     Direct Submission
  JOURNAL   Submitted (25-AUG-2015) Microbiology, Washington University at St.
            Louis, 660 S. Euclid Ave, Saint Louis, Missouri 63110, United
            States
FEATURES             Location/Qualifiers
     source          1..1484
                     /organism="ESO014"
                     /mol_type="genomic RNA"
                     /note="Taxonomy: Viruses;unclassified ss-RNA viruses"
     CDS             47..388
                     /codon_start=1
                     /product="hypothetical protein"
                     /translation="MSNSWRLTPLLKILIKASLPGKIHFFPRIRLCSVQHVRSLVRSY
                     TESTGMRFFLVMGPGQFIPGVLPKTSRNSQSSIVLLSVSIHTLSISVVSHHTGGTTLY
                     KRRINSLKKIQ"
     CDS             58..1464
                     /codon_start=1
                     /product="replicase protein"
                     /translation="MEANASFEDTDQSILTWEDSFLSQDKALFRSARQIVGKVIYRIN
                     WNEILPSHGPGAVYPRCSSQDKSEFSVIYRPIERFYPYAEYFCGIPSYWWDHIVQAQD
                     KLTEKDTIVSSLVAVPKDSRGPRLICVHPKESIWIQQGCRRLLEQAIERPGSPCHGRI
                     TFQDQGTNGALAMASSIDREYCTLDLKEASDRISCLLVKYLFGDFAYEYISCSRATHV
                     KLLDGRVIELRKWAPMGNALTFPVQSLVFLALVRAGIRSRYGVNCTDIYVFGDDIVFP
                     SKFYDGAVNALVRSGLIPNPAKTFRRGFFRESCGVDAFKGIDVTPHRLRRYDCHTVSG
                     AVSSCTLARALAIDGYRLTSDWLYRQVSLYWGCLPYSNNPSTQGIYRYDPCTLDKLWR
                     YEPSLRYNKDLQRYETRVLLVRSAISRPSSDAWWHLQDSLLRLAHMGEKEYSDRGLEY
                     TVPHRARVQRGWSAALSC"
ORIGIN      
        1 cgacaggtcc tcttgttctg ctacaagctc gagttcgaac cgacaaatga gcaactcatg
       61 gaggctaacg cctcttttga agatactgat caaagcatcc ttacctggga agattcattt
      121 ctttcccagg ataaggctct gttccgttca gcacgtcaga tcgttggtaa ggtcatatac
      181 cgaatcaact ggaatgagat tcttcctagt catgggcccg gggcagttta tccccggtgt
      241 tcttcccaag acaagtcgga attctcagtc atctatcgtc ctattgagcg tttctatcca
      301 tacgctgagt atttctgtgg tatcccatca tactggtggg accacattgt acaagcgcag
      361 gataaactca ctgaaaaaga tacaatagta tctagcctcg ttgctgttcc gaaagattcc
      421 aggggaccac gcttaatttg cgtgcacccc aaagaatcga tatggataca acaaggctgt
      481 aggcgattac tggagcaagc tattgaacgc cctggttccc catgtcatgg aaggataacc
      541 ttccaggatc aaggtactaa cggcgcgcta gctatggcat cctctataga tcgagagtac
      601 tgtactctcg accttaagga agccagcgat cgcatatcgt gcttattagt gaagtatctc
      661 ttcggagact tcgcctatga gtatatatca tgcagtcgtg ccacccatgt aaagttattg
      721 gatggacgtg tcattgagct aagaaagtgg gctcctatgg gaaacgcttt aacgtttccc
      781 gttcagagcc ttgtcttctt ggccttggtt cgagcaggca tccgatctcg gtacggtgta
      841 aactgtactg atatctatgt cttcggtgat gacatcgtgt tcccgagtaa gttctatgat
      901 ggtgctgtta atgccttagt acgttcgggc ttaatcccga atccggctaa gacatttagg
      961 cgtggattct ttcgagaatc ctgtggagtc gatgccttca aaggtatcga tgttactcct
     1021 cataggttac ggagatacga ttgtcacact gtttccgggg cggtttcgtc atgcaccttg
     1081 gctcgcgcct tggctattga cggatatcgc cttacctctg attggctcta tcgacaggtg
     1141 tccctttact ggggttgttt gccttatagc aacaatccta gtactcaggg tatctatcgt
     1201 tatgatccat gtactctaga taaattgtgg cgctacgagc catccttgcg ttataacaag
     1261 gacctccagc gctacgaaac tagggtactc ttggtgcgaa gtgcgatttc tcgcccttct
     1321 agtgatgcct ggtggcatct ccaagactcg ttactccgtt tagcccacat gggtgaaaag
     1381 gagtattcgg acagaggatt ggaatacacg gtccctcacc gtgcacgagt gcaacgaggg
     1441 tggtcagcag ctttaagctg ctgagcgtgg ttccggcctt aaac
//
