# Supplementary material for: Hyperexpansion of RNA Bacteriophage Diversity
Source: PLoS Biol. 2016 Mar 24;14(3):e1002409. doi: 10.1371/journal.pbio.1002409 (PMC4807089; doi:10.1371/journal.pbio.1002409)
Supplement: S1 Dataset — (ZIP) [file pbio.1002409.s001.zip › ESO015.NT.rtf]

LOCUS       ESO015                  1176 bp    RNA     linear       25-AUG-2015
DEFINITION  ESO015.
ACCESSION   
VERSION
KEYWORDS    .
SOURCE      ESO015
  ORGANISM  ESO015
            Unclassified.
REFERENCE   1  (bases 1 to 1176)
  AUTHORS   Krishnamurthy,S., Janowski,A., Zhao,G., Barouch,D. and Wang,D.
  TITLE     Characterization of RNA bacteriophage Diversity and Biogeography
  JOURNAL   Unpublished
REFERENCE   2  (bases 1 to 1176)
  AUTHORS   Krishnamurthy,S., Janowski,A., Zhao,G., Barouch,D. and Wang,D.
  TITLE     Direct Submission
  JOURNAL   Submitted (25-AUG-2015) Microbiology, Washington University at St.
            Louis, 660 S. Euclid Ave, Saint Louis, Missouri 63110, United
            States
FEATURES             Location/Qualifiers
     source          1..1176
                     /organism="ESO015"
                     /mol_type="genomic RNA"
                     /note="Taxonomy: Viruses;unclassified ss-RNA viruses"
     CDS             358..1086
                     /codon_start=1
                     /product="replicase"
                     /translation="MSSMGNGTTFVLESLLFLAMIRAVVYVYGHRSDLRHVSVYGDDL
                     ILPRYLAIHLSVYIHHLGFVINQKKSFLSGPVMESCGCDFWLGSNIRPVFLRRKPDSA
                     QELIGLRNRLHRWFVLQLGASLPVVIDKFLLNFLDDYEIGPESDTEMDSYVHDFSHRG
                     GHLHCFHRRSAQLPAREFGFRKIMHNLLVVSGPEGVFDVSKRGGGRLCLVRRYVERSF
                     YKDSSGVVQDWARLTWGVTPSPGS"
ORIGIN      
        1 gttggataca atcgaataac ctcggtgcca aaagatggga cgaaagatcg tcccatcgct
       61 atcgaaccgg caggaaatat tttcctgcaa ctaggtatag agcggattat acgacagaga
      121 cttctctctg taggctgtga ccttaacact cagttaagga atcagtctct tgcgaagttg
      181 ggatctcaaa aagaggcccc aaatctaccg tgtacgtttg atttatcaga cgcttccgat
      241 actatatcac gtgttgtctg tcgggaatta ctcccagcag attggttctc agtactggat
      301 agtgttcgta gcccttgtgg tctactaccc gatggctcag gatggcttta cgccaaaatg
      361 agttcaatgg ggaatggcac taccttcgta ctggagtcat tgctattctt agcaatgatt
      421 cgtgcagtgg tctacgttta tgggcacaga tctgacctta ggcacgtaag tgtctatggt
      481 gacgatttga tattacctcg gtatttggct atacaccttt cggtgtacat ccatcacctt
      541 ggttttgtca ttaatcagaa gaagagcttc ctttcaggtc cagtaatgga atcctgtggt
      601 tgcgacttct ggctcggcag taatatcaga cctgtgttcc ttcgtcgtaa accggactcg
      661 gctcaggaac ttattgggtt acgcaatcgt cttcatcgat ggttcgtcct ccaactaggt
      721 gccagtcttc ccgtcgttat agataagttc ttattgaact ttctcgatga ctacgagatt
      781 ggacctgaat cggataccga aatggatagc tatgtgcatg atttctccca tagggggggt
      841 catctgcatt gcttccatcg acgctctgcc caacttcccg cgagggaatt tgggtttcgt
      901 aagattatgc ataacctcct cgtcgtctcg ggccctgaag gggtctttga cgtatctaaa
      961 cgaggtggtg ggcgcctgtg cttggtccgc cgctacgtcg agagatcctt ttataaggat
     1021 tcgtcgggcg tagttcagga ttgggctaga ctcacatggg gggtgacccc ctcccctggg
     1081 tcgtaatgac ctagggatgt gctctcgcac aacctaaaag acttttgtct cttttcaatt
     1141 gcagtgcaat tgaaaagttc aaaaaaaaaa aaaaaa
//
