# Supplementary material for: Hyperexpansion of RNA Bacteriophage Diversity
Source: PLoS Biol. 2016 Mar 24;14(3):e1002409. doi: 10.1371/journal.pbio.1002409 (PMC4807089; doi:10.1371/journal.pbio.1002409)
Supplement: S1 Dataset — (ZIP) [file pbio.1002409.s001.zip › ESO016.NT.rtf]

LOCUS       ESO016                   904 bp    RNA     linear       25-AUG-2015
DEFINITION  ESO016.
ACCESSION   
VERSION
KEYWORDS    .
SOURCE      ESO016
  ORGANISM  ESO016
            Unclassified.
REFERENCE   1  (bases 1 to 904)
  AUTHORS   Krishnamurthy,S., Janowski,A., Zhao,G., Barouch,D. and Wang,D.
  TITLE     Characterization of RNA bacteriophage Diversity and Biogeography
  JOURNAL   Unpublished
REFERENCE   2  (bases 1 to 904)
  AUTHORS   Krishnamurthy,S., Janowski,A., Zhao,G., Barouch,D. and Wang,D.
  TITLE     Direct Submission
  JOURNAL   Submitted (25-AUG-2015) Microbiology, Washington University at St.
            Louis, 660 S. Euclid Ave, Saint Louis, Missouri 63110, United
            States
FEATURES             Location/Qualifiers
     source          1..904
                     /organism="ESO016"
                     /mol_type="genomic RNA"
                     /note="Taxonomy: Viruses;unclassified ss-RNA viruses"
     CDS             268..903
                     /codon_start=1
                     /product="replicase"
                     /translation="MDCLPTCSGSLADQVVPGALETLPHYLGAHKARFVVVKGKLGSV
                     PKNAKTRRSVIVEPILNGFFQKGVGSLMKSLLLRFGCNLFDQTNNQRLAREGSIDGEL
                     VTIDLSNASNTVALMLVYHLMSEDWFSLLDQLRTSQIEYNGANIDLEMFSSMGNGFTF
                     ELESLIFYAIALVVAAKVGRETGFPIDITKISVFGDDIIVTKRMDREMRLVL"
ORIGIN      
        1 gacttagaaa cagctgtgtg ttgggaaaac ttttggttat ctttcaaaac tacagagaga
       61 caatgctcaa ccactaatcg tagaatctct tctttatttc agtcagatga attattcacc
      121 tgcgctgatg gcatttttta tgatgtccag cggaaaatta ctgaaatttt aggagaggct
      181 ccaaccctta gtttgttaga tgttgccttt ggtcccggta tcaatgtcgg tctaaataat
      241 aacgaagaag ctagcccacg ttttaaaatg gactgtcttc ccacatgttc aggctctttg
      301 gcagaccagg ttgttcctgg cgcgctagaa accttgcctc attatcttgg cgcccacaag
      361 gcgcgatttg ttgtggttaa gggaaaatta gggtctgtac ctaagaatgc aaaaactcgt
      421 agatctgtca tcgtcgaacc tatcctcaat ggttttttcc agaaaggtgt agggtctttg
      481 atgaagtctc tattgttacg ttttggttgt aatttgttcg accaaaccaa taaccaacgt
      541 cttgcccgtg agggttcgat cgatggcgaa ttggtaacaa tagatttgag taatgcaagt
      601 aatacagttg cgctaatgtt agtgtatcat ctgatgtcag aagattggtt cagcttattg
      661 gatcagttac gtacctctca gatagagtat aacggagcta atatagattt agagatgttc
      721 tcctctatgg ggaatggctt tacgtttgag ctcgagtcgt taatctttta tgctatagca
      781 ttagtcgtcg ctgcaaaggt gggccgggaa actggtttcc ccattgacat cacaaagatc
      841 tctgtatttg gtgacgatat tattgtcacc aaacgcatgg atcgtgaaat gcgattagtt
      901 cttg
//
