# Supplementary material for: Hyperexpansion of RNA Bacteriophage Diversity
Source: PLoS Biol. 2016 Mar 24;14(3):e1002409. doi: 10.1371/journal.pbio.1002409 (PMC4807089; doi:10.1371/journal.pbio.1002409)
Supplement: S1 Dataset — (ZIP) [file pbio.1002409.s001.zip › ESO017.NT.rtf]

LOCUS       ESO017                   948 bp    RNA     linear       25-AUG-2015
DEFINITION  ESO017.
ACCESSION   
VERSION
KEYWORDS    .
SOURCE      ESO017
  ORGANISM  ESO017
            Unclassified.
REFERENCE   1  (bases 1 to 948)
  AUTHORS   Krishnamurthy,S., Janowski,A., Zhao,G., Barouch,D. and Wang,D.
  TITLE     Characterization of RNA bacteriophage Diversity and Biogeography
  JOURNAL   Unpublished
REFERENCE   2  (bases 1 to 948)
  AUTHORS   Krishnamurthy,S., Janowski,A., Zhao,G., Barouch,D. and Wang,D.
  TITLE     Direct Submission
  JOURNAL   Submitted (25-AUG-2015) Microbiology, Washington University at St.
            Louis, 660 S. Euclid Ave, Saint Louis, Missouri 63110, United
            States
FEATURES             Location/Qualifiers
     source          1..948
                     /organism="ESO017"
                     /mol_type="genomic RNA"
                     /note="Taxonomy: Viruses;unclassified ss-RNA viruses"
     CDS             203..901
                     /codon_start=1
                     /product="replicase"
                     /translation="MGSALCFPVEALVFWAVAVGAIMREARLQRQEVGDRVFVYGDDI
                     IVPTEWASIVVQALESVCLRVNGSKCCITGRFRESCGMDAFQGVCVTPIRLKKPWVES
                     RSGSTYAAWVAFAQSMSDRGYALCSQLVREKVKSLYGPIPYGLSNSPFPCQVVPNITM
                     ARALNRGRVKIRWNAAYQRTEVFVLKLKAAKTDTTLDGWARALRNLTTPGLEEPTRVV
                     LPSSTKIKRGWSPF"
ORIGIN      
        1 tcgtcaattg gcattatccg cttcggtgga cggtgcctat gcgacgctag atctcaagga
       61 agcctctgac cgcgtgtcag ttgatttagt aaagctcctt tttgctaaca acaaagatgt
      121 gctcgaatgt ctgctggcta cgaggacgac gtccaccaag ctgccggatg gcagtatact
      181 tgctctgaag aagtttgcgc caatgggatc ggccttgtgc tttcccgttg aagcgctcgt
      241 cttttgggct gttgcggtgg gtgccatcat gcgcgaagcg cgcctgcagc gccaggaagt
      301 cggggatcgg gtgttcgttt atggggatga cattatagtc cccactgaat gggcctcgat
      361 tgtggtgcaa gcactggaat ccgtgtgtct acgtgtcaat gggtcgaagt gctgcattac
      421 gggtagattc agggagagct gtggtatgga cgccttccaa ggcgtctgtg tcacacccat
      481 ccgtttgaaa aaaccctggg tcgagtcgcg gtcgggcagc acgtatgctg cgtgggtcgc
      541 ctttgctcag tcaatgagtg atcgcggata cgctttatgc tctcagctgg ttcgggaaaa
      601 ggtaaagagt ctctacgggc caataccata cggcctttcg aactccccgt ttccctgcca
      661 ggtggttccg aacattacca tggctagggc ccttaatcgg ggccgtgtca agataaggtg
      721 gaacgctgca taccaacgta ctgaggtgtt cgtccttaag ctgaaagcag ccaagacgga
      781 tacaaccttg gacggatggg ctagagcctt aaggaatctc acgactcctg ggctcgaaga
      841 accgacgcgt gttgttctcc cttcttcaac aaaaataaaa agagggtgga gtcccttcta
      901 gggaaaccta ggagggtaat gctgggcgcg agcccggctg gaacggcg
//
