# Supplementary material for: Hyperexpansion of RNA Bacteriophage Diversity
Source: PLoS Biol. 2016 Mar 24;14(3):e1002409. doi: 10.1371/journal.pbio.1002409 (PMC4807089; doi:10.1371/journal.pbio.1002409)
Supplement: S1 Dataset — (ZIP) [file pbio.1002409.s001.zip › ESO018.NT.rtf]

LOCUS       ESO018                  1240 bp    RNA     linear       25-AUG-2015
DEFINITION  ESO018.
ACCESSION   
VERSION
KEYWORDS    .
SOURCE      ESO018
  ORGANISM  ESO018
            Unclassified.
REFERENCE   1  (bases 1 to 1240)
  AUTHORS   Krishnamurthy,S., Janowski,A., Zhao,G., Barouch,D. and Wang,D.
  TITLE     Characterization of RNA bacteriophage Diversity and Biogeography
  JOURNAL   Unpublished
REFERENCE   2  (bases 1 to 1240)
  AUTHORS   Krishnamurthy,S., Janowski,A., Zhao,G., Barouch,D. and Wang,D.
  TITLE     Direct Submission
  JOURNAL   Submitted (25-AUG-2015) Microbiology, Washington University at St.
            Louis, 660 S. Euclid Ave, Saint Louis, Missouri 63110, United
            States
FEATURES             Location/Qualifiers
     source          1..1240
                     /organism="ESO018"
                     /mol_type="genomic RNA"
                     /note="Taxonomy: Viruses;unclassified ss-RNA viruses"
     CDS             78..1094
                     /codon_start=1
                     /product="replicase"
                     /translation="MQYMQQAVLGKLVPELEHDSIVSGMIGFTDQTPNQRMAREGSST
                     GLLATMDLSEASDRVSNQHVRALLKHFPNLSEAVDATRSRKAAVPGVGVIRLAKFASM
                     GSALCFPMEAMVFLTIIFMGLEHDHRRRFTRSDFRQFWGKVRVYGDDLIVPTDSMPTV
                     TRYLEAFGLKVNAGKSFGEGRFRESCGKEYYSGRDVSITRVRSIIPTSRLEVSSVIAT
                     VSLRNRLYEAGLTGAACWLDPGINRLLGGRYPAVTADSPVLGRVNSIDFDVERMSPST
                     HRPQVKGYVVHSKLPASTASGEGSLLKWFLKRGDEPFADRNHLTHFGRPQSSSLKLRW
                     AHSA"
ORIGIN      
        1 ctgaactgcc cgtaaaggtg gttcttgtgc caaaatcgct caagacacct cgcatcatcg
       61 ctatcgaacc tacttgcatg caatatatgc agcaagcggt cctcgggaag ttggtgcccg
      121 aactcgaaca cgattctatc gtgtccggga tgattggttt cacagaccaa acgcctaatc
      181 agcgaatggc gcgtgagggc agttcaacag gtctgttggc gacaatggac ctttctgaag
      241 cctccgatcg tgtctcgaat cagcatgtac gtgccctttt aaagcatttc cctaacctct
      301 ctgaggcggt agatgctact aggtcacgga aggctgctgt tcctggtgtg ggtgtaattc
      361 gcctcgccaa gttcgcgagt atgggttctg cgttgtgctt cccaatggag gcgatggttt
      421 ttctcaccat catctttatg gggctcgagc acgaccacag acgtcggttt acccggtctg
      481 acttccgtca gttctggggc aaggtgcgtg tctatgggga cgatcttatt gtccccacgg
      541 atagcatgcc gactgtgaca cgctacctcg aggcttttgg cctcaaggtt aatgcgggca
      601 agtccttcgg agaaggtaga ttccgagagt cttgcggtaa ggagtactac tctgggcgtg
      661 atgtctccat cacacgcgtt cgcagtataa tccccacctc acggttggaa gtgtcttcgg
      721 tgattgccac tgtttccctg aggaaccgcc tttacgaggc ggggctaacg ggagcagctt
      781 gttggctgga ccctgggatc aaccgccttt tgggcggaag gtacccggca gtgacagctg
      841 attcacctgt gttgggtcgg gttaactcga tcgacttcga cgtcgagcga atgagcccga
      901 gcactcatag acctcaggtt aaaggctatg ttgtgcactc caagctaccg gcctctacgg
      961 ctagtggcga aggatccctg ctcaagtggt tccttaaacg cggcgatgag ccattcgccg
     1021 acaggaatca ccttacgcac ttcggacgtc cgcagtcgtc ttcactgaaa ctgcggtggg
     1081 cccactccgc ttagtgcgga gtgggtggca tggccgtgag gcgtgcctcg ggagctaagt
     1141 gcttccctag ggcttaactg ccctgggaga tgcattggct gtgcatctcc cgaccgttaa
     1201 gcccctgggg aagcctttag ccccggaggc ccgcctcacg
//
