# Supplementary material for: Hyperexpansion of RNA Bacteriophage Diversity
Source: PLoS Biol. 2016 Mar 24;14(3):e1002409. doi: 10.1371/journal.pbio.1002409 (PMC4807089; doi:10.1371/journal.pbio.1002409)
Supplement: S1 Dataset — (ZIP) [file pbio.1002409.s001.zip › ESO019.NT.rtf]

LOCUS       ESO019                  1521 bp    RNA     linear       25-AUG-2015
DEFINITION  ESO019.
ACCESSION   
VERSION
KEYWORDS    .
SOURCE      ESO019
  ORGANISM  ESO019
            Unclassified.
REFERENCE   1  (bases 1 to 1521)
  AUTHORS   Krishnamurthy,S., Janowski,A., Zhao,G., Barouch,D. and Wang,D.
  TITLE     Characterization of RNA bacteriophage Diversity and Biogeography
  JOURNAL   Unpublished
REFERENCE   2  (bases 1 to 1521)
  AUTHORS   Krishnamurthy,S., Janowski,A., Zhao,G., Barouch,D. and Wang,D.
  TITLE     Direct Submission
  JOURNAL   Submitted (25-AUG-2015) Microbiology, Washington University at St.
            Louis, 660 S. Euclid Ave, Saint Louis, Missouri 63110, United
            States
FEATURES             Location/Qualifiers
     source          1..1521
                     /organism="ESO019"
                     /mol_type="genomic RNA"
                     /note="Taxonomy: Viruses;unclassified ss-RNA viruses"
     CDS             710..1519
                     /codon_start=1
                     /product="replicase"
                     /translation="MFPMFWKHLSIPVFLQGLTSRIFDVETGRIHDETSRFYPSIPIF
                     VDCVRQFCLAFKKIEIECTPKRVQKALDNFAAIERSFESFMLPEEELESFRLCSSVLW
                     DGMLPGICLDDAILRHGPGATAERISGNRKFVWRSWHDRIEPYFPFLGSVYSINAFGG
                     MEFEKLTVVKERDELPVRVTPVPKTLKGPRIIAIEPTCMQFVQQGIRGVLYDSIESYW
                     LTTGHINFRDQKINQSLAMRSSSDGRLATIDLSDASDRVPYDTAMVMFESNP"
     CDS             804..1208
                     /codon_start=1
                     /product="hypothetical protein"
                     /translation="MKHQDFILLSRFLLIASGSFALLSRRSRLSALQKGCRRLLTTSP
                     RLSGPLSRLCYRKKSWSHFDSVLLCCGMACYLAYAWMMLYYGTDPVPLPNEFRETGSL
                     FGGLGMTVSNLISHSLGAYILSTLSGAWSSKS"
ORIGIN      
        1 tacaacaaca gttcgccgac gtttatgtcg tcatggaccg cccaattacg ggctttaccc
       61 agacgcaact cgagcagttg gcagcagccg tcatggccgc ggtcaacacc actatggttg
      121 gcaagctttt tgcacaggaa tcgtagtctc gcgactacta cccgtgaatg gaggattcta
      181 tgaagaacgt tttaaaagtt ctctcagcat tgagtaaagt ttcaggtgcc gttatggtcc
      241 tgaattccgt gagccacctg gctcccggca actcaaagat aaccaaggct ttggatgatt
      301 tggacgtcca gcttcaaaag ctagatggtg ccattggcat tatccggctt atagccagat
      361 ctcctgcatc tgagccctga cccccattgt taggaactcg gttccttcct caaagagctt
      421 tttggtctgt cgccacggac ttctgtggcg gagtagcgtt ggcttgaagc gacctcccct
      481 atataggagg ggcaacttga aaagcaacga aagtgaccta gtagaattgg ctgtaagcat
      541 ctataatgat gtcacagcta aatgtcctgc tgaagtctct gatttacgtg atgttaaaac
      601 tttgatatca cgtgtcaaga atgagggaat ctcgttttta acgattaccc ttcctgagtt
      661 cgggaaatcc cttgacaggg ctctcgaact cgggcatgtt gactccacga tgtttccgat
      721 gttctggaag catctgtcaa tccccgtatt tttacaaggt ttgacgagtc gcatttttga
      781 cgttgagaca gggagaattc acgatgaaac atcaagattt tatccttcta tcccgatttt
      841 tgttgattgc gtcaggcagt tttgccttgc tttcaagaag atcgagattg agtgcactcc
      901 aaaaagggtg cagaaggctc ttgacaactt cgccgcgatt gagcggtcct ttgagtcgtt
      961 tatgttaccg gaagaagagt tggagtcatt tcgactctgt tcttctgtgc tgtgggatgg
     1021 catgttacct ggcatatgcc tggatgatgc tatactacgg cacggacccg gtgccactgc
     1081 cgaacgaatt tcgggaaacc ggaagtttgt ttggcggtct tggcatgacc gtatcgaacc
     1141 ttatttccca ttccttggga gcgtatattc tatcaacgct ttcgggggca tggagttcga
     1201 aaagttaacg gttgtgaagg agcgggatga attacccgta agggttactc ctgttccgaa
     1261 gacgcttaaa ggtccccgga tcattgcaat agaacccact tgcatgcaat ttgtgcaaca
     1321 agggattcga ggtgttctat atgactccat cgaatcatac tggctgacta caggtcacat
     1381 taatttccgt gatcagaaaa tcaaccagag tttagcaatg aggtcatcga gtgatggtcg
     1441 gttagcaacg atcgatctat cagatgctag tgatcgtgta ccttacgaca cggctatggt
     1501 tatgtttgag tcgaatccag a
//
