# Supplementary material for: Hyperexpansion of RNA Bacteriophage Diversity
Source: PLoS Biol. 2016 Mar 24;14(3):e1002409. doi: 10.1371/journal.pbio.1002409 (PMC4807089; doi:10.1371/journal.pbio.1002409)
Supplement: S1 Dataset — (ZIP) [file pbio.1002409.s001.zip › ESO020.NT.rtf]

LOCUS       ESO020                  1292 bp    RNA     linear       25-AUG-2015
DEFINITION  ESO020.
ACCESSION   
VERSION
KEYWORDS    .
SOURCE      ESO020
  ORGANISM  ESO020
            Unclassified.
REFERENCE   1  (bases 1 to 1292)
  AUTHORS   Krishnamurthy,S., Janowski,A., Zhao,G., Barouch,D. and Wang,D.
  TITLE     Characterization of RNA bacteriophage Diversity and Biogeography
  JOURNAL   Unpublished
REFERENCE   2  (bases 1 to 1292)
  AUTHORS   Krishnamurthy,S., Janowski,A., Zhao,G., Barouch,D. and Wang,D.
  TITLE     Direct Submission
  JOURNAL   Submitted (25-AUG-2015) Microbiology, Washington University at St.
            Louis, 660 S. Euclid Ave, Saint Louis, Missouri 63110, United
            States
FEATURES             Location/Qualifiers
     source          1..1292
                     /organism="ESO020"
                     /mol_type="genomic RNA"
                     /note="Taxonomy: Viruses;unclassified ss-RNA viruses"
     CDS             599..1291
                     /codon_start=1
                     /product="maturation protein"
                     /translation="MGQFIYELRDLPRSLKTSFDGIVSSYRNLGGISAFAAGGKRSYS
                     DASVIMNPRSVSDHFLNHEFGWRPLFSDYGKFIDAFTNVSDHISRITRDNGKWIRRRV
                     VLQQETTQQHIGRQYYPGVDPWGFNIQGTCSDFVVDGVTCKGYFDITSIVETKTWATG
                     YFTYYRPEFDMEIPLGNSYLGAVQRLMTLYGLRINPHLLWKITPWTWAIDWGTHVGDY
                     LKRLDDFVVDGIV"
ORIGIN      
        1 gccccgtgaa tacattacct gttgcggaaa gcgcgtcaga cgacgtgtta ttaccgttat
       61 tggtgttggt tcatgggtat ttccctatga gtgtgattgc aagcggaaaa accgcaagcg
      121 tcgcaagcgt ggtaagaaat atagagtttc gacgtcccat actcggctcc gcgagcgcaa
      181 cctccaatac gagcgtattg gtgatgtggt cgcaggttct aagttggggg atttcaaaat
      241 ctatcagaat agtgttgttc agagttcaac tctgattcac tctactggta gccatgttgg
      301 ctccatcgct gctgaaagga cctgggatgc aacgcatcct ggacctcctt acaacatcgt
      361 tgggcctttt gcttccgtaa agacaaagat atcaggtgca gggaaaaccc ttgtcgctaa
      421 gtataagtca atcctgttct cacctggaag atggtgggaa tatgagggag ctttcttaga
      481 cgacggtaat tggttgactg aaatttcttc caatttcctc ttacagggta taccctctat
      541 aagtggctac gatactctcg cttgggataa actcaagccc aagattccga aagcggatat
      601 ggggcaattc atttacgagt tgcgcgatct tccgcggagt ctgaagacgt ctttcgacgg
      661 cattgtcagt tcctaccgaa atttaggtgg gatttctgct tttgccgccg gaggaaaacg
      721 ttcttactca gacgcttccg tgatcatgaa tccgaggtcg gtttcagatc attttctgaa
      781 tcatgaattt ggctggcgtc ctttattttc cgattatggg aagttcattg atgctttcac
      841 caatgtttct gatcatatat cacgcataac gcgtgataat ggaaaatgga ttcgccggag
      901 agtagtccta caacaagaga caactcagca gcacatcggg aggcaatact atcccggtgt
      961 cgatccttgg gggtttaaca tccaaggaac gtgttctgac tttgttgtgg acggcgtaac
     1021 ttgtaaaggt tactttgaca tcacgtctat cgttgaaacg aagacgtggg ccactggtta
     1081 ctttacttac taccgtccgg agtttgatat ggaaatccca cttggcaaca gctatctggg
     1141 tgccgttcag cgtctgatga ctctgtatgg tctccgcatc aatcctcacc tcttgtggaa
     1201 aatcacaccc tggacttggg ccatcgattg gggaactcat gtaggcgatt atttgaagcg
     1261 ccttgatgat ttcgtcgtcg atggcattgt gt
//
