# Supplementary material for: Hyperexpansion of RNA Bacteriophage Diversity
Source: PLoS Biol. 2016 Mar 24;14(3):e1002409. doi: 10.1371/journal.pbio.1002409 (PMC4807089; doi:10.1371/journal.pbio.1002409)
Supplement: S1 Dataset — (ZIP) [file pbio.1002409.s001.zip › StreptomycesPhi0_L.NT.rtf]

LOCUS       Streptomyces_phage_phi_0_L 6775 bp   RNA    linear       24-AUG-2015
DEFINITION  Streptomyces phage phi0.
ACCESSION   
VERSION
KEYWORDS    .
SOURCE      Streptomyces phage phi0
  ORGANISM  Streptomyces phage phi0
            Unclassified.
REFERENCE   1  (bases 1 to 6775)
  AUTHORS   Krishnamurthy,S., Janowski,A., Zhao,G., Barouch,D. and Wang,D.
  TITLE     Characterization of RNA bacteriophage Diversity and Biogeography
  JOURNAL   Unpublished
REFERENCE   2  (bases 1 to 6775)
  AUTHORS   Krishnamurthy,S., Janowski,A., Zhao,G., Barouch,D. and Wang,D.
  TITLE     Direct Submission
  JOURNAL   Submitted (24-AUG-2015) Microbiology, Washington University at St.
            Louis, 660 S. Euclid Ave, Saint Louis, Missouri 63110, United
            States
FEATURES             Location/Qualifiers
     source          1..6775
                     /organism="Streptomyces phage phi0"
                     /mol_type="genomic RNA"
                     /note="Taxonomy: Viruses;unclassified dsRNA viruses"
     CDS             203..691
                     /codon_start=1
                     /product="P7 Procapsid assembly protein"
                     /translation="MATYLVPTDGKLDDIIDLATKAGMHIATPTTIREFIIENNENPH
                     GIYAVTTEQLMLLGRHASQLMNEMPSVVFSVPGLVYGADWMTAAGMYHPADWIELTDK
                     LSKTGLIAHTLEDAEKRDRGPLEATYQQSPRSLRDIRKRSTEDQVPLESLEETYADDL
                     PA"
     CDS             703..2688
                     /codon_start=1
                     /product="P2 RNA-dependent RNA Polymerase"
                     /translation="MHKPQDAPLYYPGDELCDMLFQSPSAMRNRDKIYREGPIEIEEE
                     IWSNSPDFLKFKDKFSREAMKWQPDVDAQGRVFGNGLRSDFNGMRHVNGYPMLPATYP
                     LSDNRLLREKEGLANTFTEQWHSTVCDALVELFFEDLEPVRMKMRKGSSSCVPFFDKQ
                     MSKRVEAAKFSLSTALDAGDLMLKNKHYEAFTRYQMGGAVFVVYRRQSTDAISFDAKT
                     HQWTFKDRPVADLEYAVSGGTRGTFKPASKEFTDVDFYVPDGFARERNRTAMGGPWAM
                     NAALAPIAQSVRKRIYDLFAYSTHHTTRESIQADLRSWKFTIAADVSNHDWFWPTFLI
                     DSIADKLLSMGFDERWVEIFKTCNLLPRYVTDVGPDLPNVLIGDPTDPKIHGGLTSGN
                     SFTDLFGTIGMILFYFIIQVEHTYPQIIPALKEPRRAKELMQLYLKGKLPIVIKDKSD
                     DALLGWTDNILVHKAEKLMQKMQNGDQISPYMKVTYEHGGAFLGSILYYPKDKTPAGL
                     NLIGNIQSLVTNLFSPEYGVQSAVSDRSKVKRPFPGLAWESTQQVYGSCPLYGDVIEL
                     IEKTWYDVYGESFISRRQRFLEKDKALLARYVKEFKQVGLPDLTAIDLEVLNDPTKLE
                     YKFAESDVSMEVLDFLYQGLTVEEIEPYFRSVVKYYG"
     CDS             2707..3699
                     /codon_start=1
                     /product="P4 NTPase"
                     /translation="MKLVSDKVVIPVATMEAADFKRLSEIKEILADREFPVFLIGGEQ
                     YKFDPKVIFDAISDITDSKEPVQLTVGDLQEMDGFVRSKGDERVGSVVPSVYSFISFE
                     EEENKLGWPHPGVLPGITVMLGDRGAGKTTYLLDKMSLDVLIRLNEPTEHVDFATNVI
                     SAVSVTNAITTAIFLSAMGMNVAIDSFKSLVYSLKGPALPGGMSSGVFDLMTTVNNLV
                     ANFGSHFVVTLNPMSTDVDKIHRTYDLLAASATGAMFIQSFKVTSSTFRLFDKRVSDT
                     GAFSTTGRLEEDSYELVGPKPQVDLPETIDPLTWSSASVKEPNDKPRPAGKLNF"
     CDS             3712..4059
                     /codon_start=1
                     /product="hypothetical protein"
                     /translation="MNATICVKDRSVLWASIEEGVDYTRYSQLINDHLRDLVNCSDAR
                     VELFDLVHEIVSTTSCTRKTFDRYALKFVSSKYPLLRGVTLTLLADTISSFLSNVAAS
                     VRAGTLSNLKEVV"
     CDS             4056..6458
                     /codon_start=1
                     /product="P1 Procapsid Shell Protein"
                     /translation="MTINLTKIHTDAKGLTQQAAMNRPDASAPLSTHGQFKTTVFTRT
                     MQASRTGEILVPIGTGQVDPVNHCRVLLQLSVDEQIPVEELVDVYKTTFYQMAFQPEI
                     IRKNVANILGSSERAISRNNIPRVPPSVVMDNLMRALHGGNVTRVDEVITHLVADGLI
                     SIYAQIGLITADAPHVHRMRPGNLYPSYSDLLDVMALRDVMYMATRIESADISIIKRS
                     IDTSTGDGAGRAVSPSLLAQHIQNAFVGAYDTSKGSYASSDIVSSVLTVLHRMWSPMT
                     PDVTMPSERVQNSSFIGEFQSNLALFLATQDMVANHPARAVVSFSDEELTSTIFPLLQ
                     ETLTTISPYNIRALSDSVAFYGMTASRDHNGEPGHMFLYEDWRVQDHVDAFVPVRQTP
                     TSTGRFLVDQPTVSGALAHALAPVQKVVSIADTVNSRIDSYNLTEVTKRAKDHTIIHL
                     AFPSLEVREAQLEVDTLDALIPYVIEGKEATKGQLDKLGLTERQLKSLRYDYYASIMH
                     LGVARSNQVTVGELMHSMASGTNDATNAAATVGVHSPLYIRWVERVQFTKQRGLSALL
                     NGEVQTTEPLEVLAYQRDFAPADTLSVNYPKLSDYEGAVHLWNWPKYSVKLATSAPFE
                     ITLHNKSYRVSVDEHEMLALGARRNELRFMNQYDTKALVRIWLKHIFDDHKFVAAQAK
                     SAKDDLVKEAYRGREIQSALMLVAMLSSIASNSTGQRAITYVKQRVADAMYGNTGTLD
                     GYDEIHVGVQSHRLRVWAGIRTLELLQLISPTEASELAKQIKETNALAYALSTVDLNS
                     LR"
ORIGIN      
        1 ttattttcta ctgaggtctt tatagggttt aagatttgat aagcgttgtg ttgcaacgtt
       61 gaatagtaag gtgttccctt gctcactcag ttagaagact caggtcttcg accaggtgca
      121 tctgggtccg tgttccggac attgcacact catgaggtcc gcctcaaacc ctttctctgt
      181 ataatccaat taaggagtta taatggctac atatttagta ccaacagatg gaaaactgga
      241 tgacataatt gatctcgcta ctaaagcggg tatgcatatt gccactccaa ctacaatccg
      301 tgaatttatc attgagaaca atgaaaatcc ccacggtatt tacgctgtaa caactgagca
      361 acttatgttg ttgggtcgtc atgcgtctca actaatgaac gaaatgccgt ctgtcgtttt
      421 ttctgttcct ggattagtct atggagctga ttggatgact gctgctggca tgtaccatcc
      481 agcagattgg atcgagttga ccgacaagct gtcgaaaact ggactgattg cgcatacgct
      541 agaagatgct gagaaacgtg atcgtgggcc actggaggct acatatcaac aatctccacg
      601 ttcactgcgt gatattcgaa aacgatcaac agaggatcag gttcctctcg agtcgttgga
      661 agaaacctac gccgacgatt taccagcata acggagtaac aaatgcataa accacaagat
      721 gctccattgt actatcctgg tgacgaactt tgtgatatgt tatttcaaag tccctctgca
      781 atgaggaata gagataaaat atatcgtgag ggtccaattg aaattgaaga ggagatttgg
      841 tctaattcac cagatttttt gaaattcaag gataaattct cacgcgaggc catgaaatgg
      901 caaccagatg tagacgcaca aggacgagtc tttggtaatg gattacgatc tgattttaat
      961 ggtatgcggc atgtaaatgg gtaccctatg ttacctgcaa cgtacccttt gtcagacaat
     1021 cgcctccttc gtgaaaaaga aggtttggcg aatacgttta ctgaacaatg gcattcaacg
     1081 gtgtgtgatg cactagttga actatttttt gaagatctgg aacctgttcg tatgaaaatg
     1141 cgaaaaggct cttcttcatg tgtgccattt ttcgataaac agatgagtaa acgtgtggaa
     1201 gcagcgaagt tttcgttgtc taccgctcta gatgccggcg atttaatgct taagaataag
     1261 cactatgaag cgttcacccg atatcaaatg ggtggagcag tttttgtagt ttaccgccgt
     1321 caatcgaccg atgcgatatc gttcgatgct aaaactcatc agtggacgtt taaggaccgt
     1381 ccagtagccg atttagaata tgcggtttct ggtggtaccc gtgggacgtt taaaccggcg
     1441 agcaaggaat tcactgatgt ggacttctat gttccggatg gttttgctcg agaaaggaat
     1501 agaacagcaa tgggtggccc ttgggctatg aatgctgcgt tagcccctat cgcgcaatca
     1561 gtaagaaaac gaatctatga tttatttgct tactcgacac atcatactac tcgtgagtca
     1621 atacaagcag atttacgttc ctggaaattt accattgcag cggacgtttc taatcatgat
     1681 tggttttggc ctaccttttt gatagactca attgctgaca aattattgtc aatgggtttc
     1741 gatgaaagat gggttgaaat tttcaaaaca tgtaatctgc tgcctcgata tgtaacagat
     1801 gtcggaccag atcttccgaa tgttttaatt ggtgatccga ctgatccgaa gatacatgga
     1861 ggattaacgt cgggtaattc atttactgat ttattcggta caattgggat gatattgttt
     1921 tattttataa ttcaagtaga gcatacatat ccacaaatta tccctgctct taaagaacca
     1981 cggagagcga aggagttaat gcaactctat cttaagggaa aattaccaat agtaattaag
     2041 gataaatcgg acgacgcttt attgggttgg accgacaata ttcttgtgca taaagctgag
     2101 aagctcatgc agaaaatgca aaatggtgat cagatatctc catatatgaa ggtaacttac
     2161 gagcatggtg gtgcattttt agggagtatc ttatattatc ctaaagataa gacaccagca
     2221 ggtttaaatt taattgggaa catccaatca ttagttacca atctcttctc acctgagtat
     2281 ggtgttcaga gtgctgtatc agatagatcc aaagttaaac gaccatttcc cggtctagct
     2341 tgggaatcta ctcagcaagt gtatggatcg tgcccgttat acggggacgt aattgaacta
     2401 atcgagaaaa cttggtatga tgtatatggt gaatctttca tcagtcgtcg tcagagattt
     2461 cttgaaaagg acaaagcact attagcaagg tacgttaagg aattcaaaca agttggtttg
     2521 cctgatttaa ctgccataga tcttgaagtt ctaaacgatc ctacgaaact ggagtataag
     2581 ttcgcagaat cagatgtctc aatggaagta cttgactttc tctaccaagg gttaactgtt
     2641 gaggaaattg agccctattt tcgttctgta gtaaaatact acggttaatt attttatgga
     2701 gttattatga aactagttag tgataaggtt gtaattcctg tagcaacaat ggaagctgca
     2761 gattttaaac gactaagtga aattaaggag attctcgcag accgtgaatt ccctgtgttt
     2821 cttattggtg gtgaacaata taaattcgat cctaaagtca ttttcgatgc tattagtgat
     2881 attacagatt cgaaagaacc tgtgcaatta actgttggcg acttgcaaga aatggatggt
     2941 tttgttcgtt cgaaagggga cgaacgtgta ggatcggttg taccatccgt gtattcgttt
     3001 atttcctttg aagaagaaga aaataaactt ggatggccac atcctggagt gctccctggt
     3061 atcacagtga tgttgggtga tcgaggtgct ggtaaaacga cttatctttt ggataaaatg
     3121 tcattagatg ttttgattcg actaaacgaa ccaacagaac atgtggactt tgcaactaat
     3181 gttatatccg ctgtttcggt aaccaacgct attactactg ccatcttcct ctctgcgatg
     3241 gggatgaatg tagcaatcga ttcgttcaaa tccctagtct atagtttgaa aggacctgcc
     3301 ctacctggtg gtatgagctc tggtgttttt gatttaatga ctactgtgaa caatttggtc
     3361 gccaatttcg gttcacattt tgttgtaaca cttaatccaa tgagtaccga cgtggataag
     3421 atccatagaa cgtatgatct gctggctgct agtgccacag gtgctatgtt catacaatca
     3481 tttaaagtca caagttcgac ttttagattg ttcgataaac gggtgtccga tacaggtgct
     3541 ttctctacaa ctggacgttt ggaagaagat tcctatgagt tggtcggacc taaaccacaa
     3601 gtagacttac cggaaactat tgatccatta acctggtcaa gcgcctccgt gaaagaacct
     3661 aatgataaac cacgtcctgc aggtaaactt aacttttaat ttggagtata tatgaacgca
     3721 accatatgtg ttaaagatcg ttctgtatta tgggcatcga ttgaagaagg tgttgattat
     3781 acacgataca gtcaactgat aaatgatcac ttacgtgatc ttgtgaactg ctctgatgct
     3841 agagtagaac tatttgacct tgttcatgag attgttagta caacatcatg tacgcggaaa
     3901 actttcgaca gatatgcatt aaaattcgta tcatccaaat atccattgtt aagaggtgtt
     3961 acgttaacat tgttagctga cacaatttca tcttttcttt caaatgtagc agcatcagtt
     4021 agagctggta ctttatctaa tcttaaggaa gtagtatgac tattaattta actaagatcc
     4081 acactgatgc aaagggatta actcagcaag ccgctatgaa tcgtcctgat gcctcggccc
     4141 cattatcgac tcatgggcaa ttcaagacca cagtttttac ccgtactatg caagcgtcac
     4201 gtactggtga aatcctggta ccaatcggta caggtcaagt tgatccagtc aaccactgtc
     4261 gtgtattact acagttatca gtagatgagc agatcccagt tgaagagctg gtggatgttt
     4321 ataaaacgac attctatcag atggctttcc aacccgaaat catacgtaag aatgttgcaa
     4381 acatcttagg tagttcggaa cgcgcgatta gtcgtaacaa tatccctcgt gtaccaccat
     4441 cagttgtcat ggacaatctg atgcgtgccc tgcatggtgg gaatgtcaca cgagtcgatg
     4501 aggtaattac acaccttgtt gcggatggtc taatctccat ttatgcgcaa atcggactca
     4561 tcactgcaga tgctccgcat gtgcacagaa tgcgtcctgg taatctgtat ccatcatatt
     4621 ccgacttatt ggacgtgatg gccttacgtg atgtcatgta tatggcaact cgtattgaaa
     4681 gtgccgatat ctccatcatc aagcggagta tcgatacctc aactggcgat ggcgctggtc
     4741 gtgcggtgtc tccttcatta ttggcccaac atattcagaa tgcatttgtt ggtgcctatg
     4801 atacgtcaaa agggtcgtac gcatcatccg atatagtatc gtctgtattg acagtgctgc
     4861 atcgtatgtg gtctccaatg acaccggatg tcactatgcc atcggagcgt gttcaaaatt
     4921 catcgtttat cggtgagttt cagagcaacc tagctctatt ccttgcaact caagatatgg
     4981 ttgcgaatca ccctgctcgt gcagttgtct cgttttcaga tgaggaatta acaagtacga
     5041 tttttcctct actacaagaa acgttgacga cgatttcgcc ttataatatc agggcgttaa
     5101 gtgattctgt tgctttctat ggaatgacag catcaaggga tcataatggt gagccaggtc
     5161 atatgttctt atatgaggat tggcgtgttc aggatcatgt cgatgccttt gtgcctgtgc
     5221 gacaaactcc aacatcaaca ggaagattcc tcgttgatca accaactgtg agtggcgctt
     5281 tggcacatgc tttagctcca gtacaaaaag ttgtatctat tgctgataca gttaactcac
     5341 gtatcgattc gtataatttg accgaagtaa caaaacgggc aaaagatcat acgattatcc
     5401 atttagcttt cccatcactt gaggtaaggg aagcacaatt ggaggttgat actcttgacg
     5461 ctttaattcc ttatgttatt gaagggaaag aagctactaa ggggcagttg gataaactag
     5521 gtcttaccga gcgacaattg aaatcgcttc gatatgatta ttatgccagc attatgcatc
     5581 tgggtgtggc gagatctaat caagtcacag tcggtgagtt aatgcactca atggcatcag
     5641 gtactaacga tgcgacaaat gccgccgcca ccgttggcgt acacagccca ctttacattc
     5701 gttgggtaga acgtgtacaa tttaccaagc aacgtgggtt gtcggcatta cttaacggtg
     5761 aggttcaaac aactgaacct ttagaagtat tagcatatca acgcgatttt gcgccagctg
     5821 atacattaag tgtcaattat ccaaaactct cagattatga gggtgctgtt catttatgga
     5881 actggccgaa gtattcagtt aaactggcta cttcagctcc atttgagatt acactacata
     5941 ataagagtta tcgtgtaagc gtagatgagc atgagatgtt ggctttgggt gcacgaagaa
     6001 atgaacttcg ttttatgaat caatatgata caaaagcctt agtacgtatc tggttgaaac
     6061 atattttcga tgatcataaa ttcgtggcag cacaagctaa atcggctaaa gacgatttag
     6121 ttaaagaagc gtatagaggg cgtgaaatac agtcagcttt aatgctggtt gcaatgctgt
     6181 catctattgc ttctaatagt acaggtcaac gtgctattac atacgttaaa caacgtgttg
     6241 cagatgcaat gtacggtaat actggtacac ttgacggata tgatgaaatt catgtcggtg
     6301 ttcaaagcca cagacttcgt gtttgggctg gtatccgtac acttgagttg ttacaattga
     6361 tcagtcctac tgaagcttca gaattagcga agcagattaa ggaaacgaat gctctcgcgt
     6421 atgcgttgag taccgttgat ctaaactcat tgagatagta atgttagtag cttctatcat
     6481 aactaacgat ggtaaaatca atagattgta ccattctcag gggttacgtg catgggaagt
     6541 tgttaaaaat ttcgtgcgcc gtaacaatgt taaatcagta cgttacctgg tacatccatt
     6601 tacagtatgt aaataaagga ggtgctacat ggtggacagt ataacattcc aaactcactt
     6661 acgcgagtgt tggaaatgtc gtgagtaccc catgaatctc tgccctattg gtaaagcaat
     6721 tttgctaaaa cctatagagt agaacaataa atccacagtt atccgacggg agtgg
//
