# Supplementary material for: Hyperexpansion of RNA Bacteriophage Diversity
Source: PLoS Biol. 2016 Mar 24;14(3):e1002409. doi: 10.1371/journal.pbio.1002409 (PMC4807089; doi:10.1371/journal.pbio.1002409)
Supplement: S1 Dataset — (ZIP) [file pbio.1002409.s001.zip › StreptomycesPhi0_M.NT.rtf]

LOCUS       Streptomyces_phage_phi_0_M 3395 bp   RNA    linear       24-AUG-2015
DEFINITION  Streptomyces phage phi0.
ACCESSION   
VERSION
KEYWORDS    .
SOURCE      Streptomyces phage phi0
  ORGANISM  Streptomyces phage phi0
            Unclassified.
REFERENCE   1  (bases 1 to 3395)
  AUTHORS   Krishnamurthy,S., Janowski,A., Zhao,G., Barouch,D. and Wang,D.
  TITLE     Characterization of RNA bacteriophage Diversity and Biogeography
  JOURNAL   Unpublished
REFERENCE   2  (bases 1 to 3395)
  AUTHORS   Krishnamurthy,S., Janowski,A., Zhao,G., Barouch,D. and Wang,D.
  TITLE     Direct Submission
  JOURNAL   Submitted (24-AUG-2015) Microbiology, Washington University at St.
            Louis, 660 S. Euclid Ave, Saint Louis, Missouri 63110, United
            States
FEATURES             Location/Qualifiers
     source          1..3395
                     /organism="Streptomyces phage phi0"
                     /mol_type="genomic RNA"
                     /note="Taxonomy: Viruses;unclassified dsRNA viruses"
     CDS             389..553
                     /codon_start=1
                     /product="hypothetical protein"
					 /translation="MESVVIETIATALSVSGGAAWIAAIVKPKYLPFLSGFVNLLGAN
                     FGAAENKNES"
	 CDS             543..779
                     /codon_start=1
                     /product="hypothetical protein"
                     /translation="MSHEQIILLVVAPIILVVITLGYLVLLVRNKNTIDFSISGFGMH
                     IVLKKNGPPDEVTITHNAVKHNVVERRSTDRSSN"
	 CDS             795..1334
                     /codon_start=1
                     /product="P6 Fusion Protein"
                     /translation="MLSSLFKLIKKLISKIIDLVKKIFKKLWPLLLIVAIVFFAPAIA
                     GFLSGMGAPAFLVNTFTWVGTTVTPLLQSGIAALWSGVTSVASSGWSAFKAASMSTKL
                     ALVTGASALIAPEETAEFLQDTAEFVTDTAVGIIGTIASSLFSNPLLLIGGGIALWLL
                     LRNKNKRETIYVGGSDVVQ"
     CDS             1321..3174
                     /codon_start=1
                     /product="P3 Host Attachment Protein"
                     /translation="MSYSKSQLNDVTNFKLKDTIGVLGDALVRQLEQSALATSSFEAR
                     DTNLDYPLVVAEKANAMRLSRKVLTVGPKGVVLSSAPEPRMVCAEGDKIDLWTHSLGV
                     VTTPFEMHQLLSWDSPRATIHSTQLKHKQLEGAVWGYDRNPNSPTYQQELIPPADDVL
                     KIVFERYKLPRVGIIDANIVSVSNGTTLGNADYISADRGGGAVNGYPEIPDRAPGIGE
                     VWIFVAASFVGSGSTRNAWYLRVRVDRSHLAWQSLDLLLFSHSYYSSWMMNHIPFDSS
                     NNVMRRCYADMAWKDVHNVVSALNSTVDNSFMPVNSGKRALSGGFTRQGVSIHDVWIY
                     GWPEFSYLVGARGDTTWDDGSRTLSIGSGIRQLEWFGSRLRDIATDNDEATALTAAEQ
                     DGIEEISNTRIKSSLLNKQLTVSNNPLAKTLLYRDANKAGEDISGEVIIEADASRDLP
                     AVTLAQANSTAKGKVYNNLHILDKFGMVNDENAEIVFSSLSTGYSVQLKINGSVIQYE
                     SYDDLWRYVWAGAKVIEKGDGSVSFLNWLTSVSELNASDVEFLDEHGDGEVNDWNETT
                     IWPRWIDPSDIPDHTLAAQEIMQFARDRSQLSHFLVAAISQGKLAAKYFVE"
     CDS             3183..3344
                     /codon_start=1
                     /product="hypothetical protein"
                     /translation="MKHKPYASGVRKKDGRSCVLYAPVGVRIYKVYRIHKELHKIKLL
                     DGINLLGIL"
ORIGIN      
        1 aaagaaaggt aacgtggtgc aacggtagac tctctgtggc tgcattgata cctatcaggt
       61 tcagcacatg gtctataatt ggcgccttat tcaatgccag tgtctctgct tttgatgtta
      121 ctccggaagg atagatgact ttgaaatgct tctcaggtgc gactcctacc aaggatagat
      181 cggtaaacct gggtttatga gacttcacaa gtattctttt cgttattcga cttctaccaa
      241 gaacagatcg ttctcgaaaa cttcaggtgc acttgacagt acccattctt agatcgctta
      301 accctgaaga gcaatacttt tatttttgtc aaggagctac acatggaaag tgttgttatt
      361 gaaaccatag ctacggcttt atctgtatct ggtggtgcgg catggattgc tgcaatcgtt
      421 aaaccgaagt atctaccttt tctatcaggt ttcgtcaatc tgttaggtgc taactttggt
      481 gcggcggaaa acaaaaatga gtcatgagca aattattcta ttagtagtag caccgatcat
      541 cttggtggtg ataacattgg gatatctagt gttactagta cggaataaga atacaattga
      601 cttttcaatt agtgggtttg ggatgcacat cgtcctcaaa aagaatggtc cccctgacga
      661 agttaccatt acccataatg ctgtgaagca taatgtagta gagagaagat caactgatcg
      721 ctcctctaat taataaggag tataatgaat gctttcttcg ttatttaaat tgatcaagaa
      781 gttgatttca aaaattattg acttggttaa gaaaattttc aaaaaactgt ggcctctatt
      841 acttatagtt gctatagtat tctttgcccc tgcgattgcc ggtttccttt ccggaatggg
      901 ggctccagcc ttcctcgtca atactttcac gtgggttggt acaactgtga ccccattatt
      961 gcagagtggc attgccgctt tgtggagtgg tgtgactagt gttgcctctt cgggatggag
     1021 tgcttttaag gctgcatcga tgtcaactaa gttggcattg gttaccggag cctcggctct
     1081 gattgctcca gaagagacag ctgaattctt acaggatact gcagaatttg ttacagatac
     1141 cgcagtagga attattggta ccattgccag ctcattgttt tcaaatccac tgctactaat
     1201 cggtggcggt atcgctttgt ggttattgtt gcgaaacaaa aacaagcgag agaccatcta
     1261 tgtaggaggt tctgatgtcg tacagtaaat cccagcttaa tgatgtgact aatttcaaac
     1321 tcaaggacac cattggtgta cttggggatg ctttggttcg tcagttggaa caatcggctc
     1381 ttgcaacttc ctcatttgag gctcgtgaca caaacctaga ttatccattg gtagttgctg
     1441 agaaagcaaa cgcaatgaga ttgtcaagga aagtgcttac cgttggaccg aaaggtgtag
     1501 ttttaagcag tgcgcccgag ccacgtatgg tttgtgcaga aggagataaa atcgatctct
     1561 ggactcattc tttaggtgtt gttactaccc cttttgaaat gcatcaacta ttatcgtggg
     1621 actcacctcg cgccacaatt cactcaactc aacttaaaca taaacaacta gagggagcag
     1681 tttggggtta cgatcgtaat ccgaattccc caacttatca gcaggaactc atacctccag
     1741 cagatgatgt tttaaaaata gtttttgaac gttataagtt gcctcgtgtc ggaatcatcg
     1801 atgcgaacat tgttagtgtc tcaaatggta caacattagg taatgctgat tacatatcgg
     1861 ctgatcgtgg tggtggcgct gtcaatgggt atccagagat tccggataga gctccaggaa
     1921 ttggtgaggt ctggattttt gttgctgcat cctttgtagg gagtggatca actaggaatg
     1981 cgtggtattt aagggttcgt gtcgatagaa gtcatctggc ttggcaaagt cttgatttac
     2041 tgctgttttc acactcttat tattctagtt ggatgatgaa tcatattcct tttgattcca
     2101 gtaacaatgt catgcgaagg tgctatgcag acatggcgtg gaaagatgtg cataacgttg
     2161 tttcagcgtt aaacagcact gttgataact ctttcatgcc tgtcaactca ggaaaacggg
     2221 ctctctccgg cggttttact cgtcagggag tttccattca tgatgtttgg atttatggat
     2281 ggccagagtt ttcctattta gtaggtgctc ggggagatac aacttgggat gatggatcca
     2341 gaactttgtc tataggttcg ggcattcgtc agcttgagtg gtttggttcg cgattgcgag
     2401 atattgcaac agataatgat gaagcgactg ctttgactgc tgctgaacaa gatggtatcg
     2461 aggaaatttc aaatactcgt attaagtcat ctttgttaaa taaacaattg accgtatcaa
     2521 ataatccctt agccaaaaca ctactttata gggatgctaa taaagccggt gaggatatta
     2581 gtggcgaagt cattattgaa gccgatgctt ctcgtgattt acctgctgtc actctcgccc
     2641 aggctaatag cacggcaaaa ggaaaagtgt ataataatct gcacatatta gataagtttg
     2701 gaatggtgaa tgatgagaat gcagagattg tattttctag tctatcaacc ggttattctg
     2761 tccagttaaa aatcaatggt tctgtaattc agtatgaatc atatgatgat ttatggagat
     2821 atgtgtgggc tggggctaaa gtcatagaaa aaggtgacgg ttccgtctct tttcttaatt
     2881 ggctaacttc agtctctgag ttaaacgcct ccgatgttga gtttcttgat gagcatggag
     2941 acggcgaggt aaacgactgg aatgaaacta cgatctggcc ccgctggatc gatcctagtg
     3001 atattccgga tcatacccta gcagctcagg aaattatgca atttgcccga gatagatcac
     3061 agttaagcca ttttcttgtt gcagctatat cgcaagggaa acttgctgcg aaatatttcg
     3121 ttgagtagga gcaattatga agcataaacc ttatgcctct ggtgttagaa agaaagatgg
     3181 aagatcatgt gtactatatg cgcctgtagg tgttcgcatc tataaggtgt atagaattca
     3241 taaagaactc cataaaatca agcttctcga cgggataaat ctgttgggaa tcttatagtc
     3301 tttaatggcc acgactgact tacgtggtac cacaaatgtg gtaggaggga ccttaggg
//
