# Supplementary material for: Hyperexpansion of RNA Bacteriophage Diversity
Source: PLoS Biol. 2016 Mar 24;14(3):e1002409. doi: 10.1371/journal.pbio.1002409 (PMC4807089; doi:10.1371/journal.pbio.1002409)
Supplement: S1 Dataset — (ZIP) [file pbio.1002409.s001.zip › StreptomycesPhi0_S.NT.rtf]

LOCUS       Streptomyces_phage_phi_0_S 3211 bp   RNA    linear       24-AUG-2015
DEFINITION  Streptomyces phage phi 0.
ACCESSION   
VERSION
KEYWORDS    .
SOURCE      Streptomyces phage phi 0
  ORGANISM  Streptomyces phage phi 0
            Unclassified.
REFERENCE   1  (bases 1 to 3211)
  AUTHORS   Krishnamurthy,S., Janowski,A., Zhao,G., Barouch,D. and Wang,D.
  TITLE     Characterization of RNA bacteriophage Diversity and Biogeography
  JOURNAL   Unpublished
REFERENCE   2  (bases 1 to 3211)
  AUTHORS   Krishnamurthy,S., Janowski,A., Zhao,G., Barouch,D. and Wang,D.
  TITLE     Direct Submission
  JOURNAL   Submitted (24-AUG-2015) Microbiology, Washington University at St.
            Louis, 660 S. Euclid Ave, Saint Louis, Missouri 63110, United
            States
FEATURES             Location/Qualifiers
     source          1..3211
                     /organism="Streptomyces phage phi 0"
                     /mol_type="genomic RNA"
                     /note="Taxonomy: Viruses;unclassified dsRNA viruses"
     CDS             350..805
                     /codon_start=1
                     /product="P8 Nucleocapsid"
                     /translation="MLPVIAKLAKMLPTLSSIKATQAARLAGRLGISAAKVTPASLTT
                     LIRQNKVAAAFVAYEVYGAGSDIVREMAASDAELARIIETLSFSPDVVKDTENVNQIG
                     NFADEFSVITRAADQIGGVDALLNLRAALALDNSHYQLYLQVRDMKDLF"
     CDS             808..1266
                     /codon_start=1
                     /product="hypothetical protein"
                     /translation="MKALVATALASKESRNTASGIASLLGGMLGAKAMSSLSTNEIIG
                     MLRGKNTPHPLLLRVAKMVTMNKDNPEIMDFLLNSGLSWMEGKGFSTSTLLKTMKDYA
                     PLIDLKLETVDLQGLRTSLIQLADRIVENDDTISYTAMVDCPSCRYTFLV"
     CDS             1516..2241
                     /codon_start=1
                     /product="P5 Muramidase"
                     /translation="MSIFAPVKQSGKKNIADLQRLINLTGHDRVAVDGIMGSQTMGAL
                     NTLPGPAQALVDQFAKTRQVAYPRISMASPPNVQSKDLVQKVRDAAKELGINPKFAVA
                     VVNIESDFNPDAVSPTGAVGLFQLTTPAIVDVGNHYPNLATPPNGDKKNVDWNIAVGL
                     RYLRLCFKRLGHNPRTRNVAAFTDVYAAYNIGIGNFRKLMAGKFEDKTLQQTIAGQAS
                     YLSAGGVGNYLPSVQSRLESLLT"
     CDS             2392..2754
                     /codon_start=1
                     /product="hypothetical protein"
                     /translation="MFELSKRVSTYLSYIRKSTVLETDVILITNELGGRIKVAEIFDS
                     VDRIKDQLSSREIQFVAQGCAEDLVVLNTRIRTELGLSTTVMDVEQLRSLANDQQAVQ
                     SSFVLLGSGELFDIASCD"
ORIGIN      
        1 atttaactct ttgttatttt ccacggaggt caaatcttcg gagacgtgcg atggcacgat
       61 gcgcttaaag cacaggtggg tgaaaagccc ataacggatc ctgctatcat ggcggtagta
      121 ggatatgatg aaagggcgaa cgacagtaac cattcttaga tcgaagtagc tcaggattgt
      181 aacgcattat aaaccaagtt acactttctg gcccaataca cgtgcgaggt tcgtgtggga
      241 atctaatcta ccatagttct accaagatcc tatgctctgg aaatacactc gatggtggac
      301 tcgaaaggaa agccatgcca aatgagatta atttaaaaag gacttaaaaa tgttaccagt
      361 gatcgctaaa ctggccaaga tgttaccgac tttgtcgagc attaaggcta cgcaggctgc
      421 acgcctagca ggacgcttag gcatcagtgc tgcaaaagtt actccagcat ctttaaccac
      481 tctgattcgt cagaacaagg ttgcggctgc gtttgtagcg tatgaagtat acggtgcagg
      541 gagtgatatc gttcgtgaga tggctgcgtc agatgccgag cttgctcgga ttatcgaaac
      601 gttaagcttt tctcctgatg tggttaagga cactgaaaat gttaaccaaa ttgggaattt
      661 cgccgacgaa ttttcagtaa ttactcgtgc cgctgatcaa attggtggtg ttgatgcgtt
      721 attgaacctg cgtgctgcat tagctttgga taattcacat tatcaattgt atttgcaagt
      781 acgtgatatg aaagatttgt tctaatcatg aaagcattag tcgctactgc tctagcctca
      841 aaagagagca gaaatactgc ttctggtatt gcctctcttt tgggtggcat gctaggggct
      901 aaggctatgt cgtctttgtc aactaacgag attatcggta tgttacgtgg taaaaacacg
      961 cctcatcctt tattattgag agtggcaaag atggtcacca tgaataagga caacccggaa
     1021 ataatggatt ttctgttaaa ttcgggactt tcttggatgg agggaaaagg tttctctaca
     1081 tctacgttac ttaagacaat gaaggactat gctcctctaa ttgatcttaa acttgaaacc
     1141 gttgatttgc aagggctcag gacgagtctc atacaattgg cggatcgtat tgtcgagaat
     1201 gacgacacaa tttcgtatac tgcaatggtg gattgtccat cttgtcgtta tacgttctta
     1261 gtttagtaaa aggaattaca atggctaaaa tcacaaaagg cacagacggt acttttaccg
     1321 aagtagaaac cactttggtc gacgacctga tgtctgcact tgcttcacct ctgaaggttc
     1381 tggaaggtga accaacagag tttgtttcac ctcgtgttgc ggcgttcgct gccattggtt
     1441 acggccttgg tggtgttatg gttggtgacc gttggggcga tagcatccct gtattgggcg
     1501 gcaaacgttt ctaatatgtc tatttttgcc cctgttaaac agtcgggtaa gaagaacatt
     1561 gcagatctac aacggttaat caatttgacc ggtcacgatc gtgtggccgt cgacggtata
     1621 atgggctctc aaacaatggg tgccctgaat acacttccag gacctgcaca ggctctggtt
     1681 gaccaattcg cgaagacgag gcaagtggct taccctagga tctcaatggc ctccccgcct
     1741 aatgtacaga gcaaagattt ggtgcagaag gtaagggacg cagcgaaaga gttaggtatt
     1801 aatcctaaat tcgctgtagc tgtggtgaac atcgaatcag attttaatcc tgatgcggtg
     1861 tcgcccactg gtgctgttgg gctttttcaa cttactacac ccgcaattgt ggatgtaggt
     1921 aaccactacc ctaatctggc tactcctcct aacggcgata agaaaaacgt cgactggaat
     1981 attgcagtcg gattacgata tcttcgttta tgtttcaaga gattggggca taatcctcgt
     2041 acccgtaatg ttgcagcgtt cactgatgtg tatgcggcat ataatattgg tattgggaat
     2101 tttcgaaaat tgatggcggg taaatttgaa gataaaactt tacagcaaac gatcgctgga
     2161 caagcttcct atttatcagc tgggggtgtt ggtaattact taccttccgt tcaatcgcgg
     2221 ttggagtctt tgctcacgta gaggaccaca tgataatatc ggtctcccct agtctcgctc
     2281 atctgcatcc aactgtaatt gagaaagatc atgcttatga tgtttcaatt attttgatca
     2341 ctgatcaagt tccatggatg gagcgagctt ttcgtagtat tcaccctcac tatgttcgaa
     2401 ctgtcgaaga gggtgagcac atacttaagc tatataagga aatcaacagt gttggaaaca
     2461 gatgtaattt tgataacgaa cgaactcggc ggccggatta aggttgctga gatttttgat
     2521 tcggtcgatc gaatcaagga tcagttatcg agtagagaaa ttcagtttgt tgcacaagga
     2581 tgtgctgaag atctggttgt attaaatacc agaattagaa ctgaactggg actatcaacg
     2641 accgttatgg atgttgagca actacggagt ttggctaatg accagcaagc agtacagagt
     2701 tctttcgtcc ttcttggctc tggggagctt tttgatatcg ctagttgcga ttaataaagg
     2761 ttctgaaagc gaaagtagtg agtgaggaga cttatgtcta aaaactcgaa agtaatcaac
     2821 gcaaaaacaa aagaacttct gaaaatcgaa gatcttattc gtaaactaga gcagaaacat
     2881 gctcaaatcg aagatcttat tcgtaaacta gagcagaaac atgctcaaat tatcgaagaa
     2941 ttgaaagacg cgttgacaaa tggcgtaagc cgataaaggg ttagctcata aggctaatct
     3001 ccaggtgaaa atcctttggc ccgaactgtg aacagaatgt attcacacat gagaacagac
     3061 tcgcgagggt gattgaccaa tcgtgtataa cataacacgt aaaaatatgt ggtatttagt
     3121 agctccgtcg ggagtgaaag gtatcaaatc cacagcaatc cgacgggagt ggtagataga
     3181 atctgacgag atggccctac tgggtcggcg c
//
