# Supplementary material for: Hyperexpansion of RNA Bacteriophage Diversity
Source: PLoS Biol. 2016 Mar 24;14(3):e1002409. doi: 10.1371/journal.pbio.1002409 (PMC4807089; doi:10.1371/journal.pbio.1002409)
Supplement: S2 Dataset — (TXT) [file pbio.1002409.s002.txt]

SRR1745638
SRR1745767
SRR1745770
SRR1745771
SRR1745772
SRR1745796
SRR1745797
SRR1745799
SRR1745803
SRR1745804
SRR1745805
SRR1745806
SRR1745807
SRR1745808
SRR1745809
SRR1745810
DRR002188
DRR002189
DRR013890
DRR013891
DRR013892
DRR013893
DRR013894
DRR013895
DRR013896
DRR013897
DRR013898
DRR013899
DRR013900
DRR018326
DRR018327
DRR018328
DRR018329
DRR018330
DRR018331
DRR018332
DRR018333
DRR018334
DRR018335
DRR018336
DRR018337
DRR018338
DRR018339
DRR018340
DRR018341
DRR018342
DRR018343
DRR018344
DRR018345
DRR018346
DRR018347
DRR018348
DRR018349
DRR018350
DRR023219
DRR023253
ERR435880
ERR435899
ERR435900
ERR435901
ERR435902
ERR435903
ERR435904
ERR435905
ERR435906
ERR435907
ERR435908
ERR435909
ERR435910
ERR435911
ERR490210
ERR490212
ERR490214
SRR1045873
SRR1045874
SRR1045894
SRR1300461
SRR1390629
SRR1390630
SRR1390631
SRR1390632
SRR1390633
SRR1390634
SRR1390635
SRR1390636
SRR1390637
SRR1406754
SRR1406755
SRR1406756
SRR1406759
SRR1406760
SRR1406761
SRR1406763
SRR1406764
SRR1406765
SRR1406766
SRR1509456
SRR1509457
SRR1509458
SRR1557865
SRR1557947
SRR1564732
SRR1564733
SRR1564734
SRR1581213
SRR1581214
SRR1653453
SRR1731587
SRR1731588
SRR1731589
SRR1731590
SRR1813043
SRR1814154
SRR2003407
SRR2006120
SRR2039259
SRR1045886
SRR1045887
SRR1045888
SRR1045889
SRR1045890
SRR1045891
SRR1045892
SRR1045893
SRR1045895
SRR1045896
SRR1045897
SRR1045898
SRR1045899
SRR1047417
SRR1106689
SRR1106692
SRR1171050
SRR1171053
SRR1171055
SRR1171057
SRR1171059
SRR1171061
SRR1174700
SRR1174701
SRR1174702
SRR1174703
SRR1174704
SRR1174705
SRR1174706
SRR1174707
SRR1174708
SRR1174709
SRR1174710
SRR1174711
SRR1174712
SRR1174713
SRR1174714
SRR1174715
SRR1174716
SRR1174717
SRR1174718
SRR1174719
SRR1174720
SRR1174721
SRR1174722
SRR1174723
SRR1174724
SRR1174725
SRR1174726
SRR1174727
SRR1174728
SRR1174729
SRR1174730
SRR1174731
SRR1174732
SRR1174733
SRR1174734
SRR1174735
SRR1174736
SRR1174737
SRR1174738
SRR1174739
SRR1174740
SRR1174741
SRR1174742
SRR1174743
SRR1174744
SRR1174745
SRR1174746
SRR1174747
SRR1174748
SRR1174749
SRR1174750
SRR1174751
SRR1174752
SRR1238084
SRR1294384
SRR1294439
SRR1294440
SRR1294458
SRR1294459
SRR1294460
SRR1296793
SRR1296794
SRR1296796
SRR1296864
SRR1296865
SRR1296876
SRR1296905
SRR1296981
SRR1296983
SRR1300296
SRR1300321
SRR1300392
SRR1300395
SRR629687
SRR650486
SRR846900
SRR846901
SRR861263
ERR367970
ERR367971
ERR367972
ERR367973
ERR367974
ERR367975
ERR368433
ERR368434
ERR368435
ERR368436
SRR071372
SRR071373
SRR071374
SRR071375
SRR071377
SRR071378
SRR071379
SRR071380
SRR071381
SRR071382
SRR071383
SRR071384
SRR071385
SRR090361
SRR1011283
SRR1011284
SRR1045872
SRR1045875
SRR1045876
SRR1045877
SRR1045878
SRR1045879
SRR1045880
SRR1045881
SRR1045882
SRR1045883
SRR1045884
SRR1045885
SRR1269732
SRR1269733
SRR1269734
SRR1269735
SRR1269736
SRR1653452
SRR1653454
SRR1924273
SRR1924276
SRR1924277
SRR1924278
SRR1927017
SRR1927018
SRR1943048
SRR1943049
SRR1943053
SRR1943096
SRR1943097
SRR1956776
SRR328548
SRR345608
SRR345609
SRR345610
SRR345611
SRR354204
SRR354205
SRR354206
SRR354207
SRR514120
SRR519096
SRR521273
SRR521274
SRR524807
SRR525179
SRR525236
SRR526901
SRR526903
SRR530843
SRR901892
SRR910337
SRR910339
SRR910356
SRR910358
SRR910359
SRR910386
SRR910388
SRR910391
SRR910413
SRR910415
SRR910416
SRR910418
SRR921559
SRR921662
SRR921663
SRR921670
SRR921671
SRR921672
SRR941770
SRR952241
SRR961044
SRR961045
SRR961046
SRR1237909
SRR1269642
SRR1269646
SRR1269648
SRR1269728
SRR1269729
SRR1269730
SRR1269731
ERR174225
ERR174226
ERR174227
ERR174228
ERR263549
SRR1693417
SRR1694097
SRR1698209
SRR1702288
SRR1704073
SRR1705623
SRR1705786
SRR1707691
SRR1715479
SRR1723005
SRR1735396
SRR1735485
SRR1735504
SRR1735718
SRR1736627
SRR1737223
SRR1737742
SRR1738660
SRR1745840
SRR1752025
SRR1752026
SRR1752027
SRR1752028
SRR1752079
SRR1752116
SRR1752124
SRR1752131
SRR1752133
SRR1781979
SRR1781980
SRR1781981
SRR1781982
SRR1782572
SRR1782573
SRR1782574
SRR1782575
SRR1782576
SRR1782577
SRR1822316
SRR1822317
SRR1824291
SRR1824292
SRR1824293
SRR1824294
SRR1824296
SRR1824297
SRR1824298
SRR1824300
SRR1824301
SRR1824302
SRR1828965
SRR1828976
SRR1828983
SRR1828989
SRR1828991
SRR1828993
SRR1828995
SRR1828998
SRR1829000
SRR1829003
SRR1829005
SRR1829007
SRR1927216
SRR1927217
SRR1927219
SRR1927220
SRR1927222
SRR1927223
SRR1927225
SRR1927229
SRR1927239
SRR2012732
SRR2029830
SRR2029831
SRR2029832
SRR2029836
SRR2029837
SRR2029839
SRR2029846
SRR2029847
SRR2029852
SRR2029853
SRR2029854
SRR2029855
SRR452448
SRR452973
SRR452974
SRR452975
SRR452976
SRR452977
SRR452978
SRR452979
SRR452980
SRR452981
SRR452982
SRR452983
SRR452984
SRR453184
ERR550378
ERR550379
ERR550380
ERR550382
ERR550383
ERR550384
ERR550385
ERR550386
ERR550387
ERR550390
ERR550391
ERR550392
ERR550393
ERR550395
ERR550398
ERR550399
ERR550400
ERR550401
ERR550403
ERR550404
ERR550511
ERR550512
ERR550513
ERR550515
ERR550516
ERR550518
ERR550520
ERR550522
ERR550523
ERR550524
ERR550526
ERR550527
ERR550528
ERR550530
ERR550531
ERR550533
ERR550535
ERR550536
ERR550538
ERR653268
ERR653269
SRR1503359
SRR1509497
SRR1509498
SRR1509518
SRR1509520
SRR1509521
SRR1509522
SRR1557009
SRR1604865
SRR1604866
SRR1606327
SRR1606328
SRR1606329
SRR943121
SRR1210182
SRR1210183
SRR1210184
SRR1210185
SRR1210186
SRR1210187
SRR1210188
SRR1210189
SRR1210190
SRR1210191
SRR1210192
SRR1210193
SRR1210194
SRR1210195
SRR1210196
SRR1210197
SRR1210198
SRR1210199
SRR1210200
SRR1210201
SRR1210202
SRR1210203
SRR1210204
SRR1210205
SRR1210206
SRR1210207
SRR1210208
SRR1210209
SRR1210210
SRR1210211
SRR1210212
SRR1210213
SRR1210214
SRR1210215
SRR1210216
SRR1210217
SRR1210218
SRR1210219
SRR1210220
SRR1210221
SRR1210222
SRR1210223
SRR1210224
SRR1210225
SRR1210226
SRR1210227
SRR1210228
SRR1210229
SRR1210230
SRR1210231
SRR1210232
SRR1210233
SRR1210234
SRR1210235
SRR1210236
SRR1210237
SRR1210238
SRR1210768
SRR1210769
SRR1210820
SRR1210849
SRR1210907
SRR1210935
SRR1210966
SRR1211008
SRR1211009
SRR1211012
SRR1211013
SRR1211014
ERR305910
SRR038714
SRR1002975
SRR1002976
SRR1002977
SRR1002978
SRR1002979
SRR1002980
SRR1002981
SRR1013757
SRR1013758
SRR1038495
SRR1038496
SRR1038497
SRR1137056
SRR1137057
SRR1137058
SRR1210120
SRR1210160
SRR1210161
SRR1210162
SRR1210163
SRR1210164
SRR1210165
SRR1210166
SRR1210167
SRR1210168
SRR1210169
SRR1210170
SRR1210171
SRR1210172
SRR1210173
SRR1210174
SRR1210175
SRR1210176
SRR1210177
SRR1210178
SRR1210179
SRR1210180
SRR1210181
SRR951024
SRR951025
SRR951026
SRR958424
SRR958425
SRR958426
SRR958427
SRR958428
SRR968566
SRR968567
SRR968568
SRR988299
SRR702991
SRR710929
SRR710954
SRR765896
SRR766742
SRR766760
SRR766778
SRR766792
SRR766794
SRR767748
SRR767758
SRR768252
SRR768265
SRR768266
SRR768313
SRR768314
SRR768315
SRR768364
SRR768369
SRR768373
SRR768402
SRR768403
SRR768409
SRR768415
SRR768416
SRR768646
SRR768649
SRR768812
SRR847764
SRR847804
SRR847806
SRR847807
SRR849488
SRR849490
SRR870697
SRR900291
SRR900830
SRR900831
SRR900833
SRR900834
SRR900835
SRR900836
SRR901903
SRR901965
SRR901966
SRR901968
SRR901969
SRR933584
SRR933602
SRR933607
SRR941141
SRR941142
SRR941143
SRR941144
SRR941145
SRR941146
SRR941147
SRR941148
SRR941166
SRR941167
SRR941168
SRR941169
SRR941170
SRR941171
SRR941172
SRR941173
SRR941174
SRR941175
SRR941176
SRR941177
SRR941178
SRR941180
SRR941181
SRR943109
SRR943110
SRR943116
SRR943118
SRR943119
SRR943120
SRR943122
SRR943123
SRR943124
SRR948190
SRR948285
SRR948292
SRR948295
SRR948297
SRR948357
SRR949314
SRR949315
SRR949429
SRR949535
SRR949536
SRR949847
SRR949897
SRR949950
SRR949953
SRR949987
SRR951020
SRR951021
SRR951022
SRR951023
ERR550381
ERR550388
ERR550389
ERR550394
ERR550396
ERR550397
ERR550402
ERR550514
ERR550517
ERR550519
ERR550521
ERR550525
ERR550529
ERR550532
ERR550534
ERR550537
ERR550539
SRR013510
SRR013511
SRR013512
SRR013513
SRR013798
SRR029133
SRR035159
SRR035160
SRR035161
SRR035162
SRR035163
SRR035164
SRR064197
SRR064283
SRR064284
SRR106858
SRR106859
SRR106860
SRR106861
SRR106862
SRR106863
SRR106864
SRR106865
SRR1283299
SRR1283302
SRR1283304
SRR1283306
SRR1283307
SRR1283308
SRR1283309
SRR1283310
SRR192301
SRR1984590
SRR1984763
SRR1985178
SRR400015
SRR413207
SRR443366
SRR443367
SRR443368
SRR443369
SRR443370
SRR448118
SRR524819
SRR524820
SRR524822
SRR524823
SRR524828
SRR531854
SRR531855
SRR531856
SRR531857
SRR531858
SRR531859
SRR531861
SRR571458
SRR594193
SRR594215
SRR594642
SRR594654
SRR594662
SRR594670
SRR616200
SRR616201
SRR618776
SRR618784
SRR618785
SRR618786
SRR618787
SRR618788
SRR618789
SRR618790
SRR618792
SRR618793
SRR618794
SRR618867
SRR618868
SRR618869
SRR618870
SRR618871
SRR618872
SRR618873
SRR618874
SRR618875
SRR618876
SRR618877
SRR618878
SRR618879
SRR618880
SRR618881
SRR765882
SRR768510
SRR768592
ERR313048
ERR313049
ERR313050
ERR313051
ERR313053
ERR313054
ERR313055
ERR313056
ERR313057
ERR313058
ERR313059
ERR313060
ERR313061
ERR313062
ERR313063
ERR313064
ERR313065
ERR313066
ERR313067
ERR313068
ERR313069
ERR313070
ERR313071
ERR313072
ERR313073
ERR313074
ERR313075
ERR313076
ERR313077
ERR313078
ERR313079
ERR313080
ERR313081
ERR313082
ERR313083
ERR313084
ERR313085
ERR313086
ERR313087
ERR313088
ERR313089
ERR313090
ERR313091
ERR313092
ERR313093
ERR313094
ERR313095
ERR313096
ERR313097
ERR313098
ERR313099
ERR313100
ERR313101
ERR313102
ERR313103
ERR313104
ERR843249
ERR843250
ERR843251
ERR843252
ERR843253
ERR843254
SRR1509786
SRR1509787
SRR1509788
SRR1509789
SRR1509791
SRR1509795
SRR1510967
SRR1510968
SRR1510969
SRR1510970
SRR1510971
SRR1510976
SRR1510977
SRR1510978
SRR1510979
SRR1510983
SRR1510984
SRR1510985
SRR1510989
SRR1510990
SRR1510991
SRR1510992
SRR1510993
SRR1510994
SRR1510995
SRR1510996
SRR1510997
SRR1510998
SRR1510999
SRR1511000
SRR1511001
SRR1511002
SRR1511006
SRR1511007
SRR1511008
SRR1511009
SRR1511010
SRR1511011
ERR313046
ERR313047
SRR1918203
SRR449110
SRR488340
SRR488341
SRR488342
SRR488343
SRR488344
SRR516440
SRR526862
SRR526863
SRR526864
SRR526865
SRR526866
SRR526867
SRR526868
SRR526869
SRR526870
SRR526871
SRR526873
SRR526875
SRR526876
SRR526878
SRR526880
SRR526883
SRR526890
SRR526891
SRR526892
SRR526893
SRR526894
SRR526895
SRR618781
SRR618782
SRR618783
SRR926275
SRR926276
SRR926277
SRR926278
SRR926279
SRR926280
SRR1522982
SRR466334
SRR042301
SRR1514791
DRR001793
ERR146953
ERR146954
ERR146955
ERR164435
ERR164436
ERR164438
ERR164439
ERR164440
ERR164441
ERR164442
ERR164443
ERR164444
ERR164446
ERR164448
ERR164450
ERR164452
ERR164454
ERR164455
ERR164456
ERR164457
ERR164458
ERR164459
ERR164460
ERR164461
ERR164462
ERR164463
ERR164464
ERR164465
ERR164466
ERR164467
ERR164468
ERR164469
ERR164470
ERR164471
ERR164472
ERR225968
ERR225969
ERR225970
ERR225971
ERR225972
ERR225973
ERR225974
ERR225975
ERR225976
ERR225977
ERR225978
ERR225979
ERR225980
ERR225981
ERR225982
ERR225983
ERR225984
ERR225985
ERR225986
ERR225987
ERR225988
ERR225989
ERR522217
ERR522218
ERR522219
ERR522220
ERR522221
ERR522222
ERR522223
ERR522224
ERR522225
ERR522226
ERR522227
ERR522228
ERR522229
ERR522230
ERR522231
ERR522232
ERR522233
ERR522234
ERR522235
ERR522248
ERR522249
ERR522250
ERR522251
ERR522252
SRR940544
SRR940545
SRR940546
SRR940547
SRR940548
SRR940549
SRR940550
SRR940551
SRR940552
SRR940553
SRR940554
SRR940555
SRR940556
SRR940557
SRR940558
SRR940559
SRR940560
SRR940561
SRR094690
SRR094691
SRR094692
SRR094693
SRR094694
SRR094695
SRR094696
SRR094697
SRR094698
SRR094699
SRR094700
SRR094701
SRR094702
SRR094703
SRR094704
SRR094705
SRR094706
SRR094707
SRR094708
SRR094709
SRR094710
SRR094711
SRR094712
SRR094713
SRR094714
SRR094715
SRR094716
SRR333528
SRR333529
SRR333530
SRR333531
SRR333532
SRR333533
SRR333534
SRR333535
SRR333536
SRR333537
SRR333538
SRR333539
SRR333540
SRR333541
SRR333542
SRR333543
SRR333544
SRR333545
SRR333546
SRR333547
SRR333548
SRR333549
SRR333550
SRR333551
SRR333552
SRR333553
SRR333554
SRR333555
SRR333556
SRR333557
SRR333558
SRR333559
SRR333560
SRR333561
SRR333562
SRR333563
SRR333564
SRR333565
SRR333566
SRR333567
SRR333568
SRR333569
SRR333570
SRR333571
SRR333572
SRR333573
SRR333574
SRR333575
SRR333576
SRR333577
SRR333578
SRR333579
SRR333580
SRR333581
SRR333582
SRR333583
SRR333584
SRR333585
SRR333586
SRR333587
SRR333588
SRR333589
SRR333590
SRR771435
SRR771436
SRR940536
SRR940537
SRR940538
SRR940539
SRR940540
SRR940541
SRR940542
SRR940543
SRR049005
SRR049013
SRR049014
SRR049017
SRR049023
SRR049042
SRR049056
SRR049100
SRR094681
SRR094682
SRR094683
SRR094684
SRR094685
SRR094686
SRR094687
SRR094688
SRR094689
SRR829034
SRR869111
SRR869112
SRR869114
SRR869117
SRR869119
SRR869120
SRR869133
SRR869134
SRR869136
SRR869137
SRR869138
SRR869141
SRR869143
SRR869146
SRR869151
SRR869153
SRR869156
SRR869157
SRR869159
SRR869161
SRR869162
SRR869166
SRR869167
SRR869168
SRR869171
SRR869172
SRR869176
SRR869177
SRR869179
SRR869181
SRR869182
SRR869183
SRR869184
SRR869186
SRR869187
SRR869188
SRR869191
SRR869192
SRR869193
SRR869196
SRR869197
SRR869198
SRR869201
SRR869202
SRR869203
SRR869204
SRR869206
SRR869207
SRR869208
SRR869211
SRR869212
SRR869213
SRR869216
SRR869217
SRR869220
SRR869228
SRR869252
SRR869256
SRR869262
SRR869266
SRR869270
SRR935337
SRR935339
SRR935340
SRR935341
SRR935342
SRR935348
SRR935349
SRR935350
SRR935351
SRR935352
SRR935354
SRR935356
SRR935357
SRR935358
SRR935359
SRR935360
SRR935361
SRR935363
SRR935364
SRR935366
SRR935367
SRR828660
SRR828661
SRR829033
SRR829867
SRR869106
SRR869107
SRR869110
SRR869115
SRR869116
SRR869139
SRR869142
SRR869144
SRR869147
SRR869148
SRR869149
SRR869152
SRR869154
SRR869158
SRR869163
SRR869164
SRR869169
SRR869173
SRR869174
SRR869178
SRR869189
SRR869194
SRR869199
SRR869209
SRR869214
SRR869219
SRR869223
SRR869224
SRR869227
SRR869231
SRR869233
SRR869234
SRR869237
SRR869238
SRR869241
SRR869242
SRR869245
SRR869247
SRR869248
SRR869251
SRR869255
SRR869259
SRR869261
SRR869265
SRR869269
SRR869273
SRR916903
SRR1202411
SRR1202418
SRR1202422
SRR1202428
SRR1202436
SRR1202438
SRR1202439
SRR1202447
SRR1202449
SRR1202490
SRR1202500
SRR1202501
SRR1202502
SRR1202506
SRR1202517
SRR1202518
SRR1202519
SRR1202524
SRR1202529
SRR1202530
SRR1202531
SRR1202539
SRR1202543
SRR1202549
SRR1202554
SRR1202560
SRR1202561
SRR1202571
SRR1202577
SRR1202579
SRR1202584
SRR1202585
SRR1202590
SRR1202591
SRR1202592
SRR1202602
SRR1202604
SRR1202614
SRR1202620
SRR1202621
SRR1202623
SRR1202630
SRR1202631
SRR1208210
SRR1208225
SRR1208226
SRR1208234
SRR1208244
SRR1208280
SRR1208292
SRR1208293
SRR1208294
SRR1208304
SRR1208316
SRR1208323
SRR1208326
SRR1208360
SRR1208361
SRR1208379
SRR1208386
SRR1208388
SRR1208414
SRR1208437
SRR1208440
SRR1208442
SRR1208443
SRR1208445
SRR1208453
SRR1208454
SRR1208458
SRR1208466
SRR1208469
SRR1208472
SRR1208474
SRR1208480
SRR1208497
SRR1208517
SRR1208518
SRR1208527
SRR1208531
SRR1208541
SRR1208547
SRR1208548
SRR1208549
SRR1208554
SRR1208558
SRR1208566
SRR1208569
SRR1208570
SRR1208571
SRR1208578
SRR1208579
SRR1208582
SRR1208583
SRR1208590
SRR1208594
SRR1208596
SRR1208602
SRR1208605
SRR1208623
SRR1208624
SRR1208632
SRR1208638
SRR1208640
SRR1208641
SRR1208656
SRR1208663
SRR1208685
SRR1208687
SRR1208692
SRR1208702
SRR1208711
SRR1208713
SRR1208740
SRR1208747
SRR1208748
SRR1208751
SRR1208753
SRR1208754
SRR1208766
SRR1208771
SRR1208772
SRR1208778
SRR1208781
SRR1208790
SRR1208795
SRR1208809
SRR1208823
SRR1208825
SRR1208846
SRR1208862
SRR1208869
SRR1208877
SRR1208883
SRR1208884
SRR1208896
SRR1208898
SRR1208902
SRR1208903
SRR1208904
SRR1208907
SRR1208909
SRR1208918
SRR1208920
SRR1208922
SRR1208928
SRR1208991
SRR1208996
SRR1209006
SRR1209007
SRR1209008
SRR1209009
SRR1209010
SRR1209024
SRR1209028
SRR1209031
SRR1209040
SRR1209043
SRR1209052
SRR1209085
SRR1202374
SRR1202376
SRR1202382
SRR1202389
SRR1202390
SRR1202391
SRR1202392
SRR1202393
SRR1202394
SRR1202395
SRR1202398
SRR1202402
SRR1202409
SRR1202426
SRR1202443
SRR1202445
SRR1208206
SRR1208232
SRR1208245
SRR1208254
SRR1208255
SRR1208273
SRR1208282
SRR1208287
SRR1208305
SRR1208308
SRR1208309
SRR1208346
SRR1208347
SRR1208380
SRR1208413
SRR1208438
SRR1208459
SRR1208489
SRR1208490
SRR1208505
SRR1208516
SRR1208540
SRR1208550
SRR1208560
SRR1208564
SRR1208568
SRR1208580
SRR1208581
SRR1208595
SRR1208649
SRR1208652
SRR1208654
SRR1208662
SRR1208664
SRR1208665
SRR1208671
SRR1208679
SRR1208680
SRR1208681
SRR1208729
SRR1208742
SRR1208743
SRR1208760
SRR1208762
SRR1208780
SRR1208782
SRR1208787
SRR1208796
SRR1208806
SRR1208838
SRR1208859
SRR1208889
SRR1208894
SRR1208895
SRR1208899
SRR1208916
SRR1208929
SRR1208945
SRR1208955
SRR1208967
SRR1208968
SRR1208977
SRR1209001
SRR1209002
SRR1209012
SRR1209013
SRR1209017
SRR1209018
SRR1209023
SRR1209025
SRR1209027
SRR1209033
SRR1209051
SRR1209056
SRR1209065
SRR1209074
SRR1209075
SRR1209082
SRR1209083
SRR1209084
SRR769395
SRR769396
SRR769397
SRR769398
SRR769399
SRR769400
SRR769401
SRR769402
SRR769403
SRR769404
SRR769405
SRR769406
SRR769407
SRR769408
SRR769409
SRR769410
SRR769411
SRR769412
SRR769413
SRR769414
SRR769415
SRR769416
SRR769417
SRR769418
SRR769419
SRR769420
SRR769421
SRR769422
SRR769423
SRR769424
SRR769425
SRR769426
SRR769427
SRR769428
SRR769429
SRR769430
SRR769431
SRR769432
SRR769433
SRR769434
SRR769435
SRR769436
SRR769437
SRR769438
SRR769439
SRR769440
SRR769441
SRR769442
ERR380665
ERR380666
ERR380667
ERR380668
ERR380669
ERR380670
SRR014585
SRR014587
SRR042496
SRR042497
SRR042498
SRR364480
SRR493106
SRR493108
SRR546088
SRR546089
SRR606438
SRR606445
SRR606446
SRR610347
SRR610349
SRR610350
SRR610351
SRR610352
SRR610353
SRR610354
SRR776612
SRR796580
SRR847275
SRR580366
SRR330044
SRR149190
SRR136828
SRR2063958
SRR2063931
SRR2063913
SRR2063878
ERR198704
ERR198705
ERR198706
ERR198707
ERR420342
ERR420343
ERR420349
ERR420350
ERR420351
ERR420352
ERR420355
ERR420356
ERR420359
ERR420360
ERR420361
ERR420362
SRR000678
SRR000679
SRR000680
SRR000681
SRR000682
SRR000683
SRR000684
SRR000685
SRR000686
SRR000687
SRR000688
SRR000689
SRR000690
SRR000691
SRR000692
SRR000693
SRR000694
SRR000695
SRR000696
SRR000697
SRR000698
SRR000699
SRR000700
SRR000701
SRR006596
SRR006597
SRR072884
SRR072885
SRR072886
SRR072887
SRR072888
SRR1001728
SRR1009245
SRR1009246
SRR1009247
SRR1009248
SRR1009249
SRR1009250
SRR1009251
SRR1009252
SRR1010338
SRR1010339
SRR1010340
SRR1010341
SRR1010342
SRR1010343
SRR1010344
SRR1010345
SRR1010346
SRR1010347
SRR1010348
SRR1010349
SRR1010350
SRR1010351
SRR1010352
SRR1010353
SRR1010354
SRR1010355
SRR1010356
SRR1010364
SRR1013750
SRR1013751
SRR1017307
SRR1019688
SRR1019690
SRR1022672
SRR1022677
SRR1027674
SRR1027675
SRR1027962
SRR1027966
SRR1027973
SRR1027974
SRR1027975
SRR1027976
SRR1027977
SRR1027978
SRR1030692
SRR1030693
SRR1030694
SRR1042328
SRR1046681
SRR1057161
SRR1057936
SRR1060332
SRR1061354
SRR1061355
SRR1061356
SRR1068211
SRR1140472
SRR1140762
SRR1144630
SRR1144631
SRR1171048
SRR1180229
SRR1185390
SRR1185391
SRR1185392
SRR1185399
SRR1186930
SRR1193177
SRR1193190
SRR1193205
SRR1193215
SRR1193226
SRR1193237
SRR1193627
SRR1193629
SRR1193632
SRR1193634
SRR1199277
SRR1199278
SRR1199279
SRR1199280
SRR1199281
SRR1199282
SRR1199283
SRR1199284
SRR1199285
SRR1199286
SRR1200525
SRR1200526
SRR1204090
SRR1204509
SRR1204512
SRR1204563
SRR1204564
SRR1204565
SRR1204579
SRR1205247
SRR1205249
SRR1205800
SRR1206126
SRR1206127
SRR1206128
SRR1206129
SRR1206130
SRR1206131
SRR1206132
SRR1206133
SRR1206134
SRR1206135
SRR1206136
SRR1206137
SRR1216681
SRR1237881
SRR1237882
SRR1237883
SRR1237890
SRR1237892
SRR1237896
SRR1237903
SRR1237905
SRR1237906
SRR1237907
SRR1240134
SRR1240135
SRR1240136
SRR1240137
SRR1240161
SRR1240162
SRR1240163
SRR1240164
SRR1240165
SRR1240166
SRR1240167
SRR1240168
SRR1240169
SRR1240170
SRR1240171
SRR1240172
SRR1253690
SRR1253691
SRR1253692
SRR1253693
SRR1253694
SRR1253695
SRR1253696
SRR1253697
SRR1253698
SRR1253699
SRR1253740
SRR1253741
SRR1253742
SRR1253743
SRR1253744
SRR1253745
SRR1253746
SRR1253747
SRR1253748
SRR1253749
SRR1253750
SRR1253751
SRR1253752
SRR1253753
SRR1253754
SRR1253755
SRR1253756
SRR1253757
SRR1253758
SRR1253759
SRR1253760
SRR1253761
SRR1253762
SRR1253763
SRR1253764
SRR1253845
SRR1253846
SRR1253847
SRR1253848
SRR1253849
SRR1253850
SRR1253851
SRR1253852
SRR1253853
SRR1253854
SRR1253855
SRR1253856
SRR1253857
SRR1253858
SRR1253859
SRR1253860
SRR1253861
SRR1253862
SRR1253863
SRR1253864
SRR1253865
SRR1253866
SRR1253867
SRR1253868
SRR1253869
SRR1253870
SRR1253871
SRR1253872
SRR1253873
SRR1253874
SRR1253875
SRR1253876
SRR1253877
SRR1253878
SRR1253879
SRR1253880
SRR1253881
SRR1253882
SRR1253883
SRR1253888
SRR1253889
SRR1253890
SRR1253891
SRR1253892
SRR1253893
SRR1253894
SRR1253895
SRR1253896
SRR1253897
SRR1253898
SRR1253899
SRR1253900
SRR1253901
SRR1253902
SRR1253903
SRR1253904
SRR1253905
SRR1253906
SRR1253907
SRR1253930
SRR1253931
SRR1253932
SRR1253933
SRR1253934
SRR1253935
SRR1253974
SRR1253975
SRR1253976
SRR125526
SRR1291031
SRR1291960
SRR1294380
SRR1294381
SRR1294382
SRR1294383
SRR1294385
SRR1294386
SRR1294387
SRR1294388
SRR1294389
SRR1294390
SRR1294391
SRR1294392
SRR1294393
SRR1294394
SRR1294395
SRR1294402
SRR1294405
SRR1294414
SRR1294415
SRR1294416
SRR1294417
SRR1294418
SRR1294420
SRR1294421
SRR1294425
SRR1294426
SRR1294428
SRR1294429
SRR1294430
SRR1294431
SRR1294432
SRR1294433
SRR1294434
SRR1294435
SRR1294436
SRR1294441
SRR1294442
SRR1294443
SRR1294444
SRR1294454
SRR1294455
SRR1294456
SRR1294457
SRR1296700
SRR1296709
SRR1296711
SRR1296745
SRR1296746
SRR1296747
SRR1296755
SRR1296762
SRR1296763
SRR1296767
SRR1296770
SRR1296771
SRR1296772
SRR1296773
SRR1296774
SRR1296775
SRR1296776
SRR1296777
SRR1296778
SRR1296779
SRR1296780
SRR1296781
SRR1296782
SRR1296795
SRR1296797
SRR1296798
SRR1296799
SRR1296800
SRR1296801
SRR1296803
SRR1296808
SRR1296809
SRR1296819
SRR1296820
SRR1296837
SRR1296838
SRR1296846
SRR1296847
SRR1296848
SRR1296849
SRR1296850
SRR1296855
SRR1296862
SRR1296863
SRR1296873
SRR1296877
SRR1296884
SRR1296886
SRR1296892
SRR1296893
SRR1296894
SRR1296899
SRR1296909
SRR1296910
SRR1296911
SRR1296912
SRR1296918
SRR1296919
SRR1296920
SRR1296921
SRR1296922
SRR1296923
SRR1296924
SRR1296925
SRR1296926
SRR1296927
SRR1296930
SRR1296936
SRR1296937
SRR1296938
SRR1296939
SRR1296940
SRR1296944
SRR1296945
SRR1296946
SRR1296958
SRR1296963
SRR1296964
SRR1296966
SRR1296967
SRR1296977
SRR1296978
SRR1296986
SRR1296987
SRR1296988
SRR1296989
SRR1296990
SRR1296992
SRR1296993
SRR1296996
SRR1300212
SRR1300214
SRR1300216
SRR1300217
SRR1300218
SRR1300229
SRR1300230
SRR1300231
SRR1300232
SRR1300242
SRR1300263
SRR1300264
SRR1300265
SRR1300266
SRR1300267
SRR1300271
SRR1300272
SRR1300273
SRR1300274
SRR1300290
SRR1300291
SRR1300292
SRR1300293
SRR1300294
SRR1300302
SRR1300303
SRR1300304
SRR1300305
SRR1300309
SRR1300333
SRR1300334
SRR1300335
SRR1300336
SRR1300337
SRR1300343
SRR1300344
SRR1300345
SRR1300360
SRR1300361
SRR1300362
SRR1300363
SRR1300367
SRR1300368
SRR1300369
SRR1300371
SRR1300372
SRR1300374
SRR1300381
SRR1300385
SRR1300387
SRR1300388
SRR1300389
SRR1300390
SRR1300391
SRR1300393
SRR1300394
SRR1300396
SRR1300397
SRR1300398
SRR1300399
SRR1300400
SRR1300401
SRR1300407
SRR1300408
SRR1300409
SRR1300410
SRR1300411
SRR1300412
SRR1300413
SRR1300414
SRR1300433
SRR1300435
SRR1300436
SRR1300444
SRR1300446
SRR1300448
SRR1300449
SRR1300452
SRR1300462
SRR1300463
SRR1300464
SRR1300470
SRR1300471
SRR1300472
SRR1300473
SRR1300474
SRR1300492
SRR1300494
SRR1300495
SRR1300496
SRR1300499
SRR1300500
SRR1300501
SRR1300503
SRR1300504
SRR1300505
SRR1300509
SRR1300510
SRR1300516
SRR1300518
SRR1300521
SRR1300525
SRR1300526
SRR1300528
SRR1300529
SRR1300530
SRR1300532
SRR1300534
SRR1300535
SRR1300538
SRR1300541
SRR1300543
SRR1300544
SRR1300545
SRR1303115
SRR1328074
SRR1328075
SRR1328076
SRR1328077
SRR1425832
SRR1425833
SRR1425834
SRR1427729
SRR1441420
SRR1441700
SRR1441825
SRR1448249
SRR1448250
SRR1448251
SRR1448252
SRR1448253
SRR1448254
SRR1448256
SRR1448260
SRR1448262
SRR1448289
SRR1448290
SRR1448291
SRR1448292
SRR1448293
SRR1448294
SRR1448295
SRR1448296
SRR1448298
SRR1448299
SRR1448300
SRR1448301
SRR1448311
SRR1448312
SRR1462396
SRR1501077
SRR1544599
SRR1596625
SRR1596626
SRR1596627
SRR1596628
SRR1596629
SRR1596630
SRR1596631
SRR1596632
SRR1611147
SRR1611150
SRR1617543
SRR1617548
SRR1617591
SRR1617594
SRR1617597
SRR1617598
SRR1635158
SRR1635611
SRR1686814
SRR1686816
SRR1686834
SRR1686835
SRR1686837
SRR1686838
SRR1686839
SRR1686840
SRR1686841
SRR1686843
SRR1686844
SRR1686846
SRR1686847
SRR1686849
SRR1686851
SRR1686852
SRR1686854
SRR1686858
SRR1686859
SRR1686861
SRR1686862
SRR1686863
SRR1686864
SRR1686865
SRR1686866
SRR1686867
SRR1686868
SRR1686869
SRR1686870
SRR1686871
SRR1686872
SRR1686873
SRR1686874
SRR1686875
SRR1686876
SRR1687463
SRR1688294
SRR1688295
SRR1688296
SRR1688298
SRR1688300
SRR1688303
SRR1688306
SRR1688313
SRR1688314
SRR1688315
SRR1688316
SRR1688317
SRR1688318
SRR1688319
SRR1688320
SRR1688321
SRR223487
SRR223488
SRR223489
SRR223490
SRR350097
SRR360776
SRR396771
SRR396775
SRR401853
SRR401854
SRR401855
SRR401856
SRR401857
SRR401858
SRR401859
SRR401860
SRR401861
SRR412532
SRR414926
SRR414927
SRR414928
SRR414929
SRR414930
SRR496753
SRR497890
SRR497891
SRR514785
SRR514786
SRR514787
SRR514788
SRR514789
SRR567910
SRR567916
SRR596563
SRR627741
SRR629971
SRR629972
SRR629973
SRR629974
SRR629975
SRR629976
SRR629977
SRR629978
SRR629979
SRR629980
SRR629981
SRR629982
SRR629983
SRR629984
SRR629985
SRR629986
SRR629987
SRR629988
SRR629989
SRR653436
SRR660151
SRR663248
SRR663452
SRR667174
SRR768319
SRR800048
SRR828647
SRR828648
SRR828649
SRR828650
SRR828651
SRR828652
SRR828653
SRR828654
SRR828655
SRR828656
SRR828657
SRR828658
SRR828659
SRR830486
SRR830491
SRR833564
SRR924103
SRR934650
SRR934651
SRR942639
SRR953458
SRR953459
SRR953460
SRR953461
SRR953462
SRR953463
SRR953464
SRR953465
SRR953466
SRR953467
SRR953468
SRR953469
SRR953470
SRR953471
SRR953472
SRR953473
SRR953474
SRR953475
SRR971513
SRR974156
DRR013994
DRR013995
DRR013996
DRR013997
DRR013998
ERR475327
ERR475328
ERR475329
ERR475330
ERR475331
ERR475332
ERR475333
ERR475334
ERR475335
ERR475336
ERR475337
ERR475338
ERR475339
ERR475340
ERR475341
ERR475342
ERR475343
ERR475344
ERR475345
SRR1015285
SRR1015322
SRR1015324
SRR1171016
SRR1296481
SRR1301999
SRR1302010
SRR1302020
SRR1378334
SRR1378622
SRR1378623
SRR1378624
SRR1378625
SRR1378626
SRR1378627
SRR1378628
SRR1378629
SRR1915829
SRR1915851
SRR1974489
SRR1974490
SRR2010685
SRR2010686
SRR2029383
SRR2029384
SRR2029386
SRR2029387
SRR2029388
SRR2040553
SRR2040557
SRR402039
SRR402041
SRR402042
SRR402043
SRR402044
SRR402045
SRR402046
SRR402047
SRR1974488
SRR1974491
SRR1974493
SRR1974494
SRR1974495
SRR1974496
SRR1974497
SRR1974498
SRR1974499
SRR1974500
SRR1974501
SRR1974502
SRR1974503
SRR1974504
SRR1974505
SRR1974506
SRR1974507
SRR1974508
SRR1974509
SRR1974510
SRR1974511
SRR1974512
SRR1974513
SRR1974514
SRR1974515
SRR1974516
SRR1974517
ERR843914
ERR843916
ERR843917
ERR843918
ERR843919
ERR843920
ERR843921
ERR843923
ERR843925
ERR843929
ERR843931
ERR843932
ERR843935
ERR843936
ERR843937
ERR843938
ERR843939
ERR843940
ERR843942
ERR843946
ERR843948
ERR843949
ERR843950
ERR843955
ERR843964
ERR843966
ERR843967
ERR843968
ERR843969
ERR843973
ERR843980
ERR843981
ERR843982
ERR843987
ERR843988
ERR843989
ERR843992
ERR843994
ERR843995
ERR843996
ERR843997
ERR843998
ERR844003
ERR844008
ERR844009
ERR844010
ERR844014
ERR844015
ERR844016
ERR844017
ERR844019
ERR844020
ERR844025
ERR844029
ERR844030
ERR844031
ERR844038
ERR844039
ERR844040
ERR844041
ERR844042
ERR844043
ERR844044
ERR844045
ERR844046
ERR844047
ERR844048
ERR844049
ERR844050
ERR844051
ERR844052
ERR844055
ERR844056
ERR844057
ERR844058
ERR844061
ERR844062
ERR844063
ERR844064
ERR844065
ERR844066
ERR844067
ERR844068
ERR844069
ERR844070
ERR844071
ERR844072
ERR844073
ERR844074
ERR844075
ERR844076
ERR844077
ERR844078
ERR844079
ERR844080
ERR844081
ERR867908
ERR867909
ERR771084
ERR843912
ERR843913
ERR843915
ERR843922
ERR843924
ERR843926
ERR843927
ERR843928
ERR843930
ERR843933
ERR843934
ERR843941
ERR843943
ERR843944
ERR843945
ERR843947
ERR843951
ERR843952
ERR843953
ERR843954
ERR843956
ERR843957
ERR843958
ERR843959
ERR843960
ERR843961
ERR843962
ERR843963
ERR843965
ERR843970
ERR843971
ERR843972
ERR843974
ERR843975
ERR843976
ERR843977
ERR843978
ERR843979
ERR843983
ERR843984
ERR843985
ERR843986
ERR843990
ERR843991
ERR843993
ERR843999
ERR844000
ERR844001
ERR844002
ERR844004
ERR844005
ERR844006
ERR844007
ERR844011
ERR844012
ERR844013
ERR844018
ERR844021
ERR844022
ERR844023
ERR844024
ERR844026
ERR844027
ERR844028
ERR844032
ERR844033
ERR844034
ERR844035
ERR844036
ERR844037
ERR844053
ERR844054
ERR844059
ERR844060
ERR844082
DRR023333
ERR162903
ERR162905
ERR162907
ERR162909
ERR162911
ERR162913
ERR162915
ERR162917
ERR162919
ERR162921
ERR162923
ERR162925
ERR162927
ERR162929
ERR162931
ERR162933
ERR162935
ERR162937
ERR162939
SRR1207979
SRR1210580
SRR1210582
SRR1437997
SRR1437999
SRR1438000
SRR1438001
SRR1438002
SRR1438003
SRR1438004
SRR1438005
SRR1438006
SRR1438007
SRR1438008
SRR1438009
SRR1438010
SRR1438011
SRR1438012
SRR1438013
SRR1438014
SRR1438015
SRR1438016
SRR1438030
ERR198829
ERR198830
ERR198831
SRR1055972
SRR1055973
SRR1055974
SRR1055975
SRR1055976
SRR1055977
SRR1055978
SRR1055979
SRR330112
SRR330113
SRR330114
SRR330115
SRR330116
SRR330117
SRR330118
SRR330119
SRR464176
SRR466223
SRR466335
SRR466446
SRR611810
SRR636530
SRR646409
SRR828645
SRR908430
SRR975462
SRR1033844
SRR1033845
SRR1033846
SRR1033847
SRR1033848
SRR1033849
SRR1033850
SRR1033851
SRR1303490
SRR1303502
SRR1303545
SRR1303546
SRR1303547
SRR1303548
SRR1303549
SRR1303560
SRR1303567
SRR1303580
SRR1303583
SRR1303584
SRR1303607
SRR1303610
SRR1303611
SRR1303612
SRR1303781
SRR1303782
SRR1303783
SRR1303784
SRR1303785
SRR1922550
ERR670500
SRR1232071
SRR1230305
SRR1148579
SRR1010632
ERR876019
ERR490934
SRR364522
SRR770450
SRR1157834
SRR1686734
SRR1097801
SRR1103500
SRR326953
SRR1051091
ERR713844
ERR688008
SRR1566247
ERR129100
SRR1801761
ERR749100
ERR356819
ERR161879
ERR234919
SRR631322
SRR1732574
SRR1560245
ERR227019
SRR1153339
ERR903695
SRR374364
SRR922489
ERR653270
SRR1980037
ERR737347
SRR327026
ERR366407
SRR1957747
ERR039477
ERR084561
SRR830470
ERR325400
ERR256941
ERR279501
SRR231808
SRR1050515
SRR1947775
SRR834917
SRR1685369
ERR023500
SRR1145737
ERR042200
SRR2076000
SRR909737
ERR038649
SRR1272897
SRR921503
ERR353350
SRR895988
SRR1916804
ERR119420
SRR1573551
ERR758631
SRR946461
SRR1959717
ERR047936
ERR579114
SRR1248931
SRR390316
SRR1274800
SRR1025902
SRR1299397
SRR1996214
SRR1820091
SRR1618496
ERR123904
SRR036874
SRR292342
SRR1752100
ERR256831
ERR730410
SRR1613889
SRR1643164
ERR225607
ERR540702
SRR1586053
ERR111454
SRR1293379
SRR1163474
SRR1014692
ERR634096
SRR496997
SRR1515947
SRR534491
SRR1522064
SRR2066774
SRR1012200
SRR039733
SRR1173800
ERR713107
SRR2051435
ERR114492
ERR271088
SRR353761
SRR528146
ERR251752
SRR1798561
SRR1167000
SRR1049700
SRR2048636
SRR1143300
SRR497015
SRR2037218
ERR033100
SRR148713
ERR331185
SRR1054117
SRR940275
SRR1101501
SRR1163177
SRR1986522
SRR952344
SRR286682
SRR1698180
SRR066603
SRR1956848
ERR271764
ERR493470
ERR439300
SRR1166600
SRR617425
ERR656315
SRR959153
SRR1174881
ERR434892
ERR109642
SRR576621
ERR185998
ERR926626
SRR1982010
SRR1159064
SRR495102
SRR1144768
SRR218498
SRR036203
SRR116812
SRR077497
ERR494617
SRR1981946
SRR1799420
SRR1709055
SRR1182463
SRR1200749
SRR096084
SRR1951985
SRR961989
SRR1798600
ERR418393
SRR005736
ERR126900
ERR197195
SRR651738
SRR546301
ERR419283
SRR1973900
SRR1314607
SRR2068008
SRR139099
SRR1201362
SRR006465
SRR1217782
ERR689069
SRR749060
SRR1931171
ERR387459
SRR1998936
SRR072400
SRR020179
SRR772340
SRR1105663
ERR142311
ERR453458
SRR1039781
SRR1975190
SRR1166082
SRR2066432
SRR1988186
ERR039363
SRR1508248
ERR228121
SRR1226754
SRR1640316
SRR340006
ERR246900
ERR516407
SRR896362
SRR639118
ERR743266
SRR1871338
SRR358953
SRR1929654
SRR896434
SRR1639590
ERR572847
SRR1147979
SRR787434
SRR715100
SRR786007
SRR917600
SRR441575
SRR490124
SRR041663
SRR522873
SRR1233849
SRR1159800
SRR1147679
SRR342352
SRR1295572
ERR200267
SRR1533150
SRR1175455
ERR657992
ERR233700
SRR599564
ERR692072
ERR044160
SRR1171100
ERR023300
ERR298356
ERR579313
SRR315790
SRR892501
SRR826782
SRR1849304
SRR612119
ERR068083
ERR434788
SRR729310
SRR956873
SRR726438
DRR031997
SRR1238791
ERR436391
SRR346405
SRR184513
SRR643873
SRR2015800
SRR1633500
ERR271337
SRR015696
SRR107718
ERR054357
SRR651301
SRR067501
SRR1966148
SRR436900
ERR671908
SRR785017
ERR570058
ERR433427
SRR1021459
SRR404304
SRR1165892
SRR1757502
SRR1264545
SRR900925
ERR181676
ERR197400
SRR1232605
SRR1481630
SRR316685
SRR493284
ERR015950
SRR060847
SRR1501700
ERR059957
ERR586698
ERR498072
SRR029606
SRR1258435
ERR164645
SRR1302896
SRR1145991
ERR245836
SRR768247
SRR974686
ERR739200
SRR013340
SRR1285991
SRR081481
SRR1151300
ERR140832
SRR1258881
SRR1165299
SRR882110
ERR352341
SRR064213
ERR697100
SRR958325
ERR234214
SRR1636038
SRR1205788
SRR953226
SRR339983
SRR642344
SRR517591
ERR470539
SRR652139
SRR988425
SRR1190026
ERR176046
SRR1923640
SRR1552349
SRR1239108
ERR118538
SRR1200251
SRR2039654
SRR638039
ERR765900
ERR114965
ERR346710
ERR583404
ERR658229
SRR1049140
SRR033887
SRR317498
ERR142610
SRR1999316
SRR2100208
SRR070852
ERR222800
SRR1967155
SRR1968455
SRR1185301
SRR961681
SRR769955
ERR925900
ERR495240
ERR278300
SRR1149980
ERR347529
ERR029300
SRR1161301
SRR518759
ERR360629
SRR350073
SRR946304
SRR1960087
SRR1792384
SRR1965726
SRR866921
ERR190500
ERR022119
SRR1609067
SRR1995500
SRR504828
SRR201790
SRR1407786
SRR073220
SRR578765
ERR048500
SRR1166949
SRR797242
ERR588858
SRR1736253
SRR550171
ERR175848
SRR2047518
DRR015577
ERR137982
SRR1725170
ERR045185
ERR316300
SRR849601
ERR842307
ERR473802
ERR374368
ERR566631
SRR1186517
SRR1922806
SRR1525006
SRR1068300
SRR1167800
SRR400040
SRR1218829
ERR388700
SRR2080386
SRR1174245
ERR046059
ERR193281
SRR124112
SRR935872
SRR2075100
SRR1660283
SRR022646
SRR1371021
ERR484079
SRR1225397
ERR829321
SRR515625
SRR2001634
SRR1017300
ERR363315
SRR413932
ERR024700
SRR671869
SRR062543
SRR609202
SRR035431
ERR304826
ERR135800
ERR046159
SRR1185425
SRR765100
SRR1148179
SRR1103275
ERR067786
SRR2015204
DRR016446
ERR494521
ERR028600
ERR048600
SRR1636700
ERR552041
ERR505956
ERR273820
ERR279209
ERR730182
ERR868558
ERR120028
SRR090600
ERR038300
SRR152353
SRR1587772
SRR500471
ERR303233
SRR786949
ERR653156
SRR935472
ERR369938
SRR599118
SRR1722867
SRR748508
SRR353400
ERR551410
ERR341259
SRR631071
SRR1048301
SRR1686039
SRR106820
ERR448800
ERR431231
SRR1779408
SRR1973599
SRR940341
SRR1103669
SRR1449671
SRR954505
SRR1821276
SRR863372
SRR1818276
SRR1146329
SRR1951504
SRR1425958
SRR2101009
ERR008613
SRR1249000
SRR957820
ERR257598
SRR1544064
ERR757215
ERR472988
SRR619318
SRR1655910
SRR391021
ERR601537
ERR460653
SRR1183745
SRR1630825
ERR030000
SRR495601
SRR1562592
SRR1029539
SRR1720556
DRR000841
ERR689490
SRR2044915
ERR578033
SRR1157585
SRR1329807
SRR2029583
SRR2045883
SRR030252
SRR713497
SRR2032525
SRR833196
SRR1959120
SRR096812
SRR402738
ERR319231
ERR170850
SRR1602500
SRR010961
SRR1753747
ERR505290
SRR1272766
SRR1367198
SRR1810848
SRR1262380
SRR916075
SRR1645183
ERR108380
SRR017708
SRR1761796
ERR376806
SRR1106400
SRR873847
DRR030767
ERR694494
ERR005143
ERR104658
ERR411292
SRR198001
SRR957171
SRR1614814
SRR1307721
ERR636248
SRR333561
SRR1960902
SRR1710100
SRR017355
SRR1534900
SRR1451242
ERR226200
DRR018794
SRR1062900
SRR1609993
SRR360471
ERR144578
ERR541047
ERR439745
ERR592101
ERR486544
SRR631732
SRR2050938
ERR388280
ERR212875
SRR065616
SRR1993644
SRR535700
SRR1544281
SRR059040
SRR1015203
SRR1422648
SRR1291412
ERR334499
SRR1762624
ERR662800
SRR678033
SRR899426
ERR473149
SRR1261336
SRR1289659
SRR2100703
ERR863224
SRR1582674
DRR003192
SRR516354
ERR237600
SRR1163301
SRR489154
SRR004468
SRR1010424
SRR1523275
SRR1019709
SRR1870756
ERR526292
SRR534500
SRR846967
SRR1214755
ERR716209
SRR1571579
ERR119082
SRR1212190
SRR1180202
ERR171821
SRR386900
ERR419600
SRR1025515
SRR1738016
ERR326136
SRR1267901
SRR527733
ERR551063
SRR1215601
SRR999644
ERR266408
SRR1206476
SRR1966450
ERR217403
ERR163730
ERR599398
SRR351245
SRR900440
ERR704371
DRR030443
SRR1220136
SRR067798
ERR361821
SRR1819749
ERR450419
SRR1015465
SRR1270100
SRR2035385
SRR784102
SRR1270858
ERR064155
ERR629092
SRR1658081
SRR1799133
ERR032135
SRR1724211
ERR554480
SRR1555352
SRR850728
ERR375854
SRR1554258
SRR1709345
ERR414089
ERR706104
SRR621986
SRR352314
SRR610904
ERR632862
SRR1439619
SRR498188
SRR1965200
SRR1219962
SRR1523196
SRR1576123
SRR1566600
ERR434061
ERR109300
SRR496386
SRR839221
SRR932000
SRR972394
ERR158979
SRR1148879
ERR172493
SRR1800004
SRR1801934
SRR1607290
SRR1001700
SRR1584520
SRR364360
SRR567298
SRR1943299
ERR050016
ERR107871
SRR927595
ERR585845
SRR457288
SRR2054121
ERR586367
ERR228428
SRR447490
SRR969033
SRR1791764
ERR593200
SRR1754165
SRR1958456
SRR835910
SRR1948177
SRR1765575
SRR1587600
SRR1175004
SRR1612626
SRR1324585
SRR122384
SRR825577
SRR1632877
SRR1685900
ERR156437
ERR505800
SRR1592400
SRR1146469
SRR2067916
SRR180576
SRR1792484
SRR1227551
SRR1769027
SRR1229381
ERR525300
SRR1287824
SRR125401
SRR1781586
SRR2075771
SRR1695486
SRR005656
ERR348900
SRR537020
SRR1137821
ERR527219
SRR1793520
SRR043200
ERR137275
SRR1945089
ERR664778
SRR1533624
ERR196747
SRR989790
ERR554502
SRR801800
SRR385953
ERR577854
SRR1003320
SRR1169872
SRR1524955
SRR522154
SRR1410038
ERR060234
SRR1618349
SRR1708046
SRR364078
ERR490744
ERR350075
SRR1030609
ERR055714
SRR1340400
SRR1188339
SRR896246
ERR228212
SRR1524044
SRR1177285
SRR345600
ERR108275
SRR278164
SRR1505237
SRR1519879
ERR246661
ERR461347
SRR1239340
SRR094442
ERR387554
SRR1225402
ERR047892
ERR064200
ERR097413
SRR1060494
SRR1299215
SRR1955607
ERR316650
SRR656741
SRR1217003
SRR1328290
SRR1148779
SRR959022
SRR1177900
SRR390431
SRR1768424
SRR031126
SRR951542
SRR1981612
SRR114862
ERR730819
SRR1981222
ERR226150
SRR019008
SRR1631654
SRR028684
SRR641386
SRR314729
SRR1141652
SRR1014498
DRR023946
SRR1049822
SRR020200
SRR1707090
SRR1769749
ERR450284
ERR449514
SRR036709
SRR1013600
SRR1573222
SRR332555
SRR1637012
SRR1752738
ERR550500
SRR1522331
SRR639454
SRR040410
SRR1141238
SRR932182
SRR1567873
ERR403700
SRR1461909
ERR903360
SRR922307
ERR369342
ERR502400
SRR1640221
SRR490938
SRR1965192
SRR2080622
ERR886072
SRR681624
SRR1214005
SRR1201809
SRR1655810
ERR349342
SRR1290900
SRR1918944
ERR233875
ERR042137
SRR1592124
SRR1481922
ERR297100
SRR1963604
ERR538090
SRR388699
SRR599800
SRR1329973
SRR016114
SRR571158
SRR1029664
ERR406247
SRR1696960
ERR662796
ERR103394
ERR025600
ERR493843
SRR1514807
ERR071988
SRR1745475
SRR1219642
SRR891709
SRR713315
ERR191800
ERR024000
SRR2077386
SRR909270
SRR1202980
ERR036340
ERR026000
ERR594183
ERR712636
SRR2012765
ERR019400
ERR142104
SRR1218553
ERR714980
SRR389089
SRR1236349
SRR1714116
SRR305194
SRR953842
ERR599874
SRR1233257
SRR1174940
SRR1509569
ERR474040
SRR020045
SRR1569686
SRR1786283
ERR673678
SRR1334555
SRR1586544
SRR1735266
SRR1535658
SRR1208412
SRR059930
SRR359304
ERR377354
ERR439096
ERR543957
SRR628695
SRR2072483
SRR1229962
ERR126612
DRR000564
SRR1763625
SRR190219
SRR714251
SRR1222753
SRR036015
DRR023000
SRR098973
SRR2005734
SRR2040142
ERR688655
SRR1967255
SRR1302798
SRR1011990
SRR1956760
SRR2024476
ERR196387
SRR1786972
SRR709476
SRR1693400
SRR1393336
ERR340492
ERR583541
SRR1657607
SRR1266702
ERR911919
SRR535100
SRR672720
SRR142700
SRR1207526
SRR1170779
SRR1165909
SRR847600
SRR1035128
SRR445017
SRR747871
ERR212905
ERR233160
SRR1149832
SRR622460
SRR647343
SRR1284786
SRR764543
ERR211699
SRR1618830
SRR1296010
SRR039400
SRR948573
SRR447002
ERR666954
ERR057800
SRR1324761
SRR1806277
SRR2000327
SRR496890
ERR318504
SRR070319
SRR1552084
DRR008448
SRR1732239
SRR1597500
SRR155596
SRR520228
SRR1181540
SRR1801275
SRR090575
SRR074870
SRR1147779
SRR074108
SRR097473
SRR1203043
ERR134801
ERR744312
SRR071903
SRR407381
SRR329496
SRR1363497
SRR2059984
SRR641278
ERR592673
ERR670492
DRR013332
SRR1056127
SRR563448
SRR915674
ERR600539
SRR845772
SRR497559
SRR1702362
SRR1995737
SRR1988400
ERR016900
SRR034201
SRR398192
ERR148817
ERR152374
ERR517306
ERR163138
ERR713449
ERR418785
ERR715801
ERR778722
SRR191830
SRR1980730
ERR553806
SRR650219
ERR019800
ERR466207
SRR1049496
ERR357909
SRR256390
ERR083915
SRR463293
ERR676583
SRR1687071
SRR068600
SRR1107610
SRR389790
SRR2064653
SRR709926
SRR1959470
SRR1158110
SRR1122600
SRR494492
SRR1961727
SRR1375000
ERR218154
ERR501544
SRR828415
SRR1166100
SRR212957
ERR212003
ERR351319
SRR1217304
SRR203478
SRR931700
ERR323033
ERR129855
ERR005824
SRR1172020
ERR718465
ERR536984
SRR927400
SRR1955500
SRR331230
SRR638895
SRR1996134
ERR314415
SRR1047600
ERR017200
SRR1259680
SRR1653356
SRR1196466
ERR498136
SRR962010
ERR496647
SRR1209393
SRR1560091
ERR023400
ERR519785
SRR1090978
SRR189247
SRR1344835
ERR133682
SRR770134
SRR868754
SRR1615100
ERR587446
ERR563964
SRR652067
SRR1030347
SRR952664
SRR1702755
SRR1708905
SRR592715
ERR658903
ERR125209
SRR1927080
SRR1196906
SRR2039700
ERR540368
SRR1303627
SRR1790463
ERR485900
SRR1168525
SRR1303924
ERR460163
SRR1067910
SRR1598800
SRR1449919
SRR1593261
SRR534850
SRR1583516
SRR1754807
SRR000197
SRR1735365
ERR714384
SRR1297006
SRR1634664
SRR1223512
SRR611410
SRR955202
ERR162597
ERR192233
SRR096322
ERR226405
SRR1374952
SRR1216455
SRR646513
SRR1048900
ERR374024
SRR1705587
SRR1979446
SRR922251
SRR1664191
ERR657408
SRR149194
SRR248044
ERR161537
ERR380602
SRR489291
SRR1101443
SRR2062051
ERR885638
SRR2009585
ERR718348
SRR037144
SRR057353
ERR400500
SRR849709
SRR1557000
SRR1968355
ERR376696
SRR1290862
ERR435568
ERR347429
SRR969355
SRR253093
ERR063641
ERR915364
SRR1649517
SRR513132
SRR866839
SRR1197644
ERR458470
SRR1161212
ERR410760
ERR231645
SRR1042833
SRR504905
ERR388848
ERR899729
SRR568100
ERR636419
SRR1571600
ERR473759
SRR400848
SRR1588570
SRR1185098
ERR190411
SRR1561162
ERR175741
ERR196191
ERR048471
SRR630100
ERR632226
ERR222795
SRR643008
SRR1013527
ERR374400
ERR190331
SRR1165100
ERR471310
SRR784212
ERR497024
SRR554305
ERR588700
SRR1995498
SRR136784
SRR671769
SRR1802858
SRR1165093
SRR403876
SRR728902
ERR015803
SRR1963500
ERR793242
SRR1648457
SRR1706186
ERR028500
SRR1720446
ERR316257
ERR654488
ERR038400
SRR1041118
SRR022554
ERR024800
ERR760715
SRR1635069
SRR1164600
SRR801638
ERR193300
ERR266553
ERR349236
SRR005032
SRR400902
SRR1449535
SRR785622
SRR960868
SRR353559
ERR731222
SRR1207440
SRR1167798
SRR1557947
SRR1103366
ERR219200
ERR135722
SRR1982200
SRR1185592
SRR1970559
SRR1523343
SRR900716
SRR341431
ERR701619
SRR515552
SRR024048
SRR772254
ERR294400
ERR637401
ERR036497
ERR029449
SRR1988500
ERR382121
ERR732900
SRR1634576
SRR873632
SRR1403641
SRR388324
ERR274125
ERR245091
SRR1797604
ERR784389
SRR1304634
ERR044200
SRR1763864
SRR1149679
SRR493107
SRR2077404
ERR056688
SRR000207
ERR708690
SRR1048423
SRR835423
SRR1301040
SRR1695602
ERR363900
SRR1915424
SRR1238800
ERR376090
SRR404401
ERR271419
SRR1183601
SRR1104963
SRR222576
SRR1328170
SRR1795507
ERR238745
SRR097259
SRR389110
SRR677780
SRR825613
SRR959374
SRR1929821
SRR1554382
ERR580459
SRR1049240
ERR046952
SRR1805600
ERR110798
SRR1592312
SRR988668
SRR1003900
ERR485000
SRR1177887
SRR1020000
SRR1169576
SRR1258339
SRR1151271
ERR586500
SRR210778
SRR1165788
SRR1212970
ERR134700
SRR1012129
SRR974700
SRR065000
SRR1124794
SRR029579
SRR638740
ERR352476
SRR957041
SRR1010521
SRR931685
SRR1169325
ERR697253
ERR346691
SRR650460
SRR223485
SRR139110
SRR1822600
SRR1225229
SRR1642937
ERR406977
SRR2073244
SRR611611
SRR015700
ERR330694
SRR317502
ERR054409
SRR644306
SRR1811566
ERR148286
ERR019700
SRR518692
ERR305882
ERR052000
ERR197582
SRR1162364
SRR797189
DRR003209
ERR171901
SRR1614074
SRR1777993
ERR702412
SRR2100802
SRR1505404
SRR1958656
SRR949994
ERR419784
SRR1871413
SRR1204789
SRR609896
SRR004368
SRR926600
ERR026791
ERR662294
ERR070054
SRR1177129
SRR550209
ERR233913
ERR131800
ERR031053
SRR918600
SRR1917104
DRR006271
SRR1424842
ERR054970
SRR811935
SRR1552456
SRR1184701
SRR585694
SRR1174150
SRR1179210
SRR124277
SRR488352
SRR217372
SRR1340396
DRR014528
SRR1215300
ERR085402
SRR1810035
SRR1596495
SRR851825
SRR1015315
SRR899517
ERR222631
ERR343431
ERR352061
ERR551178
SRR2062770
SRR446554
SRR1025678
ERR311529
SRR1214863
SRR342224
ERR170970
SRR530182
ERR484994
ERR584380
SRR654200
ERR107785
SRR1425835
ERR249213
SRR1616068
ERR361029
ERR758379
SRR1966350
ERR570162
SRR1908924
SRR1186465
SRR850805
ERR738800
SRR059811
SRR076007
SRR1958048
SRR392454
SRR049100
SRR394143
SRR1519074
ERR062874
SRR189086
SRR935905
SRR1148079
ERR257880
ERR059720
SRR1562600
ERR732667
SRR486157
SRR030385
SRR2032826
SRR891810
SRR1230626
SRR1017057
ERR360757
SRR090460
SRR1001694
SRR1664685
ERR237704
SRR1172809
SRR950662
SRR058081
ERR333865
SRR1685861
ERR017300
SRR1923100
SRR147300
SRR018971
SRR1293629
SRR1798101
ERR387074
SRR1656311
ERR199994
SRR2054241
SRR1211748
ERR190807
SRR1745270
SRR1960810
SRR1916072
SRR857263
SRR906357
SRR1722712
SRR649827
SRR1503355
ERR431374
SRR1728720
SRR863221
SRR1709262
SRR489378
SRR954404
ERR484219
SRR498442
SRR785913
ERR369832
ERR901478
SRR599220
ERR551505
ERR063500
SRR2002633
ERR477376
SRR949448
ERR601629
DRR017885
SRR017249
SRR981225
SRR157506
ERR467107
SRR1720753
ERR505767
SRR1609856
SRR1103701
SRR386033
SRR1286744
SRR765065
ERR331391
SRR2007326
SRR947237
ERR044937
SRR933401
SRR1531102
ERR450523
SRR1009263
SRR1784622
SRR2043367
SRR065715
SRR1636881
SRR1274789
SRR1657101
SRR580583
SRR606318
SRR688107
SRR1645200
SRR1810501
SRR137200
DRR003900
SRR1424581
SRR1544333
SRR343085
ERR486687
SRR1158200
SRR058935
SRR1553345
ERR653981
SRR1761800
SRR125284
ERR925895
SRR1966955
SRR1914400
SRR528760
ERR046800
SRR1973617
SRR308181
SRR1209435
ERR319337
SRR1534814
SRR799785
SRR1586195
SRR018585
SRR1408840
SRR1050034
ERR043300
ERR448767
SRR1145886
SRR957726
SRR500035
SRR1181644
SRR1191024
SRR1710077
SRR1732701
ERR027000
SRR1159302
SRR053435
SRR1291031
SRR066805
SRR1411121
ERR129732
SRR639309
ERR687900
SRR017677
SRR1288442
SRR314665
ERR449667
SRR496760
ERR042039
ERR299300
ERR351600
SRR1005674
SRR534288
SRR1460677
SRR1707134
SRR561910
SRR852399
SRR019175
ERR278683
ERR782296
SRR1292900
SRR329936
ERR118613
SRR1049958
SRR392565
SRR530264
ERR777032
SRR1553264
ERR368929
ERR025500
SRR096959
ERR103415
ERR251910
SRR830285
SRR1740549
SRR1769867
SRR350335
SRR1182712
SRR599912
SRR1066876
SRR1974010
SRR231653
SRR1163200
ERR524942
ERR234130
SRR609002
SRR1761524
SRR1959502
ERR562804
SRR1962284
SRR1296680
SRR958003
SRR1573332
ERR863169
ERR594200
SRR1509668
SRR1014500
ERR311600
SRR616246
SRR592829
ERR585780
ERR845240
SRR495433
SRR157498
SRR1101346
SRR1558995
ERR386622
SRR833795
SRR519762
ERR227503
SRR1593934
SRR039560
SRR1569700
SRR961870
SRR1140625
SRR1586221
ERR540273
SRR653721
SRR2057775
SRR2029709
SRR1287230
SRR1236421
SRR1334480
SRR1514988
DRR002764
SRR714175
SRR441714
ERR226500
SRR1744000
SRR653600
ERR840658
SRR032419
ERR502348
ERR126597
SRR909114
SRR948442
SRR2024380
ERR527404
ERR024500
SRR1528925
SRR1122964
SRR576933
SRR1535710
ERR524898
SRR1767783
SRR2014397
SRR1371294
ERR433528
SRR792571
SRR391678
SRR1159200
ERR181759
SRR2071001
SRR1166824
ERR022845
SRR034317
SRR071140
SRR1046302
SRR1144554
SRR2071968
SRR1011815
SRR1569800
SRR1334629
ERR264425
SRR784311
SRR953900
SRR1981300
SRR593200
SRR231104
SRR031076
DRR021932
SRR1167245
ERR714056
SRR043168
ERR387600
SRR413855
ERR736754
SRR1958796
ERR131796
ERR156300
SRR1171871
SRR1189807
SRR386700
SRR1948052
ERR716361
ERR712966
SRR833232
SRR940498
SRR494957
ERR532261
SRR334177
SRR1695593
SRR1122500
SRR1633229
ERR084300
SRR629551
ERR108154
SRR049240
ERR037234
ERR496738
ERR022075
SRR1559006
SRR1802918
SRR1170834
SRR1137734
SRR032607
SRR1148679
SRR1566177
SRR1214133
SRR1043195
SRR1653464
SRR1633488
ERR316743
ERR411336
ERR117471
SRR1501253
ERR246742
SRR2098944
SRR029823
ERR325380
ERR572625
SRR1817192
ERR016800
SRR1162417
SRR2047253
SRR1572825
SRR116665
SRR960011
ERR730957
SRR925301
ERR576130
SRR1299110
SRR1145126
ERR196251
SRR036606
SRR1300653
SRR497602
SRR1200552
SRR1293503
SRR1532569
ERR752926
SRR1969176
SRR1564305
SRR965745
SRR397938
SRR925202
ERR559267
SRR1981700
SRR546564
ERR200017
SRR711188
SRR1239208
SRR1605917
SRR1160718
SRR1574245
ERR557577
SRR070555
ERR372909
SRR806692
ERR193658
SRR1577808
SRR1952700
ERR690200
SRR1147061
SRR1166214
SRR2038200
SRR1955474
SRR394427
ERR473068
SRR500635
SRR586012
SRR1297110
SRR064389
SRR1218214
ERR047453
SRR1787021
SRR1820737
SRR1578059
SRR514816
SRR077212
ERR311029
SRR1180103
ERR696991
ERR564026
ERR045200
SRR681526
ERR501460
SRR502768
ERR370322
SRR1030263
SRR1188220
SRR1344706
SRR1303300
DRR001720
ERR501643
ERR030300
ERR538143
SRR1133228
SRR088309
SRR1222146
ERR366393
SRR1231234
SRR190129
ERR229960
ERR277249
ERR849500
SRR035500
SRR554454
SRR442367
ERR377424
SRR1786143
SRR1946962
SRR1745531
SRR1581002
DRR022782
SRR1284496
SRR1363172
SRR1132900
ERR019338
SRR721172
SRR1107750
SRR605576
SRR1160009
SRR081277
SRR1173534
SRR354202
SRR1518416
SRR341548
SRR1961830
ERR460069
ERR375984
SRR1593374
SRR1993490
ERR361754
SRR519062
SRR1223475
SRR1168604
ERR033400
SRR1087903
SRR401400
ERR904458
SRR1213065
ERR161600
SRR569013
SRR850250
SRR191794
SRR2056977
SRR1230595
ERR599900
ERR129059
ERR137853
ERR440988
ERR776851
SRR1461782
SRR1045121
SRR191911
ERR486769
ERR356169
ERR340518
SRR1615943
DRR023149
SRR1730512
SRR1222634
SRR747900
SRR503579
ERR316802
SRR1191277
ERR230429
SRR1586600
SRR1564736
SRR398096
ERR714600
SRR771214
ERR637949
SRR566976
ERR597518
SRR327445
ERR057793
SRR496610
ERR067800
SRR847775
SRR1025008
SRR1333887
ERR178232
SRR1587595
SRR202932
SRR1006421
SRR924723
SRR647607
ERR137180
SRR972401
ERR120203
SRR408238
SRR520353
SRR587217
SRR1922792
SRR1925721
SRR1574900
SRR1393910
ERR499400
SRR535400
SRR1663100
SRR2000400
SRR1576829
SRR070254
ERR634920
ERR340618
SRR278025
SRR1703162
SRR943983
SRR1539542
DRR013233
SRR835108
SRR867300
ERR460934
SRR1295827
SRR067872
SRR1206352
SRR1164504
ERR334543
SRR403911
SRR960772
ERR713500
ERR875949
SRR513059
ERR348243
SRR1202685
SRR882090
SRR631107
ERR015797
ERR418644
SRR071897
SRR1916370
ERR037948
SRR1647685
SRR835373
SRR1791691
SRR329500
SRR1655209
SRR097528
SRR142654
SRR1089516
SRR1631567
ERR600629
SRR012173
SRR458510
ERR654541
SRR1764945
SRR710256
ERR419800
SRR074004
SRR407430
SRR1379730
SRR1363300
SRR2051385
SRR1393400
SRR663780
ERR861000
SRR1697351
ERR418191
ERR690966
ERR665909
ERR768064
SRR711703
SRR714500
ERR667996
SRR1572007
ERR841676
SRR724224
SRR797943
ERR739516
SRR717835
SRR786435
SRR684500
SRR497954
SRR448075
SRR1161525
SRR2096521
SRR2062626
SRR714003
SRR1179002
SRR387110
SRR1599276
SRR713947
SRR899645
ERR731657
SRR500751
SRR1424714
SRR787500
SRR766781
SRR1185266
SRR1207364
SRR1867867
SRR2080278
ERR871733
SRR2054887
SRR1212830
SRR712317
SRR685337
SRR711200
SRR389250
SRR1029823
SRR921431
SRR535815
SRR1573907
SRR294514
SRR2012199
SRR901000
SRR364900
ERR597264
SRR1524144
SRR707839
SRR388524
SRR2019239
SRR714498
ERR572508
SRR534080
SRR1797139
SRR387290
SRR1523955
SRR387083
SRR1693247
ERR902070
SRR2096459
SRR950007
SRR609956
SRR1609100
SRR716282
SRR711885
SRR811863
SRR713839
ERR160000
SRR871634
SRR1757045
SRR492850
SRR386400
SRR279910
SRR1816870
ERR759453
SRR305910
SRR926334
SRR386542
ERR752438
SRR952247
ERR233478
ERR540675
ERR031448
SRR307053
SRR408750
SRR1949975
SRR068393
ERR375289
SRR869104
ERR584101
SRR1202400
SRR764818
ERR046500
ERR232400
SRR1910447
SRR1265834
ERR009073
ERR003031
ERR375511
SRR088295
SRR611811
SRR900500
SRR2024879
ERR311300
ERR658682
SRR2059548
SRR442042
ERR568649
SRR1196805
ERR587947
SRR029221
ERR676880
ERR181299
SRR1965301
SRR1606331
ERR294188
ERR272242
SRR788730
ERR133737
ERR832399
SRR1041514
SRR1025311
SRR711631
SRR2029170
SRR1976153
ERR124706
ERR120361
SRR1193927
SRR034131
SRR1709815
ERR038044
SRR1179880
SRR445436
SRR1005031
SRR945786
SRR1740400
SRR1964471
SRR993140
ERR730585
ERR339866
ERR731157
SRR1003207
SRR1330200
ERR492257
SRR1721522
SRR534367
SRR2124797
ERR485670
ERR573243
SRR1152001
ERR449093
ERR471280
ERR235297
SRR331094
ERR434498
SRR1182219
ERR760911
SRR1269500
ERR419384
SRR1156953
SRR515125
SRR587638
SRR1224600
SRR1612309
SRR1553673
ERR455536
SRR067232
ERR852660
SRR908516
SRR1226612
ERR037600
SRR1503874
ERR174114
SRR652925
SRR351966
SRR1027713
ERR581151
SRR1573735
SRR151432
ERR233566
ERR355785
SRR935048
ERR449750
SRR1174682
ERR591099
ERR057911
SRR1148479
ERR636622
SRR492929
SRR1962504
SRR1870457
SRR1231384
SRR1175323
DRR013021
ERR590932
SRR287670
ERR420118
SRR1427095
SRR873403
ERR425052
SRR438793
ERR085299
SRR520125
SRR1043653
SRR1391072
SRR285205
SRR773315
ERR031724
SRR1000420
SRR1107425
SRR954937
SRR516784
SRR1223329
SRR965122
ERR411156
SRR1577529
ERR025700
ERR757190
SRR811719
SRR402080
SRR583945
ERR743328
SRR493328
SRR901247
SRR1391281
SRR1162788
ERR592440
ERR772446
SRR850342
SRR1215707
ERR435100
ERR410952
SRR1172916
SRR1318540
SRR1215277
SRR918300
SRR446958
SRR949025
SRR1224857
ERR064674
ERR119800
SRR1182874
SRR1609689
SRR2067262
ERR690857
SRR243754
SRR1510073
SRR1572214
SRR386300
ERR708364
SRR2072100
SRR534900
SRR901518
SRR345189
SRR1050473
ERR084015
SRR1187380
SRR596400
SRR1997906
SRR1944447
ERR375435
SRR1640100
ERR342261
ERR068200
SRR1322184
SRR390910
SRR1336434
SRR1043577
SRR354179
SRR1227303
ERR296668
ERR111918
SRR066410
SRR741908
SRR653134
ERR266617
SRR848065
ERR461648
ERR550628
SRR942045
ERR270705
ERR461019
ERR060005
SRR1962604
SRR1817568
SRR1870311
ERR579873
ERR519382
SRR005932
SRR505727
SRR950920
SRR786105
ERR026500
SRR891408
SRR1707402
SRR537151
ERR440680
SRR1264983
SRR397864
SRR969738
SRR1644035
SRR946202
SRR954064
ERR152759
SRR651966
SRR394848
ERR356026
ERR469993
SRR013483
SRR1292201
ERR540959
SRR1791386
SRR1050700
SRR307138
SRR501455
SRR1576592
ERR850078
DRR002381
SRR1647700
SRR1166327
SRR1215818
SRR1506600
DRR010369
SRR1957947
SRR1202113
SRR1203875
SRR1220548
ERR832450
SRR1617298
ERR126241
SRR1266607
SRR1011079
SRR1104656
SRR634126
SRR1014099
ERR049117
ERR161390
SRR556981
ERR228569
SRR1248776
SRR1813200
ERR197399
ERR056772
SRR980320
ERR474470
ERR455052
ERR263945
SRR353193
SRR386600
SRR098288
SRR466224
SRR220901
SRR1220940
ERR769288
SRR1423719
SRR787321
ERR039572
ERR454498
SRR824843
SRR190575
SRR892637
SRR1188703
SRR2046978
SRR1286055
SRR1273076
SRR1612289
SRR1736718
SRR1191666
SRR2026437
SRR2101112
SRR1011449
SRR1186123
SRR909627
ERR690614
ERR064598
ERR325053
ERR351169
SRR1219845
SRR1645557
SRR1793816
SRR042305
ERR525164
SRR2080956
SRR305897
SRR1528522
ERR744000
ERR663926
SRR647110
SRR652271
DRR035600
SRR641877
ERR211900
SRR011001
SRR1698200
SRR231266
SRR447700
SRR1979204
SRR1631181
SRR1171465
SRR287804
SRR1046969
SRR1271380
DRR031165
ERR310600
SRR1173706
ERR660551
SRR1143291
SRR399333
SRR2036961
SRR1958356
SRR1589599
SRR1737132
SRR1773021
SRR305461
SRR014923
SRR359782
SRR2106399
SRR1054037
SRR1810468
SRR1501618
SRR1521181
SRR557710
ERR476976
SRR639759
ERR298856
SRR1042918
ERR658700
SRR386121
ERR033200
SRR038599
SRR340200
SRR1952000
SRR1063313
SRR575711
ERR311472
SRR189658
ERR033700
SRR1735564
ERR118219
SRR1238137
ERR134400
ERR181314
SRR1027099
SRR1230895
SRR1047200
SRR826438
SRR1303233
SRR531430
SRR522242
SRR054638
ERR473450
SRR1326142
SRR1028126
SRR1164900
ERR204053
SRR1214504
SRR001351
SRR1196702
ERR266107
ERR314085
ERR051987
SRR1785913
SRR1598795
SRR848923
SRR1696472
ERR018818
SRR2011304
ERR047005
ERR599400
SRR474596
SRR2075282
SRR2071440
SRR072982
SRR006752
SRR1147426
SRR1619183
ERR726304
SRR519465
SRR1800674
ERR189811
SRR1051126
SRR1950207
ERR337800
ERR202405
SRR205900
SRR2056302
ERR588633
ERR713966
ERR370214
SRR1144800
SRR1640696
ERR338974
SRR401319
SRR952781
SRR1177581
SRR835867
ERR097233
ERR557800
SRR628704
SRR394001
SRR1257273
SRR1792671
ERR715423
SRR1118600
SRR1147361
SRR1943332
ERR657354
SRR1698422
SRR1708654
SRR064701
SRR1967555
ERR278700
SRR1797305
SRR922500
SRR1988064
SRR2072674
SRR1181130
ERR738333
ERR668000
ERR736933
SRR1265902
ERR600295
SRR1522519
SRR1969676
ERR273480
SRR1558175
SRR326100
ERR089821
ERR192110
SRR1393633
SRR1790876
SRR1969058
ERR460520
ERR178639
SRR393727
SRR1228976
SRR1021743
ERR070563
ERR224434
SRR1655610
SRR1222200
SRR1189703
ERR386777
ERR737002
SRR973274
SRR1229079
SRR1283973
SRR2038674
ERR235126
ERR765896
SRR1772939
SRR1334223
ERR668413
SRR867046
SRR500950
ERR377108
ERR516660
SRR125859
SRR1294208
SRR2052425
SRR610557
SRR1221300
SRR1745971
SRR585826
ERR353163
SRR448131
SRR071445
SRR1605027
SRR1202534
ERR502932
DRR021557
ERR439634
SRR1157600
SRR1180685
ERR247041
SRR349938
SRR454105
ERR541277
SRR446300
SRR070613
SRR685000
SRR648307
SRR2028268
ERR212511
SRR576810
SRR1504997
SRR069984
ERR449248
ERR028900
ERR182371
SRR597663
ERR163513
SRR1046227
ERR089470
ERR119380
SRR1160385
SRR1003067
SRR1057388
SRR1566495
SRR149706
SRR1618669
ERR125373
ERR485549
ERR052470
SRR901306
ERR539866
SRR444973
SRR1185600
SRR018272
SRR022912
SRR1032217
SRR1066691
ERR411988
SRR644788
SRR362961
ERR405186
SRR1734959
SRR1269683
SRR869382
SRR1638855
SRR1871101
ERR718761
SRR452415
SRR1145578
SRR1646354
SRR1752802
ERR352700
SRR640153
ERR730209
SRR515976
SRR1040552
SRR1795908
ERR349886
SRR2125160
ERR027300
SRR1208915
SRR1649236
SRR574017
SRR1511581
SRR769599
ERR693868
ERR330770
SRR388781
SRR038266
SRR800455
SRR755352
SRR1789029
ERR339099
SRR437910
ERR339731
SRR1187618
ERR776452
ERR048897
SRR029156
ERR522800
ERR338165
SRR1282400
SRR1705605
SRR211345
ERR566364
SRR1015085
ERR110806
ERR450184
SRR1511485
ERR591744
SRR1218419
ERR465798
SRR1513270
SRR900202
ERR758404
DRR015762
SRR988722
SRR799324
ERR658500
SRR1796855
SRR1610289
SRR433639
ERR385816
SRR005374
SRR1006138
SRR2007638
SRR1184245
ERR732508
SRR1013902
SRR596397
SRR192663
ERR055000
ERR066176
ERR502176
SRR643101
SRR924403
SRR2049024
ERR046478
ERR406592
SRR2043689
SRR1209037
ERR434398
ERR583985
SRR398627
ERR363600
ERR331062
SRR2032024
ERR702083
SRR647760
SRR254219
ERR298788
SRR1482400
ERR107439
SRR1690962
SRR2101409
SRR1914938
SRR1968255
ERR223126
SRR524814
SRR1592732
SRR784600
ERR351790
ERR125600
SRR1634100
SRR403467
ERR435295
SRR543899
SRR1326314
SRR1765700
ERR438797
SRR1803001
SRR360835
ERR484535
ERR052800
SRR1462007
ERR084103
SRR538068
SRR2014480
SRR1799699
SRR801202
ERR341094
SRR1519188
SRR596232
SRR711395
SRR1960359
ERR654964
ERR294781
ERR459750
ERR525253
SRR760660
ERR537000
SRR1779500
SRR1505008
SRR222179
SRR1784328
ERR189726
SRR1057937
SRR1639081
DRR016104
ERR204136
SRR459840
ERR298096
SRR453022
SRR499672
SRR1736308
ERR860995
SRR1596105
SRR1150057
SRR1267422
SRR1976228
SRR513573
ERR483970
ERR022513
SRR572400
SRR1747969
ERR343852
SRR1041796
ERR374891
ERR473302
ERR234445
SRR1228420
ERR314100
SRR828700
SRR346537
SRR1533592
SRR745157
SRR908477
SRR1221623
SRR1665132
ERR326485
SRR960423
ERR134342
SRR975346
SRR1955921
SRR1575577
ERR152205
ERR577918
DRR014315
SRR072398
ERR350100
SRR408542
SRR956497
SRR1207071
SRR444594
SRR569325
SRR023796
SRR445756
SRR1968955
SRR527252
SRR2017382
SRR931939
ERR279300
SRR493640
SRR396647
ERR699946
SRR1270652
ERR494832
SRR061604
SRR1969776
SRR1581498
SRR926181
SRR1725615
SRR248515
ERR765601
SRR748895
ERR085857
SRR1106146
ERR371809
SRR955100
SRR768678
SRR1219005
SRR1917500
SRR1049500
SRR1019215
SRR1187296
SRR352727
SRR873901
SRR137117
SRR540023
SRR287700
ERR085165
ERR176586
SRR1971600
SRR1422101
SRR633716
SRR517910
SRR350605
SRR1223216
SRR1570757
SRR965204
SRR1050341
SRR1999800
ERR017800
SRR039941
ERR221600
SRR567548
SRR516811
ERR470257
SRR1950901
SRR1980975
SRR857300
SRR1212577
ERR554958
SRR2000000
ERR414801
SRR1107536
SRR1774102
ERR580973
SRR1248801
SRR1427191
SRR1523713
SRR387494
SRR577000
DRR024487
ERR410892
SRR1645600
SRR1425057
SRR346885
ERR119984
SRR1179186
SRR949893
ERR421267
ERR034143
ERR702809
SRR1608117
ERR573120
ERR563853
ERR376969
SRR2054738
SRR068408
ERR207815
ERR264091
SRR1304302
SRR1800828
ERR045735
SRR1048008
SRR1384775
SRR133789
SRR1664204
SRR064177
ERR190783
SRR1224941
SRR123281
SRR004612
ERR276220
SRR1208156
SRR1997829
ERR276967
SRR1724600
SRR1003148
SRR918200
SRR2033774
ERR244167
SRR1719202
ERR275200
SRR1449223
SRR1818375
SRR611222
SRR1965618
SRR561870
ERR460228
SRR1966046
ERR403387
SRR716576
SRR770080
SRR030604
SRR1920216
SRR1104044
ERR162451
SRR096409
ERR171286
SRR1048824
SRR006006
SRR1644544
ERR084700
SRR1552909
SRR1342330
ERR433853
SRR2016400
ERR063903
SRR620324
SRR1944109
ERR715728
ERR179757
DRR003364
SRR1038508
SRR330515
ERR670734
SRR2017847
ERR124217
SRR016779
SRR606812
SRR1182321
SRR1214404
SRR1148379
SRR1979176
SRR069604
ERR004086
ERR539755
SRR1800302
SRR315801
SRR1614315
ERR198708
ERR271217
ERR369613
ERR028100
ERR877654
SRR538800
ERR506961
SRR1801537
ERR108600
ERR469619
SRR1553722
SRR1224755
SRR1016300
SRR515278
ERR205918
SRR2119505
ERR302693
ERR068183
SRR498000
SRR609444
SRR049944
SRR1232240
SRR353952
ERR461708
ERR554138
SRR1585216
SRR714618
SRR173062
SRR2062105
SRR836351
SRR1395302
SRR1978694
SRR504200
SRR018123
SRR1061345
SRR1180925
SRR1300900
ERR063786
SRR1508494
SRR951824
SRR2040762
ERR355891
SRR466111
SRR535600
SRR640898
ERR007506
ERR350426
ERR410388
SRR307596
SRR786667
SRR1003640
SRR1758716
SRR1801317
SRR1567099
ERR662473
SRR099207
SRR1524304
ERR263691
ERR347800
SRR1012908
SRR1817637
SRR1041453
ERR458146
SRR1636537
SRR1700606
SRR1657583
SRR1181209
SRR1452630
SRR1753930
SRR1134205
SRR1010800
SRR785253
ERR238206
ERR591141
ERR789234
ERR144900
SRR1539819
SRR1730454
ERR158569
ERR449893
ERR260500
ERR051464
SRR1220285
ERR163030
ERR211049
SRR1060700
SRR1967855
SRR1190305
ERR564150
SRR2012398
SRR315351
SRR1560600
SRR1106828
SRR449529
SRR598827
SRR892134
SRR1694008
ERR248208
SRR1966855
SRR1633877
SRR1583668
SRR343459
ERR024211
SRR1521326
SRR407278
SRR1974100
SRR1187001
SRR422132
SRR606501
ERR434281
SRR1229724
SRR2101207
SRR957334
ERR377644
ERR049023
SRR1122142
ERR190946
ERR059358
SRR1731882
ERR315200
SRR090332
SRR1104730
SRR1692326
SRR059788
SRR039686
ERR496838
ERR228600
SRR292154
SRR1766416
ERR156501
ERR045052
SRR1224426
ERR324045
SRR287998
SRR1799567
SRR1017407
ERR318421
ERR216900
SRR924803
SRR1821300
ERR193027
SRR2057010
SRR011175
SRR1263017
SRR190315
ERR129300
SRR1186707
ERR554692
ERR591226
SRR1293147
SRR586270
SRR1025755
SRR654552
SRR999445
ERR460892
SRR2043266
ERR052170
SRR918000
SRR017529
SRR1914396
SRR1532844
SRR1182904
ERR279791
SRR649913
SRR1347544
ERR766367
ERR406400
ERR125908
SRR1272908
SRR1958149
SRR099102
SRR1321142
SRR1130477
SRR1640000
ERR119657
ERR182420
SRR826822
ERR431030
SRR1258655
SRR1048184
SRR1823701
SRR639247
SRR1693626
ERR319418
SRR935655
ERR026800
ERR339968
SRR017133
SRR069824
SRR572209
SRR535300
ERR230500
SRR558505
SRR606455
SRR633907
SRR1645322
ERR782300
ERR124359
SRR1103820
ERR551600
SRR1063289
ERR046753
ERR526807
SRR593309
SRR1513645
ERR392507
SRR427083
SRR642902
SRR901608
SRR1781668
SRR529974
SRR1033455
SRR1870995
SRR516947
SRR1214600
SRR831075
SRR1570107
SRR1259252
SRR785500
SRR2064107
ERR410688
SRR292862
ERR657646
ERR435490
ERR217292
SRR1824519
SRR135541
SRR335406
ERR205821
ERR505493
ERR066500
SRR1012000
SRR2100304
ERR171100
SRR1693995
ERR163928
SRR918100
ERR716001
SRR1230902
SRR1047563
SRR1800517
SRR1577793
SRR945066
SRR1021212
SRR2007814
SRR462617
ERR222562
SRR1218178
SRR1985970
ERR588534
SRR1158326
SRR1711800
ERR109472
SRR1106670
SRR1509822
ERR343349
ERR361337
SRR398301
SRR058689
SRR1709558
SRR1664787
SRR1405694
SRR1965089
SRR275159
ERR662363
ERR045900
SRR1422841
SRR826196
SRR1999090
SRR2100901
ERR045865
DRR018562
ERR181435
SRR1183500
SRR328390
ERR730611
ERR403400
SRR850557
ERR450603
SRR1162961
SRR488827
SRR1033693
ERR405502
SRR797065
SRR1970632
SRR1112044
ERR172200
ERR142500
SRR1582487
SRR1228300
ERR085000
ERR257461
ERR484174
ERR294388
SRR1988314
SRR1778000
ERR380559
ERR760889
SRR1640521
SRR353608
SRR346759
SRR488249
SRR1050200
SRR1002804
ERR352185
SRR1490811
ERR065953
SRR599345
SRR1575022
SRR1558740
SRR333067
SRR1292323
SRR620532
ERR158700
SRR1141125
SRR567477
ERR352510
SRR1150351
SRR404118
ERR067900
SRR393836
ERR183352
SRR1596330
SRR386204
SRR1501500
SRR089409
ERR718554
SRR1225183
SRR726234
ERR840800
SRR1378618
SRR177250
SRR960184
DRR015978
SRR1199473
ERR192035
SRR1828967
SRR1193794
ERR048100
SRR1189900
SRR1273151
SRR139222
ERR331400
SRR1041864
ERR054587
SRR1822289
DRR017766
SRR060016
SRR974889
ERR315646
SRR1811823
SRR642296
SRR1172146
ERR706867
ERR117561
ERR376112
ERR600474
ERR433698
ERR540454
ERR440528
ERR470743
ERR329997
SRR1016881
SRR975060
SRR824937
SRR972850
ERR086200
ERR162944
SRR1020650
SRR2054377
SRR958196
ERR232386
ERR176446
ERR569654
SRR1151901
ERR591968
SRR1795823
ERR459440
SRR018449
ERR212119
ERR279076
SRR000904
ERR006508
SRR1613913
SRR933501
ERR028400
ERR238027
ERR558137
SRR040821
SRR1263918
SRR1198921
SRR502887
SRR2124800
SRR1103484
ERR360497
ERR271513
SRR1909000
SRR728899
SRR1533832
SRR1803129
ERR434900
SRR1329283
ERR743915
SRR346600
ERR065287
SRR1028700
ERR363595
SRR794912
SRR1635530
SRR1960230
SRR1462316
SRR1161148
ERR765712
SRR1653564
SRR1367200
SRR1165663
SRR1754718
SRR1713500
SRR2049553
ERR125400
SRR988000
ERR660616
SRR1803829
ERR196540
SRR1518954
ERR164848
SRR2050311
SRR1576989
SRR1525788
SRR1955838
SRR1221507
SRR1005725
DRR002013
ERR653311
SRR037687
SRR1201007
SRR277688
SRR987018
SRR1561244
SRR2067476
SRR1423810
SRR069159
SRR1505359
SRR071758
SRR630077
ERR405854
SRR088942
ERR197600
SRR988538
SRR1571231
SRR393959
SRR1609700
ERR016700
SRR1124826
SRR1792900
SRR782086
ERR658487
SRR2048404
ERR485890
ERR175611
SRR1552590
SRR1151197
ERR347395
SRR2053310
SRR499418
SRR514278
SRR1238908
SRR950393
ERR237867
SRR1508894
SRR1219482
ERR190206
SRR1861570
SRR1797509
SRR022885
ERR349508
SRR513490
ERR110100
SRR1013451
SRR1185101
SRR1919349
SRR1336862
SRR835795
ERR302900
SRR1226995
SRR1617371
ERR374162
SRR1045025
SRR1208615
SRR1286104
SRR1167600
ERR318144
SRR1323999
SRR081500
ERR071082
SRR530478
ERR067576
SRR1575962
ERR024900
SRR1557865
ERR654800
SRR2033906
ERR351972
ERR051894
SRR946147
ERR249306
SRR630972
SRR715764
SRR1187423
ERR562348
SRR712782
SRR1587936
ERR573935
SRR2070860
SRR1785130
SRR1578500
SRR1646177
SRR1212304
SRR1995052
SRR1536433
ERR021951
ERR382021
ERR211305
SRR849485
SRR494765
SRR554097
ERR732826
ERR491000
SRR1147879
ERR386054
SRR1258173
SRR1265099
ERR557000
ERR033500
SRR867718
ERR469300
SRR399033
SRR2101728
ERR419191
ERR211443
SRR958832
SRR998592
SRR520470
ERR558040
ERR137782
SRR1760023
SRR1107841
ERR126000
SRR2120750
SRR1950882
SRR031372
SRR627554
SRR2002708
SRR519925
SRR1790776
SRR2100406
SRR1581134
SRR1334362
ERR072218
SRR1531001
ERR340094
ERR714781
SRR1382014
SRR1569901
SRR832995
ERR570726
SRR771360
ERR464793
SRR1393711
ERR504755
ERR182530
ERR360500
ERR018000
SRR2051280
SRR095662
SRR1216679
ERR031100
SRR710098
ERR310916
SRR656818
SRR1292421
SRR1221003
SRR1010997
SRR400501
SRR522905
SRR598767
SRR1654807
ERR467400
SRR445246
SRR494175
ERR340757
SRR2029070
ERR579921
SRR1393136
SRR1147579
ERR039258
SRR503621
SRR078835
SRR597053
ERR314275
ERR371737
ERR361914
SRR1996328
ERR129262
ERR111556
ERR163462
SRR1068557
ERR418530
ERR713236
ERR439931
SRR958612
ERR517400
ERR263738
SRR2047314
ERR490895
SRR036930
SRR1817255
SRR1655310
SRR1199311
SRR019214
SRR710515
SRR1736481
ERR600396
SRR1580920
ERR305491
SRR768446
ERR084492
SRR1566301
ERR715397
SRR1125002
SRR016387
ERR374558
ERR323219
SRR1196677
SRR1146267
SRR1693744
SRR1384851
SRR1952464
ERR359755
SRR1197224
ERR553202
ERR056482
SRR177300
SRR1172203
SRR516181
ERR904394
SRR070452
SRR926598
SRR1187742
ERR015600
ERR657174
ERR023600
ERR357473
ERR863043
ERR695585
ERR108039
ERR052900
SRR1024293
SRR027709
SRR1988215
ERR232281
SRR409152
ERR675135
SRR1574787
SRR955504
SRR1962339
ERR540537
SRR1454479
SRR064997
SRR2058404
ERR716934
SRR626616
SRR1303466
ERR334669
ERR667300
ERR386518
ERR029925
SRR133640
SRR1104102
ERR527300
SRR1737748
ERR213100
SRR1920199
SRR1510202
SRR554100
SRR1274975
SRR1023811
SRR010013
SRR453238
SRR1927281
SRR031803
SRR1961909
SRR1204002
ERR165919
SRR1910739
SRR363853
SRR1106560
SRR1215004
SRR1132821
SRR218500
SRR1788093
ERR086100
SRR1137233
SRR755156
SRR1163000
SRR1045950
ERR430998
ERR714182
SRR1285612
SRR1963100
SRR1687200
SRR1180032
SRR1161037
SRR1967055
SRR1071259
SRR333466
SRR066731
SRR941061
DRR014047
SRR328964
ERR726234
SRR212407
SRR1583085
SRR1257317
SRR1965506
SRR620425
SRR386886
ERR752509
ERR356237
SRR413297
SRR043094
ERR202386
SRR2038540
SRR1709107
SRR1159101
SRR405074
SRR122212
ERR439282
SRR1174759
SRR1173202
SRR592953
SRR1314502
ERR275181
SRR1776953
SRR1029088
ERR769122
ERR119519
SRR1967755
SRR891950
SRR496551
SRR447619
SRR1015610
SRR684488
ERR210969
SRR1576777
SRR1159908
SRR290516
SRR598041
SRR1587814
SRR043778
SRR1273200
SRR309273
ERR056900
SRR121583
SRR2015057
SRR1793705
ERR505366
SRR1038443
SRR1201258
SRR610700
SRR1726146
SRR583673
SRR1171953
SRR1177762
SRR363126
ERR133960
SRR1039666
SRR570184
SRR006330
SRR641952
ERR560499
SRR1971369
SRR1951833
SRR258832
SRR1582206
SRR1707501
SRR1519200
SRR583008
SRR1283219
SRR1379610
ERR470609
SRR032796
SRR1056322
ERR739056
ERR296599
SRR1240949
SRR1999998
SRR543402
ERR387380
SRR062638
SRR1218729
SRR1232847
ERR200367
SRR1805709
SRR917591
SRR1592202
ERR578133
SRR1217825
ERR164016
SRR1548400
SRR1177095
SRR956502
SRR116795
SRR1732675
SRR1025106
SRR051609
SRR1536772
SRR094139
SRR531818
SRR315547
SRR1164493
ERR326357
SRR1220358
SRR1019806
SRR1981427
SRR896530
SRR1969276
SRR518534
ERR142459
SRR097622
SRR684984
ERR109540
SRR715097
SRR1796042
ERR062284
ERR246817
ERR598471
SRR1508160
SRR1190235
SRR1188530
ERR233693
SRR1792201
SRR1755067
ERR572702
SRR307600
SRR1230221
ERR454500
SRR342413
SRR364475
SRR957245
ERR765586
ERR474500
SRR1795734
SRR1752900
ERR278514
SRR278559
SRR1709628
SRR1226068
SRR1700755
ERR234078
ERR449300
SRR925102
SRR960952
SRR895867
SRR1947852
SRR394952
ERR251870
SRR1964912
SRR447212
ERR593824
SRR1050681
ERR064448
ERR144685
ERR161062
SRR2069373
SRR1191546
SRR1481700
SRR1813751
SRR1122051
SRR1017581
SRR1190432
SRR1202700
SRR1160601
SRR1752099
SRR1025855
SRR633802
SRR521588
SRR597700
ERR332087
SRR1299400
SRR098032
SRR1918766
SRR390202
ERR164741
SRR1233002
SRR030777
ERR632959
SRR1618500
SRR1290758
SRR1741400
SRR446286
SRR1796936
SRR1631023
SRR065149
ERR903745
SRR940707
SRR1296562
SRR1699489
SRR1786094
ERR126106
ERR576950
SRR278620
SRR1588662
ERR042839
SRR605601
SRR2051524
SRR1744108
SRR024354
SRR1619600
SRR1646400
SRR528444
SRR100287
SRR1163511
ERR377509
ERR316926
ERR388300
SRR611378
ERR840700
ERR270614
ERR337983
SRR1522100
ERR204244
ERR731373
ERR713075
ERR369167
SRR1048234
ERR033069
SRR644813
ERR119758
ERR550790
SRR1965838
SRR1186667
SRR2037312
SRR863639
SRR118426
SRR1737027
SRR036365
SRR593400
ERR314556
ERR489744
SRR525283
ERR353007
SRR138218
ERR561684
DRR002276
SRR1535000
SRR329635
SRR211268
SRR032597
ERR886526
SRR1293408
SRR653597
ERR702707
SRR948358
ERR040075
SRR1582005
SRR572700
SRR1571498
SRR091829
SRR1508900
SRR1033501
SRR488159
SRR1230427
SRR1377302
SRR1021199
SRR1931702
SRR1999100
ERR473267
SRR2100102
ERR134230
SRR1019971
SRR1976074
SRR1570046
SRR1630903
ERR586851
SRR1509766
ERR107900
SRR1144668
ERR752308
SRR1565402
SRR1329306
ERR317528
SRR1871213
SRR1012300
ERR405672
SRR1659015
SRR499585
ERR376700
SRR527856
ERR105100
SRR1709400
SRR901700
SRR016401
SRR1004000
SRR2036124
SRR1021900
SRR776454
SRR1067634
ERR486827
ERR352275
ERR472734
SRR1923037
SRR2062904
SRR1106732
SRR647432
SRR944622
SRR516407
SRR530339
SRR1777706
SRR073132
ERR588011
SRR1270040
SRR950403
ERR152031
SRR1050173
SRR717626
ERR125100
ERR257373
SRR1583138
DRR022541
SRR1523535
SRR058720
SRR2064214
DRR018247
ERR596377
SRR567300
SRR1944528
ERR738799
SRR953482
ERR355980
SRR1001027
SRR1799258
SRR1463366
SRR857925
SRR1405703
SRR653402
SRR1971469
SRR850616
SRR1812918
SRR1112103
SRR941955
SRR1002700
SRR1269353
SRR1961019
ERR730793
SRR592259
SRR577215
ERR604982
SRR1636912
SRR333159
SRR1183400
SRR1033700
SRR1967955
SRR1636677
SRR1422901
SRR998863
ERR017598
DRR014735
SRR1288356
SRR1016922
SRR1017255
SRR2014679
ERR688912
ERR516390
SRR1427702
ERR257648
SRR870978
DRR018434
ERR335100
SRR1175500
SRR1734293
SRR1292600
SRR972700
SRR1655410
ERR008578
SRR1118207
SRR392260
ERR216899
SRR1130248
DRR017636
SRR1966755
ERR554719
SRR1001850
SRR599472
ERR211237
SRR1015704
SRR2025301
SRR539127
SRR475446
SRR1630792
ERR226326
SRR1656411
SRR1020507
ERR702696
ERR496935
SRR1556591
ERR067623
ERR109286
SRR1774077
SRR924907
SRR606600
ERR757315
SRR1269400
SRR1849233
SRR1513901
ERR315179
SRR1276145
SRR1974204
SRR1556625
SRR1224595
ERR066301
SRR023483
SRR500270
SRR1134395
SRR292277
ERR313113
SRR1981573
SRR387923
ERR018100
SRR713561
SRR1861636
SRR1796719
SRR067600
SRR957993
SRR1346300
SRR1195684
SRR2074923
ERR374249
ERR319505
ERR144489
SRR017408
ERR323100
ERR538405
ERR010476
SRR1726089
SRR004519
SRR1151807
SRR325168
SRR1823683
SRR1724178
ERR485708
ERR551743
SRR1056042
SRR1380973
SRR350199
SRR514008
ERR431103
ERR418456
ERR237991
ERR348423
SRR1145600
SRR1958800
SRR1140966
ERR191730
SRR1208031
SRR1962403
ERR406392
SRR1225973
SRR387635
SRR329388
SRR393019
SRR2053215
SRR765912
SRR768320
ERR634100
SRR060519
ERR338300
SRR944265
SRR2000236
ERR164900
SRR398246
SRR1645457
ERR124487
ERR375192
SRR1576000
ERR449456
SRR1544143
ERR144751
SRR2063840
SRR1910841
ERR409713
SRR515064
ERR212231
SRR1190182
SRR1817385
SRR1713616
SRR1582320
ERR051740
SRR1751233
SRR1560575
ERR357682
SRR1870884
SRR1781700
SRR1185820
SRR1003700
SRR1665052
SRR101435
ERR193117
SRR1041219
SRR491675
SRR486883
SRR1217215
SRR643200
ERR175560
SRR915748
ERR772254
SRR610047
SRR1371300
ERR461479
ERR410102
SRR507748
ERR137095
SRR860369
SRR1797429
SRR1619348
SRR636585
SRR1791591
SRR1300429
SRR1237867
SRR1219130
SRR351322
ERR658389
ERR435300
SRR1212264
SRR711400
ERR313023
SRR002259
ERR217300
SRR099031
SRR1373603
SRR1658100
ERR054222
ERR661284
SRR696127
SRR1700558
SRR1146982
SRR514122
ERR115100
ERR127000
SRR598936
SRR1561384
SRR449302
SRR1588362
SRR1221419
SRR069093
SRR022707
SRR020800
ERR326200
SRR1589703
SRR1208709
SRR849599
SRR928248
SRR1210826
SRR712890
SRR2047824
SRR1215533
SRR1511615
SRR1226872
ERR029239
SRR218398
SRR1055741
SRR2048380
ERR591394
SRR498276
ERR159931
ERR190134
SRR630840
SRR208051
SRR1811700
SRR608943
SRR1792855
SRR1646200
SRR475256
ERR171072
SRR2070968
SRR361849
SRR799085
SRR1752604
SRR1267253
SRR279125
SRR546446
SRR032219
SRR1010727
SRR712052
SRR672416
SRR785406
SRR769471
SRR609135
ERR158802
SRR089343
SRR715896
ERR438800
ERR161154
ERR358000
ERR674989
SRR1167570
SRR769360
ERR791710
ERR235300
DRR000001
SRR029351
SRR1187576
SRR2015917
SRR1170901
ERR022312
SRR023905
ERR054635
ERR294288
SRR724499
SRR1736514
SRR1218941
ERR107522
SRR1232573
SRR1619532
DRR001004
SRR726548
SRR2015351
ERR573095
SRR642152
SRR1146005
SRR031268
SRR067466
SRR1966250
ERR701924
SRR1779340
ERR023800
SRR136804
SRR960200
ERR363453
ERR221800
ERR135686
SRR1525661
ERR863838
SRR027565
SRR1165509
ERR117600
SRR1172405
ERR125028
ERR654297
SRR1634776
ERR234741
SRR107651
SRR1806903
ERR894411
SRR1216502
SRR341227
SRR1765663
ERR340199
SRR1130349
ERR654000
SRR1150207
ERR238103
SRR1693843
SRR1792106
ERR212365
SRR1753647
SRR345545
SRR427112
ERR459530
SRR1462205
SRR1330400
SRR712959
SRR493898
SRR172652
ERR216000
SRR1802691
ERR352660
SRR1635675
SRR1969976
SRR400624
ERR196664
SRR1259108
ERR424992
ERR703000
SRR1193825
SRR642803
SRR974942
SRR892468
SRR360675
SRR395001
ERR052272
SRR941213
SRR924213
SRR1554505
DRR015878
SRR1258558
ERR048089
SRR227300
SRR404252
ERR374685
ERR755735
SRR1622983
SRR346329
SRR533973
SRR1952270
SRR1805454
SRR784400
SRR1532706
SRR1968155
SRR1999222
SRR1205846
SRR502988
ERR593935
SRR1166700
SRR1196503
ERR086056
ERR716157
SRR071696
SRR1036992
ERR349463
SRR2056400
SRR1952508
ERR676600
SRR065294
ERR739199
ERR657021
SRR1038036
SRR654065
SRR1796102
SRR562005
ERR031661
SRR1522753
ERR030100
SRR931853
SRR639911
SRR1691182
SRR1151096
ERR582672
SRR638917
SRR1574877
SRR1231431
SRR901400
SRR1916100
SRR755222
SRR1819800
SRR2024964
DRR006509
ERR226071
SRR1631736
SRR070705
ERR695648
SRR023194
SRR652400
ERR314395
ERR026900
SRR1160529
SRR1577629
SRR1227431
SRR504067
SRR851000
SRR1745317
ERR369043
DRR014192
ERR901526
ERR708464
SRR1220025
SRR326263
SRR409942
ERR015599
SRR955422
ERR025800
SRR341926
SRR567996
SRR2075407
SRR1740397
ERR072049
SRR681700
SRR1020876
SRR2080778
SRR1979315
DRR014834
ERR040144
ERR375088
SRR1221140
SRR189437
ERR388426
SRR1058062
SRR1016600
SRR1047007
SRR1525566
SRR605746
DRR017980
SRR554289
ERR191689
ERR531408
SRR1266877
SRR1183301
SRR2077257
ERR744221
SRR058897
SRR1582135
SRR945146
SRR000066
SRR531231
ERR439156
SRR1793658
SRR094700
SRR156326
SRR1664400
SRR1687183
SRR1927110
ERR550405
SRR090240
SRR1608924
SRR2078825
SRR1384909
SRR1963066
SRR1257473
SRR1169009
ERR420094
SRR359043
DRR002132
ERR425578
ERR411096
SRR512583
DRR021339
SRR1024182
SRR1284628
ERR594075
ERR277000
ERR690486
SRR1314700
SRR941832
SRR943364
SRR943767
ERR861945
ERR466548
SRR1366163
SRR1039476
ERR484442
SRR1794441
SRR542324
ERR097313
SRR1818128
SRR2012419
SRR349799
SRR1191488
SRR1003868
ERR330000
SRR736004
SRR1363502
SRR1229299
SRR1732010
SRR714871
SRR958710
ERR430625
SRR1030807
ERR667243
ERR162600
ERR051600
SRR1248000
ERR419974
ERR593141
ERR570400
ERR302800
SRR494264
ERR388900
SRR1870108
SRR2038443
ERR469282
SRR826200
SRR2057221
ERR340801
SRR958963
SRR2043500
SRR447190
SRR1178517
SRR445159
SRR1986378
SRR036120
SRR1043860
SRR1554404
SRR1995840
SRR074945
SRR1393236
SRR074242
SRR084746
SRR1654950
ERR486128
ERR068300
ERR553097
SRR2058336
SRR1346247
SRR307784
ERR715212
ERR213027
ERR072100
SRR1960102
ERR321059
SRR847598
SRR2010299
SRR1024300
ERR713355
SRR797504
SRR764675
ERR305503
SRR426833
ERR017975
SRR1393809
ERR375366
SRR1748403
SRR1179907
SRR2101801
ERR178551
SRR1950133
ERR028300
SRR949275
ERR731026
ERR163300
SRR867693
SRR1922550
ERR670500
SRR1232071
SRR1230305
SRR1148579
SRR1010632
ERR876019
ERR490934
SRR364522
SRR770450
SRR1157834
SRR1686734
SRR1097801
SRR1103500
SRR326953
SRR1051091
ERR713844
ERR688008
SRR1566247
ERR129100
SRR1801761
ERR749100
ERR356819
ERR161879
ERR234919
SRR631322
SRR1732574
SRR1560245
ERR227019
SRR1153339
ERR903695
SRR374364
SRR922489
ERR653270
SRR1980037
ERR737347
SRR327026
ERR366407
SRR1957747
ERR039477
ERR084561
SRR830470
ERR325400
ERR256941
ERR279501
SRR231808
SRR1050515
SRR1947775
SRR834917
SRR1685369
ERR023500
SRR1145737
ERR042200
SRR2076000
SRR909737
ERR038649
SRR1272897
SRR921503
ERR353350
SRR895988
SRR1916804
ERR119420
SRR1573551
ERR758631
SRR946461
SRR1959717
ERR047936
ERR579114
SRR1248931
SRR390316
SRR1274800
SRR1025902
SRR1299397
SRR1996214
SRR1820091
SRR1618496
ERR123904
SRR036874
SRR292342
SRR1752100
ERR256831
ERR730410
SRR1613889
SRR1643164
ERR225607
ERR540702
SRR1586053
ERR111454
SRR1293379
SRR1163474
SRR1014692
ERR634096
SRR496997
SRR1515947
SRR534491
SRR1522064
SRR2066774
SRR1012200
SRR039733
SRR1173800
ERR713107
SRR2051435
ERR114492
ERR271088
SRR353761
SRR528146
ERR251752
SRR1798561
SRR1167000
SRR1049700
SRR2048636
SRR1143300
SRR497015
SRR2037218
ERR033100
SRR148713
ERR331185
SRR1054117
SRR940275
SRR1101501
SRR1163177
SRR1986522
SRR952344
SRR286682
SRR1698180
SRR066603
SRR1956848
ERR271764
ERR493470
ERR439300
SRR1166600
SRR617425
ERR656315
SRR959153
SRR1174881
ERR434892
ERR109642
SRR576621
ERR185998
ERR926626
SRR1982010
SRR1159064
SRR495102
SRR1144768
SRR218498
SRR036203
SRR116812
SRR077497
ERR494617
SRR1981946
SRR1799420
SRR1709055
SRR1182463
SRR1200749
SRR096084
SRR1951985
SRR961989
SRR1798600
ERR418393
SRR005736
ERR126900
ERR197195
SRR651738
SRR546301
ERR419283
SRR1973900
SRR1314607
SRR2068008
SRR139099
SRR1201362
SRR006465
SRR1217782
ERR689069
SRR749060
SRR1931171
ERR387459
SRR1998936
SRR072400
SRR020179
SRR772340
SRR1105663
ERR142311
ERR453458
SRR1039781
SRR1975190
SRR1166082
SRR2066432
SRR1988186
ERR039363
SRR1508248
ERR228121
SRR1226754
SRR1640316
SRR340006
ERR246900
ERR516407
SRR896362
SRR639118
ERR743266
SRR1871338
SRR358953
SRR1929654
SRR896434
SRR1639590
ERR572847
SRR1147979
SRR787434
SRR715100
SRR786007
SRR917600
SRR441575
SRR490124
SRR041663
SRR522873
SRR1233849
SRR1159800
SRR1147679
SRR342352
SRR1295572
ERR200267
SRR1533150
SRR1175455
ERR657992
ERR233700
SRR599564
ERR692072
ERR044160
SRR1171100
ERR023300
ERR298356
ERR579313
SRR315790
SRR892501
SRR826782
SRR1849304
SRR612119
ERR068083
ERR434788
SRR729310
SRR956873
SRR726438
DRR031997
SRR1238791
ERR436391
SRR346405
SRR184513
SRR643873
SRR2015800
SRR1633500
ERR271337
SRR015696
SRR107718
ERR054357
SRR651301
SRR067501
SRR1966148
SRR436900
ERR671908
SRR785017
ERR570058
ERR433427
SRR1021459
SRR404304
SRR1165892
SRR1757502
SRR1264545
SRR900925
ERR181676
ERR197400
SRR1232605
SRR1481630
SRR316685
SRR493284
ERR015950
SRR060847
SRR1501700
ERR059957
ERR586698
ERR498072
SRR029606
SRR1258435
ERR164645
SRR1302896
SRR1145991
ERR245836
SRR768247
SRR974686
ERR739200
SRR013340
SRR1285991
SRR081481
SRR1151300
ERR140832
SRR1258881
SRR1165299
SRR882110
ERR352341
SRR064213
ERR697100
SRR958325
ERR234214
SRR1636038
SRR1205788
SRR953226
SRR339983
SRR642344
SRR517591
ERR470539
SRR652139
SRR988425
SRR1190026
ERR176046
SRR1923640
SRR1552349
SRR1239108
ERR118538
SRR1200251
SRR2039654
SRR638039
ERR765900
ERR114965
ERR346710
ERR583404
ERR658229
SRR1049140
SRR033887
SRR317498
ERR142610
SRR1999316
SRR2100208
SRR070852
ERR222800
SRR1967155
SRR1968455
SRR1185301
SRR961681
SRR769955
ERR925900
ERR495240
ERR278300
SRR1149980
ERR347529
ERR029300
SRR1161301
SRR518759
ERR360629
SRR350073
SRR946304
SRR1960087
SRR1792384
SRR1965726
SRR866921
ERR190500
ERR022119
SRR1609067
SRR1995500
SRR504828
SRR201790
SRR1407786
SRR073220
SRR578765
ERR048500
SRR1166949
SRR797242
ERR588858
SRR1736253
SRR550171
ERR175848
SRR2047518
DRR015577
ERR137982
SRR1725170
ERR045185
ERR316300
SRR849601
ERR842307
ERR473802
ERR374368
ERR566631
SRR1186517
SRR1922806
SRR1525006
SRR1068300
SRR1167800
SRR400040
SRR1218829
ERR388700
SRR2080386
SRR1174245
ERR046059
ERR193281
SRR124112
SRR935872
SRR2075100
SRR1660283
SRR022646
SRR1371021
ERR484079
SRR1225397
ERR829321
SRR515625
SRR2001634
SRR1017300
ERR363315
SRR413932
ERR024700
SRR671869
SRR062543
SRR609202
SRR035431
ERR304826
ERR135800
ERR046159
SRR1185425
SRR765100
SRR1148179
SRR1103275
ERR067786
SRR2015204
DRR016446
ERR494521
ERR028600
ERR048600
SRR1636700
ERR552041
ERR505956
ERR273820
ERR279209
ERR730182
ERR868558
ERR120028
SRR090600
ERR038300
SRR152353
SRR1587772
SRR500471
ERR303233
SRR786949
ERR653156
SRR935472
ERR369938
SRR599118
SRR1722867
SRR748508
SRR353400
ERR551410
ERR341259
SRR631071
SRR1048301
SRR1686039
SRR106820
ERR448800
ERR431231
SRR1779408
SRR1973599
SRR940341
SRR1103669
SRR1449671
SRR954505
SRR1821276
SRR863372
SRR1818276
SRR1146329
SRR1951504
SRR1425958
SRR2101009
ERR008613
SRR1249000
SRR957820
ERR257598
SRR1544064
ERR757215
ERR472988
SRR619318
SRR1655910
SRR391021
ERR601537
ERR460653
SRR1183745
SRR1630825
ERR030000
SRR495601
SRR1562592
SRR1029539
SRR1720556
DRR000841
ERR689490
SRR2044915
ERR578033
SRR1157585
SRR1329807
SRR2029583
SRR2045883
SRR030252
SRR713497
SRR2032525
SRR833196
SRR1959120
SRR096812
SRR402738
ERR319231
ERR170850
SRR1602500
SRR010961
SRR1753747
ERR505290
SRR1272766
SRR1367198
SRR1810848
SRR1262380
SRR916075
SRR1645183
ERR108380
SRR017708
SRR1761796
ERR376806
SRR1106400
SRR873847
DRR030767
ERR694494
ERR005143
ERR104658
ERR411292
SRR198001
SRR957171
SRR1614814
SRR1307721
ERR636248
SRR333561
SRR1960902
SRR1710100
SRR017355
SRR1534900
SRR1451242
ERR226200
DRR018794
SRR1062900
SRR1609993
SRR360471
ERR144578
ERR541047
ERR439745
ERR592101
ERR486544
SRR631732
SRR2050938
ERR388280
ERR212875
SRR065616
SRR1993644
SRR535700
SRR1544281
SRR059040
SRR1015203
SRR1422648
SRR1291412
ERR334499
SRR1762624
ERR662800
SRR678033
SRR899426
ERR473149
SRR1261336
SRR1289659
SRR2100703
ERR863224
SRR1582674
DRR003192
SRR516354
ERR237600
SRR1163301
SRR489154
SRR004468
SRR1010424
SRR1523275
SRR1019709
SRR1870756
ERR526292
SRR534500
SRR846967
SRR1214755
ERR716209
SRR1571579
ERR119082
SRR1212190
SRR1180202
ERR171821
SRR386900
ERR419600
SRR1025515
SRR1738016
ERR326136
SRR1267901
SRR527733
ERR551063
SRR1215601
SRR999644
ERR266408
SRR1206476
SRR1966450
ERR217403
ERR163730
ERR599398
SRR351245
SRR900440
ERR704371
DRR030443
SRR1220136
SRR067798
ERR361821
SRR1819749
ERR450419
SRR1015465
SRR1270100
SRR2035385
SRR784102
SRR1270858
ERR064155
ERR629092
SRR1658081
SRR1799133
ERR032135
SRR1724211
ERR554480
SRR1555352
SRR850728
ERR375854
SRR1554258
SRR1709345
ERR414089
ERR706104
SRR621986
SRR352314
SRR610904
ERR632862
SRR1439619
SRR498188
SRR1965200
SRR1219962
SRR1523196
SRR1576123
SRR1566600
ERR434061
ERR109300
SRR496386
SRR839221
SRR932000
SRR972394
ERR158979
SRR1148879
ERR172493
SRR1800004
SRR1801934
SRR1607290
SRR1001700
SRR1584520
SRR364360
SRR567298
SRR1943299
ERR050016
ERR107871
SRR927595
ERR585845
SRR457288
SRR2054121
ERR586367
ERR228428
SRR447490
SRR969033
SRR1791764
ERR593200
SRR1754165
SRR1958456
SRR835910
SRR1948177
SRR1765575
SRR1587600
SRR1175004
SRR1612626
SRR1324585
SRR122384
SRR825577
SRR1632877
SRR1685900
ERR156437
ERR505800
SRR1592400
SRR1146469
SRR2067916
SRR180576
SRR1792484
SRR1227551
SRR1769027
SRR1229381
ERR525300
SRR1287824
SRR125401
SRR1781586
SRR2075771
SRR1695486
SRR005656
ERR348900
SRR537020
SRR1137821
ERR527219
SRR1793520
SRR043200
ERR137275
SRR1945089
ERR664778
SRR1533624
ERR196747
SRR989790
ERR554502
SRR801800
SRR385953
ERR577854
SRR1003320
SRR1169872
SRR1524955
SRR522154
SRR1410038
ERR060234
SRR1618349
SRR1708046
SRR364078
ERR490744
ERR350075
SRR1030609
ERR055714
SRR1340400
SRR1188339
SRR896246
ERR228212
SRR1524044
SRR1177285
SRR345600
ERR108275
SRR278164
SRR1505237
SRR1519879
ERR246661
ERR461347
SRR1239340
SRR094442
ERR387554
SRR1225402
ERR047892
ERR064200
ERR097413
SRR1060494
SRR1299215
SRR1955607
ERR316650
SRR656741
SRR1217003
SRR1328290
SRR1148779
SRR959022
SRR1177900
SRR390431
SRR1768424
SRR031126
SRR951542
SRR1981612
SRR114862
ERR730819
SRR1981222
ERR226150
SRR019008
SRR1631654
SRR028684
SRR641386
SRR314729
SRR1141652
SRR1014498
DRR023946
SRR1049822
SRR020200
SRR1707090
SRR1769749
ERR450284
ERR449514
SRR036709
SRR1013600
SRR1573222
SRR332555
SRR1637012
SRR1752738
ERR550500
SRR1522331
SRR639454
SRR040410
SRR1141238
SRR932182
SRR1567873
ERR403700
SRR1461909
ERR903360
SRR922307
ERR369342
ERR502400
SRR1640221
SRR490938
SRR1965192
SRR2080622
ERR886072
SRR681624
SRR1214005
SRR1201809
SRR1655810
ERR349342
SRR1290900
SRR1918944
ERR233875
ERR042137
SRR1592124
SRR1481922
ERR297100
SRR1963604
ERR538090
SRR388699
SRR599800
SRR1329973
SRR016114
SRR571158
SRR1029664
ERR406247
SRR1696960
ERR662796
ERR103394
ERR025600
ERR493843
SRR1514807
ERR071988
SRR1745475
SRR1219642
SRR891709
SRR713315
ERR191800
ERR024000
SRR2077386
SRR909270
SRR1202980
ERR036340
ERR026000
ERR594183
ERR712636
SRR2012765
ERR019400
ERR142104
SRR1218553
ERR714980
SRR389089
SRR1236349
SRR1714116
SRR305194
SRR953842
ERR599874
SRR1233257
SRR1174940
SRR1509569
ERR474040
SRR020045
SRR1569686
SRR1786283
ERR673678
SRR1334555
SRR1586544
SRR1735266
SRR1535658
SRR1208412
SRR059930
SRR359304
ERR377354
ERR439096
ERR543957
SRR628695
SRR2072483
SRR1229962
ERR126612
DRR000564
SRR1763625
SRR190219
SRR714251
SRR1222753
SRR036015
DRR023000
SRR098973
SRR2005734
SRR2040142
ERR688655
SRR1967255
SRR1302798
SRR1011990
SRR1956760
SRR2024476
ERR196387
SRR1786972
SRR709476
SRR1693400
SRR1393336
ERR340492
ERR583541
SRR1657607
SRR1266702
ERR911919
SRR535100
SRR672720
SRR142700
SRR1207526
SRR1170779
SRR1165909
SRR847600
SRR1035128
SRR445017
SRR747871
ERR212905
ERR233160
SRR1149832
SRR622460
SRR647343
SRR1284786
SRR764543
ERR211699
SRR1618830
SRR1296010
SRR039400
SRR948573
SRR447002
ERR666954
ERR057800
SRR1324761
SRR1806277
SRR2000327
SRR496890
ERR318504
SRR070319
SRR1552084
DRR008448
SRR1732239
SRR1597500
SRR155596
SRR520228
SRR1181540
SRR1801275
SRR090575
SRR074870
SRR1147779
SRR074108
SRR097473
SRR1203043
ERR134801
ERR744312
SRR071903
SRR407381
SRR329496
SRR1363497
SRR2059984
SRR641278
ERR592673
ERR670492
DRR013332
SRR1056127
SRR563448
SRR915674
ERR600539
SRR845772
SRR497559
SRR1702362
SRR1995737
SRR1988400
ERR016900
SRR034201
SRR398192
ERR148817
ERR152374
ERR517306
ERR163138
ERR713449
ERR418785
ERR715801
ERR778722
SRR191830
SRR1980730
ERR553806
SRR650219
ERR019800
ERR466207
SRR1049496
ERR357909
SRR256390
ERR083915
SRR463293
ERR676583
SRR1687071
SRR068600
SRR1107610
SRR389790
SRR2064653
SRR709926
SRR1959470
SRR1158110
SRR1122600
SRR494492
SRR1961727
SRR1375000
ERR218154
ERR501544
SRR828415
SRR1166100
SRR212957
ERR212003
ERR351319
SRR1217304
SRR203478
SRR931700
ERR323033
ERR129855
ERR005824
SRR1172020
ERR718465
ERR536984
SRR927400
SRR1955500
SRR331230
SRR638895
SRR1996134
ERR314415
SRR1047600
ERR017200
SRR1259680
SRR1653356
SRR1196466
ERR498136
SRR962010
ERR496647
SRR1209393
SRR1560091
ERR023400
ERR519785
SRR1090978
SRR189247
SRR1344835
ERR133682
SRR770134
SRR868754
SRR1615100
ERR587446
ERR563964
SRR652067
SRR1030347
SRR952664
SRR1702755
SRR1708905
SRR592715
ERR658903
ERR125209
SRR1927080
SRR1196906
SRR2039700
ERR540368
SRR1303627
SRR1790463
ERR485900
SRR1168525
SRR1303924
ERR460163
SRR1067910
SRR1598800
SRR1449919
SRR1593261
SRR534850
SRR1583516
SRR1754807
SRR000197
SRR1735365
ERR714384
SRR1297006
SRR1634664
SRR1223512
SRR611410
SRR955202
ERR162597
ERR192233
SRR096322
ERR226405
SRR1374952
SRR1216455
SRR646513
SRR1048900
ERR374024
SRR1705587
SRR1979446
SRR922251
SRR1664191
ERR657408
SRR149194
SRR248044
ERR161537
ERR380602
SRR489291
SRR1101443
SRR2062051
ERR885638
SRR2009585
ERR718348
SRR037144
SRR057353
ERR400500
SRR849709
SRR1557000
SRR1968355
ERR376696
SRR1290862
ERR435568
ERR347429
SRR969355
SRR253093
ERR063641
ERR915364
SRR1649517
SRR513132
SRR866839
SRR1197644
ERR458470
SRR1161212
ERR410760
ERR231645
SRR1042833
SRR504905
ERR388848
ERR899729
SRR568100
ERR636419
SRR1571600
ERR473759
SRR400848
SRR1588570
SRR1185098
ERR190411
SRR1561162
ERR175741
ERR196191
ERR048471
SRR630100
ERR632226
ERR222795
SRR643008
SRR1013527
ERR374400
ERR190331
SRR1165100
ERR471310
SRR784212
ERR497024
SRR554305
ERR588700
SRR1995498
SRR136784
SRR671769
SRR1802858
SRR1165093
SRR403876
SRR728902
ERR015803
SRR1963500
ERR793242
SRR1648457
SRR1706186
ERR028500
SRR1720446
ERR316257
ERR654488
ERR038400
SRR1041118
SRR022554
ERR024800
ERR760715
SRR1635069
SRR1164600
SRR801638
ERR193300
ERR266553
ERR349236
SRR005032
SRR400902
SRR1449535
SRR785622
SRR960868
SRR353559
ERR731222
SRR1207440
SRR1167798
SRR1557947
SRR1103366
ERR219200
ERR135722
SRR1982200
SRR1185592
SRR1970559
SRR1523343
SRR900716
SRR341431
ERR701619
SRR515552
SRR024048
SRR772254
ERR294400
ERR637401
ERR036497
ERR029449
SRR1988500
ERR382121
ERR732900
SRR1634576
SRR873632
SRR1403641
SRR388324
ERR274125
ERR245091
SRR1797604
ERR784389
SRR1304634
ERR044200
SRR1763864
SRR1149679
SRR493107
SRR2077404
ERR056688
SRR000207
ERR708690
SRR1048423
SRR835423
SRR1301040
SRR1695602
ERR363900
SRR1915424
SRR1238800
ERR376090
SRR404401
ERR271419
SRR1183601
SRR1104963
SRR222576
SRR1328170
SRR1795507
ERR238745
SRR097259
SRR389110
SRR677780
SRR825613
SRR959374
SRR1929821
SRR1554382
ERR580459
SRR1049240
ERR046952
SRR1805600
ERR110798
SRR1592312
SRR988668
SRR1003900
ERR485000
SRR1177887
SRR1020000
SRR1169576
SRR1258339
SRR1151271
ERR586500
SRR210778
SRR1165788
SRR1212970
ERR134700
SRR1012129
SRR974700
SRR065000
SRR1124794
SRR029579
SRR638740
ERR352476
SRR957041
SRR1010521
SRR931685
SRR1169325
ERR697253
ERR346691
SRR650460
SRR223485
SRR139110
SRR1822600
SRR1225229
SRR1642937
ERR406977
SRR2073244
SRR611611
SRR015700
ERR330694
SRR317502
ERR054409
SRR644306
SRR1811566
ERR148286
ERR019700
SRR518692
ERR305882
ERR052000
ERR197582
SRR1162364
SRR797189
DRR003209
ERR171901
SRR1614074
SRR1777993
ERR702412
SRR2100802
SRR1505404
SRR1958656
SRR949994
ERR419784
SRR1871413
SRR1204789
SRR609896
SRR004368
SRR926600
ERR026791
ERR662294
ERR070054
SRR1177129
SRR550209
ERR233913
ERR131800
ERR031053
SRR918600
SRR1917104
DRR006271
SRR1424842
ERR054970
SRR811935
SRR1552456
SRR1184701
SRR585694
SRR1174150
SRR1179210
SRR124277
SRR488352
SRR217372
SRR1340396
DRR014528
SRR1215300
ERR085402
SRR1810035
SRR1596495
SRR851825
SRR1015315
SRR899517
ERR222631
ERR343431
ERR352061
ERR551178
SRR2062770
SRR446554
SRR1025678
ERR311529
SRR1214863
SRR342224
ERR170970
SRR530182
ERR484994
ERR584380
SRR654200
ERR107785
SRR1425835
ERR249213
SRR1616068
ERR361029
ERR758379
SRR1966350
ERR570162
SRR1908924
SRR1186465
SRR850805
ERR738800
SRR059811
SRR076007
SRR1958048
SRR392454
SRR049100
SRR394143
SRR1519074
ERR062874
SRR189086
SRR935905
SRR1148079
ERR257880
ERR059720
SRR1562600
ERR732667
SRR486157
SRR030385
SRR2032826
SRR891810
SRR1230626
SRR1017057
ERR360757
SRR090460
SRR1001694
SRR1664685
ERR237704
SRR1172809
SRR950662
SRR058081
ERR333865
SRR1685861
ERR017300
SRR1923100
SRR147300
SRR018971
SRR1293629
SRR1798101
ERR387074
SRR1656311
ERR199994
SRR2054241
SRR1211748
ERR190807
SRR1745270
SRR1960810
SRR1916072
SRR857263
SRR906357
SRR1722712
SRR649827
SRR1503355
ERR431374
SRR1728720
SRR863221
SRR1709262
SRR489378
SRR954404
ERR484219
SRR498442
SRR785913
ERR369832
ERR901478
SRR599220
ERR551505
ERR063500
SRR2002633
ERR477376
SRR949448
ERR601629
DRR017885
SRR017249
SRR981225
SRR157506
ERR467107
SRR1720753
ERR505767
SRR1609856
SRR1103701
SRR386033
SRR1286744
SRR765065
ERR331391
SRR2007326
SRR947237
ERR044937
SRR933401
SRR1531102
ERR450523
SRR1009263
SRR1784622
SRR2043367
SRR065715
SRR1636881
SRR1274789
SRR1657101
SRR580583
SRR606318
SRR688107
SRR1645200
SRR1810501
SRR137200
DRR003900
SRR1424581
SRR1544333
SRR343085
ERR486687
SRR1158200
SRR058935
SRR1553345
ERR653981
SRR1761800
SRR125284
ERR925895
SRR1966955
SRR1914400
SRR528760
ERR046800
SRR1973617
SRR308181
SRR1209435
ERR319337
SRR1534814
SRR799785
SRR1586195
SRR018585
SRR1408840
SRR1050034
ERR043300
ERR448767
SRR1145886
SRR957726
SRR500035
SRR1181644
SRR1191024
SRR1710077
SRR1732701
ERR027000
SRR1159302
SRR053435
SRR1291031
SRR066805
SRR1411121
ERR129732
SRR639309
ERR687900
SRR017677
SRR1288442
SRR314665
ERR449667
SRR496760
ERR042039
ERR299300
ERR351600
SRR1005674
SRR534288
SRR1460677
SRR1707134
SRR561910
SRR852399
SRR019175
ERR278683
ERR782296
SRR1292900
SRR329936
ERR118613
SRR1049958
SRR392565
SRR530264
ERR777032
SRR1553264
ERR368929
ERR025500
SRR096959
ERR103415
ERR251910
SRR830285
SRR1740549
SRR1769867
SRR350335
SRR1182712
SRR599912
SRR1066876
SRR1974010
SRR231653
SRR1163200
ERR524942
ERR234130
SRR609002
SRR1761524
SRR1959502
ERR562804
SRR1962284
SRR1296680
SRR958003
SRR1573332
ERR863169
ERR594200
SRR1509668
SRR1014500
ERR311600
SRR616246
SRR592829
ERR585780
ERR845240
SRR495433
SRR157498
SRR1101346
SRR1558995
ERR386622
SRR833795
SRR519762
ERR227503
SRR1593934
SRR039560
SRR1569700
SRR961870
SRR1140625
SRR1586221
ERR540273
SRR653721
SRR2057775
SRR2029709
SRR1287230
SRR1236421
SRR1334480
SRR1514988
DRR002764
SRR714175
SRR441714
ERR226500
SRR1744000
SRR653600
ERR840658
SRR032419
ERR502348
ERR126597
SRR909114
SRR948442
SRR2024380
ERR527404
ERR024500
SRR1528925
SRR1122964
SRR576933
SRR1535710
ERR524898
SRR1767783
SRR2014397
SRR1371294
ERR433528
SRR792571
SRR391678
SRR1159200
ERR181759
SRR2071001
SRR1166824
ERR022845
SRR034317
SRR071140
SRR1046302
SRR1144554
SRR2071968
SRR1011815
SRR1569800
SRR1334629
ERR264425
SRR784311
SRR953900
SRR1981300
SRR593200
SRR231104
SRR031076
DRR021932
SRR1167245
ERR714056
SRR043168
ERR387600
SRR413855
ERR736754
SRR1958796
ERR131796
ERR156300
SRR1171871
SRR1189807
SRR386700
SRR1948052
ERR716361
ERR712966
SRR833232
SRR940498
SRR494957
ERR532261
SRR334177
SRR1695593
SRR1122500
SRR1633229
ERR084300
SRR629551
ERR108154
SRR049240
ERR037234
ERR496738
ERR022075
SRR1559006
SRR1802918
SRR1170834
SRR1137734
SRR032607
SRR1148679
SRR1566177
SRR1214133
SRR1043195
SRR1653464
SRR1633488
ERR316743
ERR411336
ERR117471
SRR1501253
ERR246742
SRR2098944
SRR029823
ERR325380
ERR572625
SRR1817192
ERR016800
SRR1162417
SRR2047253
SRR1572825
SRR116665
SRR960011
ERR730957
SRR925301
ERR576130
SRR1299110
SRR1145126
ERR196251
SRR036606
SRR1300653
SRR497602
SRR1200552
SRR1293503
SRR1532569
ERR752926
SRR1969176
SRR1564305
SRR965745
SRR397938
SRR925202
ERR559267
SRR1981700
SRR546564
ERR200017
SRR711188
SRR1239208
SRR1605917
SRR1160718
SRR1574245
ERR557577
SRR070555
ERR372909
SRR806692
ERR193658
SRR1577808
SRR1952700
ERR690200
SRR1147061
SRR1166214
SRR2038200
SRR1955474
SRR394427
ERR473068
SRR500635
SRR586012
SRR1297110
SRR064389
SRR1218214
ERR047453
SRR1787021
SRR1820737
SRR1578059
SRR514816
SRR077212
ERR311029
SRR1180103
ERR696991
ERR564026
ERR045200
SRR681526
ERR501460
SRR502768
ERR370322
SRR1030263
SRR1188220
SRR1344706
SRR1303300
DRR001720
ERR501643
ERR030300
ERR538143
SRR1133228
SRR088309
SRR1222146
ERR366393
SRR1231234
SRR190129
ERR229960
ERR277249
ERR849500
SRR035500
SRR554454
SRR442367
ERR377424
SRR1786143
SRR1946962
SRR1745531
SRR1581002
DRR022782
SRR1284496
SRR1363172
SRR1132900
ERR019338
SRR721172
SRR1107750
SRR605576
SRR1160009
SRR081277
SRR1173534
SRR354202
SRR1518416
SRR341548
SRR1961830
ERR460069
ERR375984
SRR1593374
SRR1993490
ERR361754
SRR519062
SRR1223475
SRR1168604
ERR033400
SRR1087903
SRR401400
ERR904458
SRR1213065
ERR161600
SRR569013
SRR850250
SRR191794
SRR2056977
SRR1230595
ERR599900
ERR129059
ERR137853
ERR440988
ERR776851
SRR1461782
SRR1045121
SRR191911
ERR486769
ERR356169
ERR340518
SRR1615943
DRR023149
SRR1730512
SRR1222634
SRR747900
SRR503579
ERR316802
SRR1191277
ERR230429
SRR1586600
SRR1564736
SRR398096
ERR714600
SRR771214
ERR637949
SRR566976
ERR597518
SRR327445
ERR057793
SRR496610
ERR067800
SRR847775
SRR1025008
SRR1333887
ERR178232
SRR1587595
SRR202932
SRR1006421
SRR924723
SRR647607
ERR137180
SRR972401
ERR120203
SRR408238
SRR520353
SRR587217
SRR1922792
SRR1925721
SRR1574900
SRR1393910
ERR499400
SRR535400
SRR1663100
SRR2000400
SRR1576829
SRR070254
ERR634920
ERR340618
SRR278025
SRR1703162
SRR943983
SRR1539542
DRR013233
SRR835108
SRR867300
ERR460934
SRR1295827
SRR067872
SRR1206352
SRR1164504
ERR334543
SRR403911
SRR960772
ERR713500
ERR875949
SRR513059
ERR348243
SRR1202685
SRR882090
SRR631107
ERR015797
ERR418644
SRR071897
SRR1916370
ERR037948
SRR1647685
SRR835373
SRR1791691
SRR329500
SRR1655209
SRR097528
SRR142654
SRR1089516
SRR1631567
ERR600629
SRR012173
SRR458510
ERR654541
SRR1764945
SRR710256
ERR419800
SRR074004
SRR407430
SRR1379730
SRR1363300
SRR2051385
SRR1393400
SRR663780
SRR2097899
SRR915981
SRR091799
SRR016967
SRR1171050
SRR1027622
SRR340188
SRR064648
SRR004149
ERR012092
SRR2101603
SRR2101508
SRR2101307
SRR2100636
SRR2100502
SRR2100064
SRR2099928
SRR2080404
SRR2075984
SRR2075817
SRR2075302
SRR2075076
SRR2072700
SRR2072026
SRR2068621
SRR2065999
SRR2064836
SRR2063024
SRR2062305
SRR2062215
SRR2061819
SRR2061212
SRR2061193
SRR2060275
SRR2059600
SRR2059450
SRR2058200
SRR2058143
SRR2056000
SRR2054923
SRR2054606
SRR2053825
SRR2053142
SRR2052902
SRR2052865
SRR2052643
SRR2051103
SRR2051097
SRR2049100
SRR2048043
SRR2047602
SRR2047400
SRR2046753
SRR2043986
SRR2043700
SRR2043475
SRR2043045
SRR2040614
SRR2039257
SRR2039107
SRR2039091
SRR2038190
SRR2037125
SRR2035400
SRR2035193
SRR2034200
SRR2034152
SRR2034034
SRR2031992
SRR2029600
SRR2029412
SRR2029300
SRR2029270
SRR2026334
SRR2026222
SRR2025270
SRR2025000
SRR2020582
SRR2016700
SRR2016680
SRR2016305
SRR2016267
SRR2015704
SRR2015694
SRR2015100
SRR2014925
SRR2014836
SRR2014706
SRR2013864
SRR2012817
SRR2012643
SRR2011400
SRR2010659
SRR2010514
SRR2009707
SRR2009015
SRR2008154
SRR2007752
SRR2005902
SRR2005829
SRR2003542
SRR2002460
SRR2001711
SRR2000564
SRR1999780
SRR1999648
SRR1999400
SRR1998046
SRR1997785
SRR1996061
SRR1995923
SRR1995331
SRR1995249
SRR1995130
SRR1993500
SRR1993307
SRR1993231
SRR1986050
SRR1984111
SRR1984091
SRR1982104
SRR1981100
SRR1981076
SRR1980604
SRR1976439
SRR1974532
SRR1973847
SRR1973735
SRR1971595
SRR1971272
SRR1970700
SRR1970300
SRR1970279
SRR1970179
SRR1970078
SRR1969876
SRR1969576
SRR1969476
SRR1969376
SRR1968855
SRR1968755
SRR1968655
SRR1968555
SRR1968055
SRR1967655
SRR1967455
SRR1967355
SRR1966655
SRR1966551
SRR1965941
SRR1965403
SRR1964503
SRR1963470
SRR1963362
SRR1963229
SRR1962108
SRR1962018
SRR1961604
SRR1961503
SRR1961102
SRR1960723
SRR1960611
SRR1960505
SRR1960409
SRR1959320
SRR1959220
SRR1958556
SRR1958256
SRR1957847
SRR1957683
SRR1957307
SRR1955234
SRR1953054
SRR1952900
SRR1952694
SRR1952300
SRR1951420
SRR1950549
SRR1950301
SRR1949651
SRR1947000
SRR1946859
SRR1946703
SRR1946597
SRR1945422
SRR1945303
SRR1945174
SRR1944092
SRR1925409
SRR1924346
SRR1919930
SRR1919624
SRR1917732
SRR1917600
SRR1917481
SRR1917066
SRR1916749
SRR1913711
SRR1910305
SRR1910280
SRR1909701
SRR1909695
SRR1871047
SRR1870683
SRR1870503
SRR1867787
SRR1861831
SRR1849414
SRR1826151
SRR1825866
SRR1824460
SRR1824005
SRR1823094
SRR1822530
SRR1822417
SRR1822300
SRR1821721
SRR1820697
SRR1820237
SRR1820162
SRR1818081
SRR1817835
SRR1817752
SRR1817400
SRR1814236
SRR1814048
SRR1813669
SRR1813424
SRR1812800
SRR1812788
SRR1812335
SRR1811632
SRR1811441
SRR1811336
SRR1810285
SRR1806632
SRR1805907
SRR1805558
SRR1805320
SRR1805257
SRR1804190
SRR1804041
SRR1802336
SRR1802271
SRR1801164
SRR1800288
SRR1799926
SRR1799700
SRR1798200
SRR1797904
SRR1797200
SRR1794069
SRR1793907
SRR1793332
SRR1793283
SRR1792715
SRR1792532
SRR1792042
SRR1791963
SRR1791873
SRR1791271
SRR1790900
SRR1790344
SRR1788951
SRR1788100
SRR1785800
SRR1785701
SRR1785686
SRR1785047
SRR1784833
SRR1783841
SRR1783200
SRR1783195
SRR1777659
SRR1777437
SRR1776687
SRR1773836
SRR1773628
SRR1773588
SRR1773135
SRR1772863
SRR1772401
SRR1772332
SRR1771713
SRR1771531
SRR1770500
SRR1770413
SRR1770393
SRR1770000
SRR1769991
SRR1769300
SRR1769297
SRR1768071
SRR1767912
SRR1767800
SRR1763798
SRR1758588
SRR1757775
SRR1755103
SRR1753847
SRR1752598
SRR1752451
SRR1752281
SRR1750622
SRR1748012
SRR1746766
SRR1745826
SRR1745625
SRR1744604
SRR1743987
SRR1743357
SRR1737208
SRR1736634
SRR1735700
SRR1735617
SRR1735400
SRR1732312
SRR1731920
SRR1730382
SRR1726695
SRR1726428
SRR1725541
SRR1724590
SRR1723383
SRR1721956
SRR1721880
SRR1721669
SRR1714502
SRR1714473
SRR1714339
SRR1713977
SRR1713489
SRR1711790
SRR1710770
SRR1707967
SRR1707353
SRR1706667
SRR1705717
SRR1703823
SRR1703332
SRR1703256
SRR1700874
SRR1698795
SRR1696784
SRR1696636
SRR1695811
SRR1695731
SRR1693395
SRR1688443
SRR1688265
SRR1686410
SRR1686374
SRR1685782
SRR1664801
SRR1664340
SRR1660458
SRR1657063
SRR1656901
SRR1656854
SRR1656211
SRR1656110
SRR1656010
SRR1655710
SRR1655510
SRR1655192
SRR1654327
SRR1653720
SRR1653278
SRR1652533
SRR1649443
SRR1649368
SRR1649166
SRR1648143
SRR1646926
SRR1646682
SRR1646553
SRR1646080
SRR1645958
SRR1645850
SRR1645750
SRR1645054
SRR1643064
SRR1642858
SRR1640701
SRR1639999
SRR1639755
SRR1639662
SRR1639119
SRR1638964
SRR1638792
SRR1638454
SRR1635233
SRR1635105
SRR1634435
SRR1634368
SRR1634065
SRR1631939
SRR1631427
SRR1631200
SRR1623013
SRR1619406
SRR1619200
SRR1618798
SRR1617631
SRR1616936
SRR1616800
SRR1616761
SRR1616100
SRR1615200
SRR1615000
SRR1614991
SRR1614279
SRR1614184
SRR1610001
SRR1609223
SRR1605283
SRR1604900
SRR1604872
SRR1602499
SRR1600273
SRR1599311
SRR1598917
SRR1597469
SRR1596625
SRR1596003
SRR1595970
SRR1593801
SRR1593795
SRR1593400
SRR1592615
SRR1592563
SRR1589696
SRR1588400
SRR1588200
SRR1588187
SRR1588002
SRR1587404
SRR1587323
SRR1585342
SRR1584378
SRR1583202
SRR1582900
SRR1582854
SRR1581500
SRR1578434
SRR1577102
SRR1576600
SRR1576200
SRR1575337
SRR1574305
SRR1573624
SRR1573131
SRR1573090
SRR1572175
SRR1569585
SRR1567300
SRR1567215
SRR1567117
SRR1566521
SRR1564841
SRR1564514
SRR1564486
SRR1562100
SRR1562044
SRR1561900
SRR1561885
SRR1561700
SRR1561688
SRR1561410
SRR1560806
SRR1560712
SRR1556972
SRR1556285
SRR1556100
SRR1556085
SRR1555220
SRR1554984
SRR1553900
SRR1553816
SRR1552611
SRR1552105
SRR1548616
SRR1548394
SRR1544682
SRR1544562
SRR1544433
SRR1539707
SRR1539606
SRR1537500
SRR1537495
SRR1536813
SRR1536355
SRR1536141
SRR1533717
SRR1533454
SRR1530980
SRR1528485
SRR1525263
SRR1524235
SRR1523681
SRR1522653
SRR1522452
SRR1521600
SRR1521513
SRR1521488
SRR1520090
SRR1519419
SRR1519327
SRR1518626
SRR1518537
SRR1518379
SRR1516219
SRR1515236
SRR1515000
SRR1514726
SRR1514698
SRR1514286
SRR1510962
SRR1509959
SRR1509480
SRR1509357
SRR1509100
SRR1507207
SRR1506598
SRR1505903
SRR1503961
SRR1503237
SRR1502835
SRR1502204
SRR1501496
SRR1501315
SRR1501133
SRR1482373
SRR1481800
SRR1462105
SRR1461807
SRR1460466
SRR1460122
SRR1449807
SRR1449719
SRR1449403
SRR1449343
SRR1448931
SRR1448823
SRR1448471
SRR1439849
SRR1439456
SRR1437703
SRR1427241
SRR1425757
SRR1425625
SRR1425538
SRR1425354
SRR1425240
SRR1424605
SRR1423647
SRR1422535
SRR1394036
SRR1393086
SRR1392300
SRR1385145
SRR1384607
SRR1384500
SRR1384498
SRR1382205
SRR1382102
SRR1378592
SRR1378342
SRR1373574
SRR1370997
SRR1368332
SRR1363289
SRR1346410
SRR1344684
SRR1344504
SRR1342456
SRR1342220
SRR1342176
SRR1334913
SRR1334784
SRR1334122
SRR1330356
SRR1328300
SRR1326975
SRR1326203
SRR1324001
SRR1322226
SRR1322008
SRR1314402
SRR1314302
SRR1314215
SRR1313717
SRR1309449
SRR1304298
SRR1303500
SRR1302915
SRR1302001
SRR1301995
SRR1301200
SRR1301186
SRR1300700
SRR1300546
SRR1299010
SRR1297205
SRR1296100
SRR1295950
SRR1295645
SRR1293826
SRR1292880
SRR1292709
SRR1292501
SRR1291915
SRR1291189
SRR1290397
SRR1287030
SRR1286219
SRR1284939
SRR1284500
SRR1284263
SRR1284055
SRR1283858
SRR1283109
SRR1282365
SRR1274066
SRR1273907
SRR1272503
SRR1272499
SRR1270409
SRR1269934
SRR1269876
SRR1269705
SRR1267658
SRR1267526
SRR1266088
SRR1265426
SRR1263445
SRR1262419
SRR1260507
SRR1258033
SRR1257900
SRR1252010
SRR1248502
SRR1248280
SRR1239008
SRR1238654
SRR1238557
SRR1237935
SRR1236601
SRR1236599
SRR1233943
SRR1233632
SRR1233504
SRR1233403
SRR1233301
SRR1232943
SRR1232746
SRR1232437
SRR1232397
SRR1232108
SRR1231833
SRR1231704
SRR1231605
SRR1231525
SRR1231005
SRR1230753
SRR1230084
SRR1229601
SRR1229544
SRR1229414
SRR1228706
SRR1228683
SRR1227207
SRR1226247
SRR1225809
SRR1225788
SRR1225691
SRR1225520
SRR1224281
SRR1224172
SRR1224069
SRR1223936
SRR1223764
SRR1223184
SRR1223053
SRR1222947
SRR1222869
SRR1222509
SRR1222430
SRR1222382
SRR1221705
SRR1221201
SRR1220814
SRR1220708
SRR1220603
SRR1219761
SRR1219204
SRR1218618
SRR1218309
SRR1217479
SRR1216904
SRR1216200
SRR1216162
SRR1215909
SRR1215450
SRR1214900
SRR1214307
SRR1214268
SRR1213948
SRR1213807
SRR1213709
SRR1213236
SRR1213111
SRR1212710
SRR1211223
SRR1211190
SRR1210576
SRR1210481
SRR1210240
SRR1209552
SRR1208824
SRR1208525
SRR1208311
SRR1208217
SRR1207814
SRR1207206
SRR1206238
SRR1206165
SRR1206023
SRR1205360
SRR1205203
SRR1204918
SRR1204899
SRR1203943
SRR1202373
SRR1202083
SRR1201755
SRR1200916
SRR1200837
SRR1200600
SRR1200302
SRR1199563
SRR1198849
SRR1197922
SRR1197700
SRR1192879
SRR1192179
SRR1191727
SRR1189614
SRR1189544
SRR1188629
SRR1188439
SRR1188119
SRR1188082
SRR1187945
SRR1187800
SRR1187181
SRR1186993
SRR1186801
SRR1186316
SRR1186234
SRR1185964
SRR1185703
SRR1184656
SRR1184547
SRR1184483
SRR1184349
SRR1184114
SRR1184000
SRR1183971
SRR1183826
SRR1183200
SRR1183102
SRR1183005
SRR1181401
SRR1181301
SRR1181002
SRR1180804
SRR1180706
SRR1180560
SRR1180482
SRR1180300
SRR1178901
SRR1178838
SRR1178203
SRR1178137
SRR1178081
SRR1177600
SRR1177300
SRR1175217
SRR1175116
SRR1174349
SRR1173943
SRR1173600
SRR1173400
SRR1173341
SRR1173102
SRR1172600
SRR1172566
SRR1172305
SRR1171530
SRR1171394
SRR1169600
SRR1169477
SRR1169228
SRR1169109
SRR1168959
SRR1168438
SRR1168360
SRR1168121
SRR1167401
SRR1167394
SRR1167115
SRR1166598
SRR1166431
SRR1165400
SRR1165399
SRR1164897
SRR1164778
SRR1162826
SRR1162600
SRR1162559
SRR1161444
SRR1160912
SRR1160805
SRR1160422
SRR1160210
SRR1160127
SRR1159700
SRR1159689
SRR1159505
SRR1159491
SRR1158902
SRR1158863
SRR1158000
SRR1157943
SRR1157716
SRR1157476
SRR1156255
SRR1153447
SRR1151595
SRR1150451
