# Supplementary material for: Hyperexpansion of RNA Bacteriophage Diversity
Source: PLoS Biol. 2016 Mar 24;14(3):e1002409. doi: 10.1371/journal.pbio.1002409 (PMC4807089; doi:10.1371/journal.pbio.1002409)
Supplement: S1 Table — (XLSX) [file pbio.1002409.s003.xlsx]

## Sheet: Sheet1
S1 Table: List of novel ssRNA phage partial genomes
Phage	Partial Genome Length	Phage Source	Geographic Location	Nucleotide Database	Accession Number	Sequence confirmed by PCR	Amino Acid Identity to Closest Levivirus	Closest Known Leviviral Member	ssRNA Phage Maturation Domain (mat)	ssRNA Phage Coat Domain (Levi_Coat)	MS2 Lysin Domain (Lys)	ssRNA Phage Replicase Domain (rep)	Genome Accession
AIN000	3675	Insect Pool	Hubei, China	SRA	SRR1745803	No	43	Enterobacteria C-1	X	X		X	Dataset S1
AIN001	3635	Insect Pool	Hubei, China	SRA	SRR1745803	No	39	Enterobacteria Qβ	X			X	Dataset S1
AIN002	3846	Insect Pool	Hubei, China	SRA	SRR1745803	No	46	Enterobacteria C-1	X	X		X	Dataset S1
AIN003	3929	Insect Pool	Hubei, China	SRA	SRR1745803	No	37	Enterobacteria Hgal1	X	X		X	Dataset S1
AIN004	1209	Crab and Barnacle Pools	Zhejiang, China	SRA	SRR1745809	No	44	Enterobacteria F1				X	Dataset S1
AIN005	924	Millipedes	Hubei, China	SRA	SRR1745810	No	40	Caulobacter phiCb5				X	Dataset S1
AIN006	1032	Stylissa carteri sponge	Thuwal, Saudi Arabia	SRA	SRR1038495	No	26	Enterobacteria BZ13	X				Dataset S1
AIN007	1684	Stylissa carteri sponge	Thuwal, Saudi Arabia	SRA	SRR1038495	No	39	Enterobacteria Hgal1				X	Dataset S1
AIN008	1054	Insect Pool	Hubei, China	SRA	SRR1745803	No	37	Caulobacter phiCb5				X	Dataset S1
AIN009	832	Crab and Barnacle Pools	Zhejiang, China	SRA	SRR1745809	No	35	Enterobacteria M11				X	Dataset S1
AIN010	1647	Insect Pool	Hubei, China	SRA	SRR1745803	No	32	Enterobacteria C-1				X	Dataset S1
AVE000	4977	Primate Stool	Boston, USA	ENA	PRJEB9503	Yes	30	Caulobacter phiCb5	X			X	KT462694
AVE001	5022	Primate Stool	Boston, USA	ENA	PRJEB9503	Yes	33	Pseudomonas PP7	X			X	KT462695
AVE002	4220	Primate Stool	Boston, USA	ENA	PRJEB9503	Yes	36	Enterobacteria F1	X			X	KT462696
AVE003	3957	Murine Stool	Saint Louis, USA	SRA	PRJNA291303	Yes	36	Enterobacteria C-1	X			X	KT462697
AVE004	3776	Primate Stool	New Orleans, USA	ENA	PRJEB9503	Yes	36	Pseudomonas PRR1	X			X	KT462698
AVE005	3709	Primate Stool	Boston, USA	ENA	PRJEB9503	Yes	37	Enterobacteria SP	X			X	KT462699
AVE006	3609	Primate Stool	New Orleans, USA	ENA	PRJEB9503	Yes	35	Enterobacteria M11	X			X	KT462700
AVE007	3580	Primate Stool	Boston, USA	ENA	PRJEB9503	Yes	35	Pseudomonas PRR1	X			X	KT462701
AVE008	2565	Primate Stool	Boston, USA	ENA	PRJEB9503	No	36	Enterobacteria Qβ				X	KT462702
AVE009	2094	Primate Stool	Boston, USA	ENA	PRJEB9503	No	23	Enterobacteria M	X				KT462703
AVE010	1753	Primate Stool	Boston, USA	ENA	PRJEB9503	No	26	Enterobacteria F1	X				KT462704
AVE011	1422	Primate Stool	Boston, USA	ENA	PRJEB9503	No	29	Enterobacteria M	X				KT462705
AVE012	1053	Primate Stool	Boston, USA	ENA	PRJEB9503	No	52	Enterobacteria F1	X				KT462706
AVE013	946	Primate Stool	Boston, USA	ENA	PRJEB9503	No	33	Enterobacteria Qβ				X	KT462707
AVE014	798	Primate Stool	Boston, USA	ENA	PRJEB9503	No	43	Enterobacteria fr				X	KT462708
AVE015	4385	Grass Carp Intestine	Unknown	SRA	DRR013899	No	35	Enterobacteria BZ13	X			X	Dataset S1
AVE016	4198	ETEC Associated Feces	Unknown	SRA	SRR901903	No	34	Enterobacteria M	X			X	Dataset S1
AVE017	3483	Grass Carp Intestine	Unknown	SRA	DRR013891	No	60	Enterobacteria BZ13	X	X	X	X	Dataset S1
AVE018	3746	Cow Rumen	Beijing, China	SRA	SRR1604866	No	35	Enterobacteria F1				X	Dataset S1
AVE019	3737	Cow Rumen	Beijing, China	SRA	SRR594642	No	35	Enterobacteria Qβ	X			X	Dataset S1
AVE020	4729	Cow Rumen	Beijing, China	SRA	SRR594654	No	38	Enterobacteria F1	X			X	Dataset S1
AVE021	3362	Cow Rumen	Beijing, China	SRA	SRR1604865	No	33	Enterobacteria Qβ	X			X	Dataset S1
AVE022	3124	Cow Rumen	Beijing, China	SRA	SRR1604865	No	34	Pseudomonas PRR1	X			X	Dataset S1
AVE023	3023	Cow Rumen	Beijing, China	SRA	SRR1604865	No	32	Enterobacteria M11				X	Dataset S1
AVE024	2663	Cow Rumen	Beijing, China	SRA	SRR1604865	No	26	Enterobacteria Qβ				X	Dataset S1
AVE025	1925	Cow Rumen	Beijing, China	SRA	SRR594642	No	34	Pseudomonas PRR1				X	Dataset S1
AVE026	1727	Cow Rumen	Beijing, China	SRA	SRR1604866	No	27	Enterobacteria F1	X				Dataset S1
AVE027	1132	Grass Carp Intestine	Unknown	SRA	DRR013891	No	26	Pseudomonas PRR1				X	Dataset S1
AVE028	798	Cow Rumen	Beijing, China	SRA	SRR594670	No	56	Enterobacteria M				X	Dataset S1
AVE029	1591	Wild Shrew Feces	Mpulungu, Zambia	SRA	DRR023333	No	60	Enterobacteria BZ13				X	Dataset S1
AVE030	987	Cow Rumen	Beijing, China	SRA	SRR1604865	No	38	Enterobacteria F1	X				Dataset S1
AVE031	965	Cow Rumen	Beijing, China	SRA	SRR1604865	No	31	Enterobacteria F1	X				Dataset S1
AVE032	965	Cow Rumen	Beijing, China	SRA	SRR1604865	No	32	Enterobacteria Qβ				X	Dataset S1
AVE033	1818	Cow Rumen	Beijing, China	SRA	SRR1604866	No	32	Caulobacter phiCb5				X	Dataset S1
AVE034	866	Cow Rumen	Beijing, China	SRA	SRR1604866	No	41	Enterobacteria SP				X	Dataset S1
AVE035	811	Cow Rumen	Beijing, China	SRA	SRR1604866	No	34	Enterobacteria M				X	Dataset S1
AVE036	769	Cow Rumen	Beijing, China	SRA	SRR1604866	No	32	Enterobacteria F1				X	Dataset S1
AVE037	1163	Nasopharyngeal Viromes	Unknown	SRA	SRR466446	No	25	Enterobacteria C-1	X				Dataset S1
AVE038	1350	Nasopharyngeal Viromes	Unknown	SRA	SRR466446	No	26	Enterobacteria C-1				X	Dataset S1
AVE039	2469	Cow Rumen	Beijing, China	SRA	SRR594642	No	27	Enterobacteria Qβ	X				Dataset S1
EMM000	2478	Microbial Mat	Rennes, France	SRA	ERR435911	No	34	Pseudomonas PRR1				X	Dataset S1
EMM001	1193	Microbial Mat	Rennes, France	SRA	ERR435911	No	26	Enterobacteria SP	X				Dataset S1
EMM002	1062	Microbial Mat	Rennes, France	SRA	ERR435911	No	42	Enterobacteria M11				X	Dataset S1
EMM003	976	Microbial Mat	USA	SRA	SRR1283110	No	39	Enterobacteria Qβ				X	Dataset S1
EMS000	2751	Benthic Cold Seep Sediment	Barbados	SRA	SRR1822316	No	34	Enterobacteria SP				X	Dataset S1
EMS001	3229	Sulfur Spring Sediment	Mountain View, USA	SRA	SRR064197	No	34	Enterobacteria M11				X	Dataset S1
EMS002	2572	Benthic Cold Seep Sediment	Barbados	SRA	SRR1822316	No	38	Enterobacteria Hgal1	X			X	Dataset S1
EMS003	2391	Benthic Cold Seep Sediment	Barbados	SRA	SRR1822316	No	28	Enterobacteria Qβ				X	Dataset S1
EMS004	1980	Sediment	Wadden Sea	SRA	SRR2012732	No	34	Enterobacteria Qβ				X	Dataset S1
EMS005	1750	Sediment	Wadden Sea	SRA	SRR2012732	No	23	Enterobacteria M	X				Dataset S1
EMS006	1679	Benthic Cold Seep Sediment	Barbados	SRA	SRR1822316	No	30	Enterobacteria F1				X	Dataset S1
EMS007	1535	Benthic Cold Seep Sediment	Barbados	SRA	SRR1822316	No	26	Caulobacter phiCb5	X				Dataset S1
EMS008	1313	Benthic Cold Seep Sediment	Barbados	SRA	SRR1822316	No	25	Pseudomonas PP7				X	Dataset S1
EMS009	1221	Sulfur Spring Sediment	Mountain View, USA	SRA	SRR064284	No	42	Caulobacter phiCb5				X	Dataset S1
EMS010	1218	Benthic Cold Seep Sediment	Barbados	SRA	SRR1822316	No	26	Pseudomonas PRR1	X				Dataset S1
EMS011	1161	Benthic Cold Seep Sediment	Barbados	SRA	SRR1822316	No	51	Enterobacteria M11	X				Dataset S1
EMS012	1109	Benthic Cold Seep Sediment	Barbados	SRA	SRR1822316	No	39	Pseudomonas PRR1				X	Dataset S1
EMS014	3843	Sulfur Spring Sediment	Mountain View, USA	SRA	SRR064197	No	49	Enterobacteria Hgal1	X	X		X	Dataset S1
EMS016	912	Benthic Cold Seep Sediment	Barbados	SRA	SRR1822316	No	26	Caulobacter phiCb5				X	Dataset S1
EMS017	880	Benthic Cold Seep Sediment	Barbados	SRA	SRR1822316	No	38	Enterobacteria SP	X				Dataset S1
EOC000	3303	Cyanobacterial Mat	Champs-sur-Marne, France	SRA	SRR1283306	No	34	Enterobacteria Qβ	X			X	Dataset S1
EOC001	1670	Marine Environment	Baltic Sea	SRA	SRR072888	No	47	Pseudomonas PRR1				X	Dataset S1
EOC002	1285	Plume	Amazon River	SRA	SRR1199286	No	31	Enterobacteria M				X	Dataset S1
EOC004	1344	Ocean	West Mediterranean Sea	SRA	ERR550396	No	32	Enterobacteria M	X				Dataset S1
EOC005	1435	Watershed	British Columbia, Canada	SRA	SRR2089023	No	34	Enterobacteria BZ13	X				Dataset S1
EOC006	1037	Watershed	British Columbia, Canada	SRA	SRR2089023	No	26	Enterobacteria MS2	X				Dataset S1
EOC007	976	Watershed	British Columbia, Canada	SRA	SRR2089023	No	37	Enterobacteria MS2				X	Dataset S1
ESE000	3426	Sewage	Pittsburgh, USA	SRA	SRR315458	No	42	Enterobacteria Hgal1	X			X	KT462709
ESE001	1862	Sewage	Pittsburgh, USA	SRA	SRR315458	No	30	Enterobacteria F1	X				KT462710
ESE002	1451	Sewage	Pittsburgh, USA	SRA	SRR315458	No	33	Acinetobacter Phage AP205	X				KT462711
ESE003	1366	Sewage	Barcelona, Spain	SRA	SRR315457	No	42	Enterobacteria MS2				X	KT462712
ESE004	1290	Sewage	Pittsburgh, USA	SRA	SRR315458	No	28	Enterobacteria C-1	X				KT462713
ESE005	4407	Luxemburg Sewage	Schlifflange, Luxemburg	SRA	SRR1611147	No	38	Pseudomonas PRR1	X			X	Dataset S1
ESE006	3469	Luxemburg Sewage	Schlifflange, Luxemburg	SRA	SRR1611147	No	35	Pseudomonas PRR1	X			X	Dataset S1
ESE007	3294	Luxemburg Sewage	Schlifflange, Luxemburg	SRA	SRR1427729	No	37	Pseudomonas PRR1	X	X		X	Dataset S1
ESE008	4187	Luxemburg Sewage	Schlifflange, Luxemburg	SRA	SRR1611150	No	27	Caulobacter phiCb5	X			X	Dataset S1
ESE009	1917	Luxemburg Sewage	Schlifflange, Luxemburg	SRA	SRR1046681	No	37	Enterobacteria SP				X	Dataset S1
ESE010	1852	Luxemburg Sewage	Schlifflange, Luxemburg	SRA	SRR1611150	No	34	Enterobacteria M	X			X	Dataset S1
ESE011	1598	Luxemburg Sewage	Schlifflange, Luxemburg	SRA	SRR1611150	No	38	Enterobacteria F1				X	Dataset S1
ESE012	1550	Luxemburg Sewage	Schlifflange, Luxemburg	SRA	SRR1611147	No	56	Enterobacteria MS2				X	Dataset S1
ESE013	950	Luxemburg Sewage	Schlifflange, Luxemburg	SRA	SRR1046681	No	37	Enterobacteria C-1				X	Dataset S1
ESE014	896	Luxemburg Sewage	Schlifflange, Luxemburg	SRA	SRR1046681	No	31	Caulobacter phiCb5				X	Dataset S1
ESE015	3805	Ulupandan Sewage	Singapore	SRA	SRR1027978	No	28	Caulobacter phiCb5	X			X	Dataset S1
ESE016	3692	Ulupandan Sewage	Singapore	SRA	SRR1027978	No	27	Caulobacter phiCb5				X	Dataset S1
ESE017	3604	Ulupandan Sewage	Singapore	SRA	SRR1027978	No	29	Enterobacteria MS2	X			X	Dataset S1
ESE018	3502	Ulupandan Sewage	Singapore	SRA	SRR1027978	No	30	Enterobacteria fr	X			X	Dataset S1
ESE019	3608	Ulupandan Sewage	Singapore	SRA	SRR1027978	No	36	Enterobacteria Qβ	X			X	Dataset S1
ESE020	3727	Ulupandan Sewage	Singapore	SRA	SRR1027978	No	39	Enterobacteria F1	X			X	Dataset S1
ESE021	3547	Ulupandan Sewage	Singapore	SRA	SRR1027978	No	36	Enterobacteria Qβ	X			X	Dataset S1
ESE022	2915	Ulupandan Sewage	Singapore	SRA	SRR1027978	No	29	Caulobacter phiCb5				X	Dataset S1
ESE023	3666	Ulupandan Sewage	Singapore	SRA	SRR1027978	No	31	Enterobacteria Qβ	X			X	Dataset S1
ESE024	2671	Ulupandan Sewage	Singapore	SRA	SRR1027978	No	40	Enterobacteria Qβ	X			X	Dataset S1
ESE025	2383	Ulupandan Sewage	Singapore	SRA	SRR1027978	No	36	Enterobacteria F1				X	Dataset S1
ESE026	2128	Ulupandan Sewage	Singapore	SRA	SRR1027978	No	30	Caulobacter phiCb5	X				Dataset S1
ESE027	1851	Ulupandan Sewage	Singapore	SRA	SRR1027978	No	39	Enterobacteria M11				X	Dataset S1
ESE028	1635	Ulupandan Sewage	Singapore	SRA	SRR1027978	No	25	Caulobacter phiCb5				X	Dataset S1
ESE029	3655	Ulupandan Sewage	Singapore	SRA	SRR1027978	No	35	Enterobacteria C-1	X			X	Dataset S1
ESE030	1789	Ulupandan Sewage	Singapore	SRA	SRR1027978	No	29	Enterobacteria M	X				Dataset S1
ESE031	914	Ulupandan Sewage	Singapore	SRA	SRR1027978	No	28	Enterobacteria Qβ				X	Dataset S1
ESE032	903	Ulupandan Sewage	Singapore	SRA	SRR1027978	No	30	Pseudomonas PP7				X	Dataset S1
ESE033	951	Ulupandan Sewage	Singapore	SRA	SRR1027978	No	37	Enterobacteria fr				X	Dataset S1
ESE034	1433	Ulupandan Sewage	Singapore	SRA	SRR1027978	No	28	Enterobacteria Qβ				X	Dataset S1
ESE035	755	Ulupandan Sewage	Singapore	SRA	SRR1027978	No	34	Enterobacteria Qβ				X	Dataset S1
ESE036	1464	Ulupandan Sewage	Singapore	SRA	SRR1027978	No	39	Enterobacteria MS2				X	Dataset S1
ESE037	1224	Ulupandan Sewage	Singapore	SRA	SRR1027978	No	28	Enterobacteria Hgal1	X				Dataset S1
ESE038	1000	Ulupandan Sewage	Singapore	SRA	SRR1027978	No	30	Enterobacteria Qβ				X	Dataset S1
ESE039	796	Ulupandan Sewage	Singapore	SRA	SRR1027978	No	32	Enterobacteria MS2	X				Dataset S1
ESE040	1012	Ulupandan Sewage	Singapore	SRA	SRR1027978	No	34	Enterobacteria Qβ				X	Dataset S1
ESE041	1877	Ulupandan Sewage	Singapore	SRA	SRR1027978	No	27	Enterobacteria Qβ	X				Dataset S1
ESE042	1431	Ulupandan Sewage	Singapore	SRA	SRR1027978	No	27	Enterobacteria BZ13	X				Dataset S1
ESE043	1272	Luxemburg Sewage	Schlifflange, Luxemburg	SRA	SRR1427729	No	25	Enterobacteria fr	X				Dataset S1
ESE044	1135	Luxemburg Sewage	Schlifflange, Luxemburg	SRA	SRR1427729	No	38	Enterobacteria BZ13				X	Dataset S1
ESE045	1731	Luxemburg Sewage	Schlifflange, Luxemburg	SRA	SRR1427729	No	34	Enterobacteria M11				X	Dataset S1
ESE046	1703	Luxemburg Sewage	Schlifflange, Luxemburg	SRA	SRR1427729	No	32	Enterobacteria M12	X	X			Dataset S1
ESE048	1677	Luxemburg Sewage	Schlifflange, Luxemburg	SRA	SRR1544599	No	39	Enterobacteria F1				X	Dataset S1
ESE049	1067	Luxemburg Sewage	Schlifflange, Luxemburg	SRA	SRR1544599	No	35	Enterobacteria C-1	X				Dataset S1
ESE050	752	Luxemburg Sewage	Schlifflange, Luxemburg	SRA	SRR1544599	No	34	Acinetobacter AP205				X	Dataset S1
ESE051	1147	Luxemburg Sewage	Schlifflange, Luxemburg	SRA	SRR1611147	No	26	Enterobacteria F1	X				Dataset S1
ESE052	915	Luxemburg Sewage	Schlifflange, Luxemburg	SRA	SRR1611147	No	34	Enterobacteria Qβ				X	Dataset S1
ESE053	1192	Luxemburg Sewage	Schlifflange, Luxemburg	SRA	SRR1611147	No	36	Caulobacter phiCb5				X	Dataset S1
ESE054	818	Luxemburg Sewage	Schlifflange, Luxemburg	SRA	SRR1611147	No	30	Enterobacteria BZ13	X				Dataset S1
ESE055	764	Luxemburg Sewage	Schlifflange, Luxemburg	SRA	SRR1611150	No	32	Caulobacter phiCb5				X	Dataset S1
ESE056	1301	Luxemburg Sewage	Schlifflange, Luxemburg	SRA	SRR1611150	No	25	Enterobacteria MS2	X				Dataset S1
ESE057	984	Luxemburg Sewage	Schlifflange, Luxemburg	SRA	SRR1611150	No	36	Enterobacteria Hgal1				X	Dataset S1
ESE058	3620	Luxemburg Sewage	Schlifflange, Luxemburg	SRA	SRR1611150	No	36	Enterobacteria Hgal1	X			X	Dataset S1
ESE047	971	Luxemburg Sewage	Schlifflange, Luxemburg	SRA	SRR1611150	No	24	Enterobacteria F1	X				Dataset S1
ESO000	4110	Arctic Peat Soil	Svalbard	SRA	SRR1509497	No	30	Caulobacter phiCb5	X			X	Dataset S1
ESO001	3968	Arctic Peat Soil	Svalbard	SRA	SRR1509497	No	31	Caulobacter phiCb5	X			X	Dataset S1
ESO002	3819	Arctic Peat Soil	Svalbard	SRA	SRR1509497	No	31	Caulobacter phiCb5	X			X	Dataset S1
ESO003	3679	Anoxic Bulk Soil of Rice Paddy	Vercelli, Italy	SRA	SRR1013758	No	39	Enterobacteria M11	X			X	Dataset S1
ESO004	1662	Arctic Peat Soil	Svalbard	SRA	SRR1509498	No	34	Pseudomonas PRR1				X	Dataset S1
ESO005	874	Anoxic Bulk Soil of Rice Paddy	Vercelli, Italy	SRA	SRR1013758	No	44	Enterobacteria fr				X	Dataset S1
ESO006	831	Anoxic Bulk Soil of Rice Paddy	Vercelli, Italy	SRA	SRR1013758	No	22	Pseudomonas PRR1	X				Dataset S1
ESO007	1301	Anoxic Bulk Soil of Rice Paddy	Vercelli, Italy	SRA	SRR1013758	No	29	Enterobacteria Qβ	X				Dataset S1
ESO008	1760	Arctic Peat Soil	Svalbard	SRA	SRR1509497	No	32	Caulobacter phiCb5				X	Dataset S1
ESO009	1514	Arctic Peat Soil	Svalbard	SRA	SRR1509497	No	30	Caulobacter phiCb5				X	Dataset S1
ESO010	3612	Arctic Peat Soil	Svalbard	SRA	SRR1509497	No	36	Enterobacteria SP	X			X	Dataset S1
ESO011	1284	Arctic Peat Soil	Svalbard	SRA	SRR1509497	No	37	Enterobacteria SP				X	Dataset S1
ESO012	1198	Arctic Peat Soil	Svalbard	SRA	SRR1509498	No	22	Enterobacteria F1	X				Dataset S1
ESO013	988	Arctic Peat Soil	Svalbard	SRA	SRR1509498	No	41	Enterobacteria MS2				X	Dataset S1
ESO014	1484	Arctic Peat Soil	Svalbard	SRA	SRR1509498	No	32	Enterobacteria MS2				X	Dataset S1
ESO015	1176	Arctic Peat Soil	Svalbard	SRA	SRR1509518	No	47	Enterobacteria M11				X	Dataset S1
ESO016	904	Arctic Peat Soil	Svalbard	SRA	SRR1509518	No	35	Enterobacteria Qβ				X	Dataset S1
ESO017	948	Arctic Peat Soil	Svalbard	SRA	SRR1509518	No	37	Enterobacteria MS2				X	Dataset S1
ESO018	1240	Arctic Peat Soil	Svalbard	SRA	SRR1509518	No	32	Caulobacter phiCb5				X	Dataset S1
ESO019	1521	Rhizosphere	Norfolk, United Kingdom	SRA	ERR566379	No	26	Caulobacter phiCb5				X	Dataset S1
ESO020	1292	Rhizosphere	Norfolk, United Kingdom	SRA	ERR566379	No	26	Caulobacter phiCb5	X				Dataset S1
