# Supplementary material for: Hyperexpansion of RNA Bacteriophage Diversity
Source: PLoS Biol. 2016 Mar 24;14(3):e1002409. doi: 10.1371/journal.pbio.1002409 (PMC4807089; doi:10.1371/journal.pbio.1002409)
Supplement: S2 Table — (XLSX) [file pbio.1002409.s004.xlsx]

## Sheet: Sheet1
S2 Table: List of novel dsRNA bacteriophage partial genomes
Phage	Segment	Contig Size	Phage Source	Geographic Location	Nucleotide Database	Accession Number	Closest Known Cystovirus	dsRNA Motifs	Genome Accession
EMS013	L	11089	Sulfur Spring Sediment	Mountain View, USA	SRA	SRR064283	f8	RdRp, NTPase, Muramoyl-Dipeptide Carboxypeptidase	Dataset S1
EOC003	L	950	Oxygen Minimum Zone	Iquique, Chile	SRA	SRR1617598	f6/f13	RdRp	Dataset S1
Streptomyces phage f0	L	6775	Soil	Canada	SRA	SRX1090146	f6	P7 Assembly, P2 RdRp, P4 Packaging NTPase, P1 Procapsid Shell	Dataset S1
Streptomyces phage f0	M	3397	Soil	Canada	SRA	SRX1090146	f6	P3 Host Attachment Protein, P6 Membrane Fusion Protein	Dataset S1
Streptomyces phage f0	S	3211	Soil	Canada	SRA	SRX1090146	f13	P8, Lysozyme Related Gene	Dataset S1
