# Supplementary material for: Hyperexpansion of RNA Bacteriophage Diversity
Source: PLoS Biol. 2016 Mar 24;14(3):e1002409. doi: 10.1371/journal.pbio.1002409 (PMC4807089; doi:10.1371/journal.pbio.1002409)
Supplement: S3 Table — (XLSX) [file pbio.1002409.s005.xlsx]

## Sheet: Sheet1
S3 Table: List of primers used to confirm partial genomes by Sanger sequence
PhageSpecies	PrimerName	Sequence
AVE000	SK_MiSeq70_Levivirus_1	TTGCAACGGAAAAAGCCGAG
AVE000	SK_MiSeq70_Levivirus_2	CCTGGTTAACACCAGACCCC
AVE000	SK_MiSeq70_Levivirus_3	GAATCAACCCATTCGTGCGG
AVE000	SK_MiSeq70_Levivirus_4	AAGTTGCTGGCCTATCGCTT
AVE000	SK_MiSeq70_Levivirus_5	CCCCTCTTACTACAATGAAAGGAGTG
AVE000	SK_MiSeq70_Levivirus_6	CATCCGGACTTCGGTCTCAG
AVE000	SK_MiSeq70_Levivirus_7	CTTCGCAGGCCAGCAAAAAT
AVE000	SK_MiSeq70_Levivirus_8	CCTTTTCGACCATGGGGTCA
AVE000	SK_MiSeq70_Levivirus_9	AGTCAACGGATCGTGGAGTC
AVE000	SK_MiSeq70_Levivirus_10	GACCTGAAGCGTGTAGGTGA
AVE000	SK-MiSeq70Broad1	GTGTWCAAARACACACCG
AVE000	SK-MiSeq70Broad2	TGWYTCMACWGGGAAAC
AVE000	SK_MiSeq70_3RACE	TCGCAAAGCGATATACAGCGG
AVE000	SK_MiSeq70_3RACE2	TCGAACCGATTCAACGCTCA
AVE000	SK_MiSeq70_3RACE3	CGCAAAGCGATATACAGCGG
AVE001	SK_MiSeq66.5_Levi_1	TGCAATGCGGATAGCGTTTG
AVE001	SK_MiSeq66.5_Levi_2	GACTTTGAGTCCCACTCCCG
AVE001	SK_MiSeq66.5_Levi_3	GTGTGGGTAAGGTGACCTCG
AVE001	SK_MiSeq66.5_Levi_4	TTTTGTAGCTCTGAGGCGCA
AVE001	SK_MiSeq66.5_Levi_5	CTGGGATGAGAGCCTTGGTG
AVE001	SK_MiSeq66.5_Levi_6	ATGCCTTCAGTGTAGCTCCG
AVE001	SK-MiSeq66.5Yokoyama1	AAGGATCGACTMATWACWGTSGAGCCG
AVE001	SK-MiSeq66.5Yokoyama2	AGAACGACTTRGCCSKGTTKACGCGGAAG
AVE001	SK_MiSeq66.5_3RACE	GTCTGTACACTTCTGGAACAG
AVE001	SK_MiSeq66.5_3RACE2	CTGGCCCTTCTTAGTAGAGGG
AVE001	SK_MiSeq66.5_3RACE3	ACGCTCTTTGGTCATCGGTT
AVE001	SK_MiSeq66.5_3RACE4	CTGCGAAGGGAGAGCATTCA
AVE002	SK_MiSeq69_0_Levi_1	ACCCAGGACACCCTAATCCA
AVE002	SK_MiSeq69_0_Levi_2	GGATCAGCGACCAATGACGA
AVE002	SK_MiSeq69_0_Levi_3	GTACGCAAAGACGAACAGCG
AVE002	SK_MiSeq69_0_Levi_4	ATCTGGTCACGGACTCTCCA
AVE002	SK_MiSeq69_0_Levi_5	GCAGGCCTGATGGGTAAAGT
AVE002	SK_MiSeq69_0_Levi_6	GAACCGTCGGATGCGTAGAT
AVE003	Yokoyama_Levi_1	GCCGAAGACGAAGGTACACA
AVE003	Yokoyama_Levi_2	CCGGCAGCGTTTTAGATTCG
AVE003	Yokoyama_Levi_3	ACATCAACTCCGGCGCTAAA
AVE003	Yokoyama_Levi_4	GCTAATAGCTCCTCAGGGCG
AVE003	Yokoyama_Levi_5	GCCCTTCGTGACTGATGGAA
AVE003	Yokoyama_Levi_3RACE1	CAACCGGGCTAAGTCGTTC
AVE003	Yokoyama_Levi_3RACE2	CGTATCGCACGGTTTTCGAC
AVE004	SK_Tulane_IP45_1	GTAATCGCAATCCAAGGAAGGG
AVE004	SK_Tulane_IP45_2	TGCAAGGATTTTCTTGACTGTGT
AVE004	SK_Tulane_IP45_3	TTGCAGACCCTTGTTGCGTA
AVE004	SK_Tulane_IP45_4	CCACTGGCATAACATCCACCA
AVE004	SK_Tulane_IP45_1_New	GTAATCGCAATCCAAGGAAAGG
AVE005	SK_Contig4_Fwd	GGCATATACCGGAAGCCACA
AVE005	SK_Contig1_Rev	CCACATGGTCGTAACAGGCT
AVE005	SK_Contig2_Fwd	AATGGCTGGACATGGCTCAA
AVE005	SK_Contig3_Rev	GAGCCAGTCTCGATCATCCG
AVE006	SK_IP94_Levivirus_1	TTCCCATTATCGCCAGAGGC
AVE006	SK_IP94_Levivirus_2	GCGAAATGACTGCGTAGCTG
AVE006	SK_IP94_Levivirus_3	GGGCACTCGGCTCTCTATTC
AVE006	SK_IP94_Levivirus_4	GGGTTTCCCACACAGGACAT
AVE006	SK_IP94_Levivirus_5	GCACGATTATTAAGGAGGTGC
AVE006	SK_IP94_Levivirus_6	GGCCAACAGTTACAGGGTCA
AVE006	SK_IP94_Levivirus_7	AGACTATACGCCATGCGAGC
AVE006	SK_IP94_Levivirus_8	AGAGGACTGAAACGCTTCGG
AVE007	SK_MiSeq64_0_Levi_1	AGGAGACAGATATGACTAATC
AVE007	SK_MiSeq64_0_Levi_2	CCTCCACGAAAACATTAGGGT
AVE007	SK_MiSeq64_0_Levi_3	GCCCGTTCAGGACTAAGTGA
AVE007	SK_MiSeq64_0_Levi_4	CCTTCTGTGCGGATGATCC
